# Supplementary material for: VSNL1 Co-Expression Networks in Aging Include Calcium Signaling, Synaptic Plasticity, and Alzheimer’s Disease Pathways
Source: Front Psychiatry. 2015 Mar 9;6:30. doi: 10.3389/fpsyt.2015.00030 (PMC4353182; doi:10.3389/fpsyt.2015.00030)
Supplement: Supplementary file 3 [file table_3.xlsx]

## Sheet: Under 50 BA47 Pos. Correlated
Probe.Set.ID	Gene.Accession	Gene.Symbol	Gene.Description	mRNA.Accession	mRNA..Source	Chromosome	Strand	Start	Stop
7901212	NM_006004	UQCRH	ubiquinol-cytochrome c reductase hinge protein	NM_006004	RefSeq	chr1	+	46769303	46782448
7901342	NM_021952	ELAVL4	ELAV (embryonic lethal, abnormal vision, Drosophila)-like 4 (Hu antigen D)	NM_021952	RefSeq	chr1	+	50569582	50669458
7901765	NM_015888	HOOK1	hook homolog 1 (Drosophila)	NM_015888	RefSeq	chr1	+	60280533	60342050
7902043	NM_014787	DNAJC6	DnaJ (Hsp40) homolog, subfamily C, member 6	NM_014787	RefSeq	chr1	+	65720145	65881689
7902452	NM_174858	AK5	adenylate kinase 5	NM_174858	RefSeq	chr1	+	77747662	78025654
7902594	NM_182948	PRKACB	protein kinase, cAMP-dependent, catalytic, beta	NM_182948	RefSeq	chr1	+	84543741	84704181
7902810	NM_006769	LMO4	LIM domain only 4	NM_006769	RefSeq	chr1	+	87794151	87812788
7903321	NM_001130841	RTCD1	RNA terminal phosphate cyclase domain 1	NM_001130841	RefSeq	chr1	+	100731749	100758325
7903507	NM_001010883	FAM102B	family with sequence similarity 102, member B	NM_001010883	RefSeq	chr1	+	109103099	109181949
7904254	NM_000701	ATP1A1	ATPase, Na+/K+ transporting, alpha 1 polypeptide	NM_000701	RefSeq	chr1	+	116915836	116952778
7904755	NM_003846	PEX11B	peroxisomal biogenesis factor 11 beta	NM_003846	RefSeq	chr1	+	145516252	145523732
7906919	NM_001102445	RGS4	regulator of G-protein signaling 4	NM_001102445	RefSeq	chr1	+	163039049	163046382
7907124	NM_152902	TIPRL	TIP41, TOR signaling pathway regulator-like (S. cerevisiae)	NM_152902	RefSeq	chr1	+	168148171	168171352
7907160	NM_001677	ATP1B1	ATPase, Na+/K+ transporting, beta 1 polypeptide	NM_001677	RefSeq	chr1	+	169074935	169101960
7907537	NM_014412	CACYBP	calcyclin binding protein	NM_014412	RefSeq	chr1	+	174968571	174981163
7908614	NM_203459	CAMSAP1L1	calmodulin regulated spectrin-associated protein 1-like 1	NM_203459	RefSeq	chr1	+	200708686	200829832
7908766	NM_006335	TIMM17A	translocase of inner mitochondrial membrane 17 homolog A (yeast)	NM_006335	RefSeq	chr1	+	201924619	201939789
7909992	NM_015176	FBXO28	F-box protein 28	NM_015176	RefSeq	chr1	+	224301813	224349749
7911138	NM_152609	CNST	consortin, connexin sorting protein	NM_152609	RefSeq	chr1	+	246729746	246831886
7912852	NM_001412	EIF1AX	eukaryotic translation initiation factor 1A, X-linked	NM_001412	RefSeq	chr1	-	17012116	17012550
7913319	NM_003760	EIF4G3	eukaryotic translation initiation factor 4 gamma, 3	NM_003760	RefSeq	chr1	-	21132972	21503343
7914342	NM_004102	FABP3	fatty acid binding protein 3, muscle and heart (mammary-derived growth inhibitor)	NM_004102	RefSeq	chr1	-	31838100	31845923
7916077	NM_002525	NRD1	nardilysin (N-arginine dibasic convertase)	NM_002525	RefSeq	chr1	-	52254863	52344477
7916986	NM_173808	NEGR1	neuronal growth regulator 1	NM_173808	RefSeq	chr1	-	71868625	72748520
7918052	NM_058170	OLFM3	olfactomedin 3	NM_058170	RefSeq	chr1	-	102268130	102462594
7918275	NM_001142550	WDR47	WD repeat domain 47	NM_001142550	RefSeq	chr1	-	109512836	109584735
7918345	NM_002790	PSMA5	proteasome (prosome, macropain) subunit, alpha type, 5	NM_002790	RefSeq	chr1	-	109944470	109969071
7919193	NR_002212	NUDT4P1	nudix (nucleoside diphosphate linked moiety X)-type motif 4 pseudogene 1	NR_002212	RefSeq	chr1	-	145139025	145139569
7922095	NR_026550	BRP44	brain protein 44	NR_026550	RefSeq	chr1	-	167885967	167906278
7922268	NM_014970	KIFAP3	kinesin-associated protein 3	NM_014970	RefSeq	chr1	-	169890467	170043879
7922756	NM_015039	NMNAT2	nicotinamide nucleotide adenylyltransferase 2	NM_015039	RefSeq	chr1	-	183217372	183387737
7923007	NM_015984	UCHL5	ubiquitin carboxyl-terminal hydrolase L5	NM_015984	RefSeq	chr1	-	192984889	193029128
7925174	NM_014765	TOMM20	translocase of outer mitochondrial membrane 20 homolog (yeast)	NM_014765	RefSeq	chr1	-	235272651	235292251
7925457	NM_002924	RGS7	regulator of G-protein signaling 7	NM_002924	RefSeq	chr1	-	240938815	241520530
7925550	NM_001126	ADSS	adenylosuccinate synthase	NM_001126	RefSeq	chr1	-	244571796	244615436
7926189	NM_018144	SEC61A2	Sec61 alpha 2 subunit (S. cerevisiae)	NM_018144	RefSeq	chr10	+	12171636	12211960
7926207	NM_006023	CDC123	cell division cycle 123 homolog (S. cerevisiae)	NM_006023	RefSeq	chr10	+	12237965	12292587
7927649	NM_018464	CISD1	CDGSH iron sulfur domain 1	NM_018464	RefSeq	chr10	+	60028818	60049346
7927803	NM_178011	LRRTM3	leucine rich repeat transmembrane neuronal 3	NM_178011	RefSeq	chr10	+	68685764	68860867
7927955	NM_015634	KIAA1279	KIAA1279	NM_015634	RefSeq	chr10	+	70748487	70776738
7929288	NM_019053	EXOC6	exocyst complex component 6	NM_019053	RefSeq	chr10	+	94594467	94819251
7929624	NM_002629	PGAM1	phosphoglycerate mutase 1 (brain)	NM_002629	RefSeq	chr10	+	99185909	99193198
7930208	NM_032727	INA	internexin neuronal intermediate filament protein, alpha	NM_032727	RefSeq	chr10	+	105036920	105050108
7930703	NM_139169	TRUB1	TruB pseudouridine (psi) synthase homolog 1 (E. coli)	NM_139169	RefSeq	chr10	+	116697941	116737439
7930927	NM_014937	INPP5F	inositol polyphosphate-5-phosphatase F	NM_014937	RefSeq	chr10	+	121485597	121588659
7934393	NM_001142353	PPP3CB	protein phosphatase 3, catalytic subunit, beta isozyme	NM_001142353	RefSeq	chr10	-	75196186	75255759
7935627	NM_002079	GOT1	glutamic-oxaloacetic transaminase 1, soluble (aspartate aminotransferase 1)	NM_002079	RefSeq	chr10	-	101156627	101190413
7938925	NM_006157	NELL1	NEL-like 1 (chicken)	NM_006157	RefSeq	chr11	+	20691117	21597227
7940673	NM_012202	GNG3	guanine nucleotide binding protein (G protein), gamma 3	NM_012202	RefSeq	chr11	+	62475130	62476678
7940781	NM_201428	RTN3	reticulon 3	NM_201428	RefSeq	chr11	+	63448922	63527363
7942503	NM_016147	PPME1	protein phosphatase methylesterase 1	NM_016147	RefSeq	chr11	+	73882298	73965748
7942769	NM_001128620	PAK1	p21 protein (Cdc42/Rac)-activated kinase 1	NM_001128620	RefSeq	chr11	+	77184416	77188074
7943218	NM_015368	PANX1	pannexin 1	NM_015368	RefSeq	chr11	+	93862094	93915138
7943552	NM_015423	AASDHPPT	aminoadipate-semialdehyde dehydrogenase-phosphopantetheinyl transferase	NM_015423	RefSeq	chr11	+	105948285	105969419
7943562	NM_018712	ELMOD1	ELMO/CED-12 domain containing 1	NM_018712	RefSeq	chr11	+	107462074	107537505
7944850	NM_032811	TBRG1	transforming growth factor beta regulator 1	NM_032811	RefSeq	chr11	+	124492757	124505287
7946610	NM_001418	EIF4G2	eukaryotic translation initiation factor 4 gamma, 2	NM_001418	RefSeq	chr11	-	10818593	10830582
7947590	NM_020826	SYT13	synaptotagmin XIII	NM_020826	RefSeq	chr11	-	45261852	45307870
7948798	NM_001130702	BSCL2	Berardinelli-Seip congenital lipodystrophy 2 (seipin)	NM_001130702	RefSeq	chr11	-	62457747	62476986
7950284	NM_002869	RAB6A	RAB6A, member RAS oncogene family	NM_002869	RefSeq	chr11	-	73386683	73472201
7950391	NM_173582	PGM2L1	phosphoglucomutase 2-like 1	NM_173582	RefSeq	chr11	-	74041361	74109502
7950644	NM_004549	NDUFC2	NADH dehydrogenase (ubiquinone) 1, subcomplex unknown, 2, 14.5kDa	NM_004549	RefSeq	chr11	-	77779393	77791265
7950764	NM_001364	DLG2	discs, large homolog 2 (Drosophila)	NM_001364	RefSeq	chr11	-	83166053	84996410
7951977	NM_001164836	FXYD6	FXYD domain containing ion transport regulator 6	NM_001164836	RefSeq	chr11	-	117707693	117747394
7953943	NM_031412	GABARAPL1	GABA(A) receptor-associated protein like 1	NM_031412	RefSeq	chr12	+	10365429	10375727
7954407	NM_018686	CMAS	cytidine monophosphate N-acetylneuraminic acid synthetase	NM_018686	RefSeq	chr12	+	22199158	22218602
7954752	NM_012062	DNM1L	dynamin 1-like	NM_012062	RefSeq	chr12	+	32832224	32898483
7955502	NM_014191	SCN8A	sodium channel, voltage gated, type VIII, alpha subunit	NM_014191	RefSeq	chr12	+	51984717	52202307
7956658	NM_004731	SLC16A7	solute carrier family 16, member 7 (monocarboxylic acid transporter 2)	NM_004731	RefSeq	chr12	+	59989848	60175408
7957052	NM_006431	CCT2	chaperonin containing TCP1, subunit 2 (beta)	NM_006431	RefSeq	chr12	+	69979208	69995357
7957242	NM_001136262	ATXN7L3B	ataxin 7-like 3B	NM_001136262	RefSeq	chr12	+	74931607	74935232
7957338	NM_005639	SYT1	synaptotagmin I	NM_005639	RefSeq	chr12	+	79258554	79845786
7957746	NM_213611	SLC25A3	solute carrier family 25 (mitochondrial carrier; phosphate carrier), member 3	NM_213611	RefSeq	chr12	+	98987403	98995778
7958644	NM_170665	ATP2A2	ATPase, Ca++ transporting, cardiac muscle, slow twitch 2	NM_170665	RefSeq	chr12	+	110719432	110788895
7960411	NM_020374	C12orf4	chromosome 12 open reading frame 4	NM_020374	RefSeq	chr12	-	4596901	4647637
7961580	NM_018640	LMO3	LIM domain only 3 (rhombotin-like 2)	NM_018640	RefSeq	chr12	-	16701307	16761118
7962274	NM_001173464	KIF21A	kinesin family member 21A	NM_001173464	RefSeq	chr12	-	39686755	39836918
7962455	NM_006159	NELL2	NEL-like 2 (chicken)	NM_006159	RefSeq	chr12	-	44902061	45270138
7962516	NM_030674	SLC38A1	solute carrier family 38, member 1	NM_030674	RefSeq	chr12	-	46576838	46663208
7962590	NM_024604	RPAP3	RNA polymerase II associated protein 3	NM_024604	RefSeq	chr12	-	48057074	48099774
7964234	NM_001686	ATP5B	ATP synthase, H+ transporting, mitochondrial F1 complex, beta polypeptide	NM_001686	RefSeq	chr12	-	57031959	57039852
7964631	NM_178539	FAM19A2	family with sequence similarity 19 (chemokine (C-C motif)-like), member A2	NM_178539	RefSeq	chr12	-	62102040	62586551
7965064	NM_020841	OSBPL8	oxysterol binding protein-like 8	NM_020841	RefSeq	chr12	-	76745577	76953589
7965359	NM_001001323	ATP2B1	ATPase, Ca++ transporting, plasma membrane 1	NM_001001323	RefSeq	chr12	-	89981826	90049844
7965652	NM_002595	CDK17	cyclin-dependent kinase 17	NM_002595	RefSeq	chr12	-	96672040	96794223
7967420	NM_001167856	SBNO1	strawberry notch homolog 1 (Drosophila)	NM_001167856	RefSeq	chr12	-	123780455	123834988
7967993	NM_002010	FGF9	fibroblast growth factor 9 (glia-activating factor)	NM_002010	RefSeq	chr13	+	22245170	22278637
7968154	NM_016529	ATP8A2	ATPase, aminophospholipid transporter, class I, type 8A, member 2	NM_016529	RefSeq	chr13	+	25946209	26599989
7968417	NM_023037	FRY	furry homolog (Drosophila)	NM_023037	RefSeq	chr13	+	32605437	32870794
7968516	NM_015032	PDS5B	PDS5, regulator of cohesion maintenance, homolog B (S. cerevisiae)	NM_015032	RefSeq	chr13	+	33160624	33352157
7969544	NM_019080	NDFIP2	Nedd4 family interacting protein 2	NM_019080	RefSeq	chr13	+	80055287	80130210
7969693	NM_021033	RAP2A	RAP2A, member of RAS oncogene family	NM_021033	RefSeq	chr13	+	98086474	98120245
7969703	NM_002271	IPO5	importin 5	NM_002271	RefSeq	chr13	+	98605929	98676551
7969796	NM_004800	TM9SF2	transmembrane 9 superfamily member 2	NM_004800	RefSeq	chr13	+	100153671	100215645
7970569	NM_014363	SACS	spastic ataxia of Charlevoix-Saguenay (sacsin)	NM_014363	RefSeq	chr13	-	23902965	23985684
7970864	NM_006644	HSPH1	heat shock 105kDa/110kDa protein 1	NM_006644	RefSeq	chr13	-	31710762	31736502
7970954	NM_004734	DCLK1	doublecortin-like kinase 1	NM_004734	RefSeq	chr13	-	36345478	36705443
7971526	NM_000621	HTR2A	5-hydroxytryptamine (serotonin) receptor 2A	NM_000621	RefSeq	chr13	-	47407513	47470178
7971541	NM_003850	SUCLA2	succinate-CoA ligase, ADP-forming, beta subunit	NM_003850	RefSeq	chr13	-	48516791	48575462
7971820	NM_016075	VPS36	vacuolar protein sorting 36 homolog (S. cerevisiae)	NM_016075	RefSeq	chr13	-	52986737	53024798
7972069	NM_015057	MYCBP2	MYC binding protein 2	NM_015057	RefSeq	chr13	-	77618792	77901179
7972650	NM_175929	FGF14	fibroblast growth factor 14	NM_175929	RefSeq	chr13	-	102371307	103054155
7973850	NM_004274	AKAP6	A kinase (PRKA) anchor protein 6	NM_004274	RefSeq	chr14	+	32798523	33302267
7974270	NM_015915	ATL1	atlastin GTPase 1	NM_015915	RefSeq	chr14	+	51026750	51099782
7974380	NM_002806	PSMC6	proteasome (prosome, macropain) 26S subunit, ATPase, 6	NM_002806	RefSeq	chr14	+	53173918	53194716
7974587	NM_018477	ACTR10	actin-related protein 10 homolog (S. cerevisiae)	NM_018477	RefSeq	chr14	+	58666856	58701522
7975976	NM_012111	AHSA1	AHA1, activator of heat shock 90kDa protein ATPase homolog 1 (yeast)	NM_012111	RefSeq	chr14	+	77924402	77935815
7976012	NM_004796	NRXN3	neurexin 3	NM_004796	RefSeq	chr14	+	78709437	80330762
7976189	NM_002802	PSMC1	proteasome (prosome, macropain) 26S subunit, ATPase, 1	NM_002802	RefSeq	chr14	+	90722886	90738966
7976200	NM_006888	CALM1	calmodulin 1 (phosphorylase kinase, delta)	NM_006888	RefSeq	chr14	+	90863373	90874610
7976571	NM_016472	C14orf129	chromosome 14 open reading frame 129	NM_016472	RefSeq	chr14	+	96829863	96853623
7977127	NM_001130107	KLC1	kinesin light chain 1	NM_001130107	RefSeq	chr14	+	104095525	104177708
7978449	NM_015382	HECTD1	HECT domain containing 1	NM_015382	RefSeq	chr14	-	31569324	31676523
7979455	NM_021136	RTN1	reticulon 1	NM_021136	RefSeq	chr14	-	60062694	60337557
7979698	NM_015994	ATP6V1D	ATPase, H+ transporting, lysosomal 34kDa, V1 subunit D	NM_015994	RefSeq	chr14	-	67761088	67826650
7981335	NM_001017963	HSP90AA1	heat shock protein 90kDa alpha (cytosolic), class A member 1	NM_001017963	RefSeq	chr14	-	102547386	102606023
7981481	NM_004894	C14orf2	chromosome 14 open reading frame 2	NM_004894	RefSeq	chr14	-	104378625	104387866
7982366	NM_001144757	SCG5	secretogranin V (7B2 protein)	NM_001144757	RefSeq	chr15	+	32933911	32989298
7982878	NM_007236	CHP	calcium binding protein P22	NM_007236	RefSeq	chr15	+	41523437	41574085
7983606	NM_014335	EID1	EP300 interacting inhibitor of differentiation 1	NM_014335	RefSeq	chr15	+	49170290	49172738
7984932	NM_001178111	SCAMP5	secretory carrier membrane protein 5	NM_001178111	RefSeq	chr15	+	75287891	75313836
7985089	NM_002902	RCN2	reticulocalbin 2, EF-hand calcium binding domain	NM_002902	RefSeq	chr15	+	77224116	77242294
7985202	NM_002789	PSMA4	proteasome (prosome, macropain) subunit, alpha type, 4	NM_002789	RefSeq	chr15	+	78832769	78841546
7986195	NM_014848	SV2B	synaptic vesicle glycoprotein 2B	NM_014848	RefSeq	chr15	+	91643545	91838650
7986822	NM_021912	GABRB3	gamma-aminobutyric acid (GABA) A receptor, beta 3	NM_021912	RefSeq	chr15	-	26788693	27184686
7988921	NM_000259	MYO5A	myosin VA (heavy chain 12, myoxin)	NM_000259	RefSeq	chr15	-	52599478	52821247
7990253	NM_012428	NPTN	neuroplastin	NM_012428	RefSeq	chr15	-	73852355	73925753
7991630	NM_078474	TM2D3	TM2 domain containing 3	NM_078474	RefSeq	chr15	-	102182049	102192594
7993083	NM_018723	RBFOX1	RNA binding protein, fox-1 homolog (C. elegans) 1	NM_018723	RefSeq	chr16	+	6069132	7763340
7993458	NM_033201	C16orf45	chromosome 16 open reading frame 45	NM_033201	RefSeq	chr16	+	15528325	15681978
7994131	NM_002738	PRKCB	protein kinase C, beta	NM_002738	RefSeq	chr16	+	23847322	24231857
7994152	NM_006539	CACNG3	calcium channel, voltage-dependent, gamma subunit 3	NM_006539	RefSeq	chr16	+	24266760	24374122
7994237	NM_016309	LCMT1	leucine carboxyl methyltransferase 1	NM_016309	RefSeq	chr16	+	25123047	25189552
7995379	BC013044	DNAJA2	DnaJ (Hsp40) homolog, subfamily A, member 2	BC013044	GenBank	chr16	+	47001493	47002079
8000117	NM_001888	CRYM	crystallin, mu	NM_001888	RefSeq	chr16	-	21269839	21314417
8000323	NM_005003	NDUFAB1	NADH dehydrogenase (ubiquinone) 1, alpha/beta subcomplex, 1, 8kDa	NM_005003	RefSeq	chr16	-	23592335	23607639
8001149	NM_018206	VPS35	vacuolar protein sorting 35 homolog (S. cerevisiae)	NM_018206	RefSeq	chr16	-	46693589	46723093
8001211	NM_030790	ITFG1	integrin alpha FG-GAP repeat containing 1	NM_030790	RefSeq	chr16	-	47189287	47495104
8003758	NM_000430	PAFAH1B1	platelet-activating factor acetylhydrolase 1b, regulatory subunit 1 (45kDa)	NM_000430	RefSeq	chr17	+	2496936	2588909
8005814	NM_016231	NLK	nemo-like kinase	NM_016231	RefSeq	chr17	+	26369182	26523407
8007228	NM_001130020	ATP6V0A1	ATPase, H+ transporting, lysosomal V0 subunit a1	NM_001130020	RefSeq	chr17	+	40610862	40674597
8007885	NM_006178	NSF	N-ethylmaleimide-sensitive factor	NM_006178	RefSeq	chr17	+	44668082	44835082
8008834	NM_004859	CLTC	clathrin, heavy chain (Hc)	NM_004859	RefSeq	chr17	+	57697050	57774317
8009457	NM_212472	PRKAR1A	protein kinase, cAMP-dependent, regulatory, type I, alpha (tissue specific extinguisher 1)	NM_212472	RefSeq	chr17	+	66508110	66529147
8012376	NM_014232	VAMP2	vesicle-associated membrane protein 2 (synaptobrevin 2)	NM_014232	RefSeq	chr17	-	8062464	8066295
8012475	NM_005964	MYH10	myosin, heavy chain 10, non-muscle	NM_005964	RefSeq	chr17	-	8377523	8534079
8015049	NM_152349	KRT222	keratin 222	NM_152349	RefSeq	chr17	-	38811896	38821404
8015490	NM_003315	DNAJC7	DnaJ (Hsp40) homolog, subfamily C, member 7	NM_003315	RefSeq	chr17	-	40128456	40169671
8015835	NM_004090	DUSP3	dual specificity phosphatase 3	NM_004090	RefSeq	chr17	-	41843489	41856346
8016870	NM_016070	MRPS23	mitochondrial ribosomal protein S23	NM_016070	RefSeq	chr17	-	55916614	55927408
8017106	NM_015294	TRIM37	tripartite motif-containing 37	NM_015294	RefSeq	chr17	-	57060010	57184229
8017810	NM_002816	PSMD12	proteasome (prosome, macropain) 26S subunit, non-ATPase, 12	NM_002816	RefSeq	chr17	-	65334033	65362721
8018288	NM_006356	ATP5H	ATP synthase, H+ transporting, mitochondrial Fo complex, subunit d	NM_006356	RefSeq	chr17	-	73034955	73043080
8018993	NM_001082575	RBFOX3	RNA binding protein, fox-1 homolog (C. elegans) 3	NM_001082575	RefSeq	chr17	-	77086929	77111797
8019807	NM_005151	USP14	ubiquitin specific peptidase 14 (tRNA-guanine transglycosylase)	NM_005151	RefSeq	chr18	+	158483	213739
8020058	NM_021074	NDUFV2	NADH dehydrogenase (ubiquinone) flavoprotein 2, 24kDa	NM_021074	RefSeq	chr18	+	9102712	9134339
8020149	NM_003826	NAPG	N-ethylmaleimide-sensitive factor attachment protein, gamma	NM_003826	RefSeq	chr18	+	10526031	10550372
8020323	NM_003799	RNMT	RNA (guanine-7-) methyltransferase	NM_003799	RefSeq	chr18	+	13726680	13764555
8021312	NM_015285	WDR7	WD repeat domain 7	NM_015285	RefSeq	chr18	+	54318616	54697036
8021376	NM_001144967	NEDD4L	neural precursor cell expressed, developmentally down-regulated 4-like	NM_001144967	RefSeq	chr18	+	55711619	56065389
8022118	NM_012307	EPB41L3	erythrocyte membrane protein band 4.1-like 3	NM_012307	RefSeq	chr18	-	5392388	5544280
8022986	NM_020783	SYT4	synaptotagmin IV	NM_020783	RefSeq	chr18	-	40847857	40857443
8023450	NR_024546	TXNL1	thioredoxin-like 1	NR_024546	RefSeq	chr18	-	54269573	54318505
8023735	NM_019022	TMX3	thioredoxin-related transmembrane protein 3	NM_019022	RefSeq	chr18	-	66340925	66382362
8025051	NM_006087	TUBB4	tubulin, beta 4	NM_006087	RefSeq	chr19	+	6495947	6496057
8029831	NM_005184	CALM3	calmodulin 3 (phosphorylase kinase, delta)	NM_005184	RefSeq	chr19	+	47104407	47114039
8030212	NM_022165	LIN7B	lin-7 homolog B (C. elegans)	NM_022165	RefSeq	chr19	+	49617608	49621717
8037079	NM_152296	ATP1A3	ATPase, Na+/K+ transporting, alpha 3 polypeptide	NM_152296	RefSeq	chr19	-	42470734	42498382
8039961	NR_024080	ACP1	acid phosphatase 1, soluble	NR_024080	RefSeq	chr2	+	264869	278283
8040386	NM_004939	DDX1	DEAD (Asp-Glu-Ala-Asp) box polypeptide 1	NM_004939	RefSeq	chr2	+	15731302	15771235
8040655	NM_033505	EPT1	ethanolaminephosphotransferase 1 (CDP-ethanolamine-specific)	NM_033505	RefSeq	chr2	+	26568982	26618751
8041763	NM_005400	PRKCE	protein kinase C, epsilon	NM_005400	RefSeq	chr2	+	45879043	46415129
8042259	NM_005917	MDH1	malate dehydrogenase 1, NAD (soluble)	NM_005917	RefSeq	chr2	+	63816120	63834331
8042291	NM_203437	AFTPH	aftiphilin	NM_203437	RefSeq	chr2	+	64751465	64820139
8043100	NM_021103	TMSB10	thymosin beta 10	NM_021103	RefSeq	chr2	+	85132763	85133799
8044686	NM_005721	ACTR3	ARP3 actin-related protein 3 homolog (yeast)	NM_005721	RefSeq	chr2	+	114647537	114716167
8044700	NM_020868	DPP10	dipeptidyl-peptidase 10 (non-functional)	NM_020868	RefSeq	chr2	+	115199899	116601937
8045136	NM_032144	RAB6C	RAB6C, member RAS oncogene family	NM_032144	RefSeq	chr2	+	130737231	130740311
8045946	NM_005805	PSMD14	proteasome (prosome, macropain) 26S subunit, non-ATPase, 14	NM_005805	RefSeq	chr2	+	162164549	162268226
8045974	NM_001178015	SLC4A10	solute carrier family 4, sodium bicarbonate transporter, member 10	NM_001178015	RefSeq	chr2	+	162480841	162840243
8046020	NM_021007	SCN2A	sodium channel, voltage-gated, type II, alpha subunit	NM_021007	RefSeq	chr2	+	166095912	166249268
8046213	NM_172070	UBR3	ubiquitin protein ligase E3 component n-recognin 3 (putative)	NM_172070	RefSeq	chr2	+	170785268	170940637
8046573	NR_027850	MTX2	metaxin 2	NR_027850	RefSeq	chr2	+	177134137	177202753
8046848	NM_018471	ZC3H15	zinc finger CCCH-type containing 15	NM_018471	RefSeq	chr2	+	187350885	187374088
8047078	NM_017694	MFSD6	major facilitator superfamily domain containing 6	NM_017694	RefSeq	chr2	+	191300699	191366804
8047097	NM_014905	GLS	glutaminase	NM_014905	RefSeq	chr2	+	191745547	191830278
8047174	NM_001127257	SLC39A10	solute carrier family 39 (zinc transporter), member 10	NM_001127257	RefSeq	chr2	+	196521682	196602418
8047538	NM_001204	BMPR2	bone morphogenetic protein receptor, type II (serine/threonine kinase)	NM_001204	RefSeq	chr2	+	203241659	203432474
8047788	NM_003812	ADAM23	ADAM metallopeptidase domain 23	NM_003812	RefSeq	chr2	+	207308368	207482879
8048234	NM_152862	ARPC2	actin related protein 2/3 complex, subunit 2, 34kDa	NM_152862	RefSeq	chr2	+	219081866	219119071
8049016	NM_002807	PSMD1	proteasome (prosome, macropain) 26S subunit, non-ATPase, 1	NM_002807	RefSeq	chr2	+	231921592	232037929
8050427	NM_030797	FAM49A	family with sequence similarity 49, member A	NM_030797	RefSeq	chr2	-	16730727	16847102
8051413	NM_015475	FAM98A	family with sequence similarity 98, member A	NM_015475	RefSeq	chr2	-	33808728	33824366
8051928	NM_006036	PREPL	prolyl endopeptidase-like	NM_006036	RefSeq	chr2	-	44543420	44587813
8052024	NM_001190274	FBXO11	F-box protein 11	NM_001190274	RefSeq	chr2	-	48033891	48132859
8052204	NM_020532	RTN4	reticulon 4	NM_020532	RefSeq	chr2	-	55199325	55277971
8054281	NM_198461	LONRF2	LON peptidase N-terminal domain and ring finger 2	NM_198461	RefSeq	chr2	-	100889851	100939195
8054338	NM_153836	CREG2	cellular repressor of E1A-stimulated genes 2	NM_153836	RefSeq	chr2	-	101965209	102004057
8055672	NM_015702	MMADHC	methylmalonic aciduria (cobalamin deficiency) cblD type, with homocystinuria	NM_015702	RefSeq	chr2	-	150426148	150444279
8055872	NM_000726	CACNB4	calcium channel, voltage-dependent, beta 4 subunit	NM_000726	RefSeq	chr2	-	152694136	152955593
8056890	NM_001822	CHN1	chimerin (chimaerin) 1	NM_001822	RefSeq	chr2	-	175664092	175870115
8057486	NM_005019	PDE1A	phosphodiesterase 1A, calmodulin-dependent	NM_005019	RefSeq	chr2	-	183007183	183387465
8057803	NM_016192	TMEFF2	transmembrane protein with EGF-like and two follistatin-like domains 2	NM_016192	RefSeq	chr2	-	192814743	193059659
8058182	NM_173822	FAM126B	family with sequence similarity 126, member B	NM_173822	RefSeq	chr2	-	201843216	201936392
8058335	NM_003352	SUMO1	SMT3 suppressor of mif two 3 homolog 1 (S. cerevisiae)	NM_003352	RefSeq	chr2	-	203070903	203103322
8058614	NM_006055	LANCL1	LanC lantibiotic synthetase component C-like 1 (bacterial)	NM_006055	RefSeq	chr2	-	211295975	211341431
8059177	NM_006000	TUBA4A	tubulin, alpha 4a	NM_006000	RefSeq	chr2	-	220114433	220118646
8059319	NM_005687	FARSB	phenylalanyl-tRNA synthetase, beta subunit	NM_005687	RefSeq	chr2	-	223435255	223520805
8059345	NM_003469	SCG2	secretogranin II	NM_003469	RefSeq	chr2	-	224461658	224467125
8060805	NM_001819	CHGB	chromogranin B (secretogranin 1)	NM_001819	RefSeq	chr20	+	5892166	5906007
8060963	NM_003081	SNAP25	synaptosomal-associated protein, 25kDa	NM_003081	RefSeq	chr20	+	10199477	10288066
8061114	NM_001011546	DSTN	destrin (actin depolymerizing factor)	NM_001011546	RefSeq	chr20	+	17550508	17588887
8062880	NM_003404	YWHAB	tyrosine 3-monooxygenase/tryptophan 5-monooxygenase activation protein, beta polypeptide	NM_003404	RefSeq	chr20	+	43514317	43537259
8063283	NM_001316	CSE1L	CSE1 chromosome segregation 1-like (yeast)	NM_001316	RefSeq	chr20	+	47662837	47713489
8063607	NM_020673	RAB22A	RAB22A, member RAS oncogene family	NM_020673	RefSeq	chr20	+	56884771	56942563
8066051	NM_032013	NDRG3	NDRG family member 3	NM_032013	RefSeq	chr20	-	35280169	35374482
8066417	NM_006811	SERINC3	serine incorporator 3	NM_006811	RefSeq	chr20	-	43124864	43150726
8067978	NM_021130	PPIA	peptidylprolyl isomerase A (cyclophilin A)	NM_021130	RefSeq	chr21	+	20230035	20230811
8068168	NM_000454	SOD1	superoxide dismutase 1, soluble	NM_000454	RefSeq	chr21	+	33031935	33041244
8069644	NM_000484	APP	amyloid beta (A4) precursor protein	NM_000484	RefSeq	chr21	-	27252861	27543132
8070010	NM_003895	SYNJ1	synaptojanin 1	NM_003895	RefSeq	chr21	-	34001073	34100312
8072577	NM_003405	YWHAH	tyrosine 3-monooxygenase/tryptophan 5-monooxygenase activation protein, eta polypeptide	NM_003405	RefSeq	chr22	+	32340447	32353590
8074251	NM_001696	ATP6V1E1	ATPase, H+ transporting, lysosomal 31kDa, V1 subunit E1	NM_001696	RefSeq	chr22	-	18074902	18111588
8075130	NM_012399	PITPNB	phosphatidylinositol transfer protein, beta	NM_012399	RefSeq	chr22	-	28247657	28315255
8077270	NM_006614	CHL1	cell adhesion molecule with homology to L1CAM (close homolog of L1)	NM_006614	RefSeq	chr3	+	238650	451098
8077376	NM_001168272	ITPR1	inositol 1,4,5-triphosphate receptor, type 1	NM_001168272	RefSeq	chr3	+	4535136	4889081
8077450	NM_018184	ARL8B	ADP-ribosylation factor-like 8B	NM_018184	RefSeq	chr3	+	5163665	5222701
8078252	NM_152653	UBE2E2	ubiquitin-conjugating enzyme E2E 2 (UBC4/5 homolog, yeast)	NM_152653	RefSeq	chr3	+	23244808	23632070
8078461	NM_012157	FBXL2	F-box and leucine-rich repeat protein 2	NM_012157	RefSeq	chr3	+	33318934	33428125
8080419	NM_206825	GNL3	guanine nucleotide binding protein-like 3 (nucleolar)	NM_206825	RefSeq	chr3	+	52719936	52728513
8080926	NM_006407	ARL6IP5	ADP-ribosylation-like factor 6 interacting protein 5	NM_006407	RefSeq	chr3	+	69134090	69155514
8081241	NM_032359	C3orf26	chromosome 3 open reading frame 26	NM_032359	RefSeq	chr3	+	99536681	99897447
8081620	NM_013259	TAGLN3	transgelin 3	NM_013259	RefSeq	chr3	+	111717586	111732735
8081740	NM_001690	ATP6V1A	ATPase, H+ transporting, lysosomal 70kDa, V1 subunit A	NM_001690	RefSeq	chr3	+	113465908	113530903
8082431	NM_004637	RAB7A	RAB7A, member RAS oncogene family	NM_004637	RefSeq	chr3	+	128444979	128533641
8082478	NM_016128	COPG	coatomer protein complex, subunit gamma	NM_016128	RefSeq	chr3	+	128968453	128996616
8082607	NM_014382	ATP2C1	ATPase, Ca++ transporting, type 2C, member 1	NM_014382	RefSeq	chr3	+	130613022	130735556
8083779	NM_001122752	SERPINI1	serpin peptidase inhibitor, clade I (neuroserpin), member 1	NM_001122752	RefSeq	chr3	+	167453510	167543354
8084607	NM_021627	SENP2	SUMO1/sentrin/SMT3 specific peptidase 2	NM_021627	RefSeq	chr3	+	185304031	185348889
8084694	NM_001967	EIF4A2	eukaryotic translation initiation factor 4A2	NM_001967	RefSeq	chr3	+	186501361	186507686
8084844	NM_130837	OPA1	optic atrophy 1 (autosomal dominant)	NM_130837	RefSeq	chr3	+	193311013	193415315
8085774	NM_024697	ZNF385D	zinc finger protein 385D	NM_024697	RefSeq	chr3	-	21462642	21792816
8085797	NM_001128176	THRB	thyroid hormone receptor, beta (erythroblastic leukemia viral (v-erb-a) oncogene homolog 2, avian)	NM_001128176	RefSeq	chr3	-	24159705	24536313
8086008	NM_016141	DYNC1LI1	dynein, cytoplasmic 1, light intermediate chain 1	NM_016141	RefSeq	chr3	-	32567466	32612350
8089299	NM_001777	CD47	CD47 molecule	NM_001777	RefSeq	chr3	-	107761941	107809935
8089801	NM_002093	GSK3B	glycogen synthase kinase 3 beta	NM_002093	RefSeq	chr3	-	119545524	119813264
8091446	NM_053024	PFN2	profilin 2	NM_053024	RefSeq	chr3	-	149682691	149688896
8092177	NM_001146276	NCEH1	neutral cholesterol ester hydrolase 1	NM_001146276	RefSeq	chr3	-	172348435	172429008
8092201	NM_024665	TBL1XR1	transducin (beta)-like 1 X-linked receptor 1	NM_024665	RefSeq	chr3	-	176738542	176915040
8092750	NM_021032	FGF12	fibroblast growth factor 12	NM_021032	RefSeq	chr3	-	191859478	192445372
8094778	NM_004181	UCHL1	ubiquitin carboxyl-terminal esterase L1 (ubiquitin thiolesterase)	NM_004181	RefSeq	chr4	+	41258850	41270446
8094848	NM_006345	SLC30A9	solute carrier family 30 (zinc transporter), member 9	NM_006345	RefSeq	chr4	+	41992513	42090044
8096081	NM_021204	ENOPH1	enolase-phosphatase 1	NM_021204	RefSeq	chr4	+	83351763	83382240
8096098	NM_016129	COPS4	COP9 constitutive photomorphogenic homolog subunit 4 (Arabidopsis)	NM_016129	RefSeq	chr4	+	83956239	83996971
8096385	NM_014606	HERC3	hect domain and RLD 3	NM_014606	RefSeq	chr4	+	89513647	89629686
8096538	NM_001100426	RAP1GDS1	RAP1, GTP-GDP dissociation stimulator 1	NM_001100426	RefSeq	chr4	+	99182608	99363817
8096556	NM_015143	METAP1	methionyl aminopeptidase 1	NM_015143	RefSeq	chr4	+	99916880	99983960
8096959	NM_001148	ANK2	ankyrin 2, neuronal	NM_001148	RefSeq	chr4	+	113739265	114304891
8097521	NM_032547	SCOC	short coiled-coil protein	NM_032547	RefSeq	chr4	+	141178440	141303704
8097973	NM_000857	GUCY1B3	guanylate cyclase 1, soluble, beta 3	NM_000857	RefSeq	chr4	+	156680211	156732186
8098021	NM_001083619	GRIA2	glutamate receptor, ionotropic, AMPA 2	NM_001083619	RefSeq	chr4	+	158141847	158287227
8098177	NM_007246	KLHL2	kelch-like 2, Mayven (Drosophila)	NM_007246	RefSeq	chr4	+	166128788	166244299
8098576	NM_001151	SLC25A4	solute carrier family 25 (mitochondrial carrier; adenine nucleotide translocator), member 4	NM_001151	RefSeq	chr4	+	186064398	186068434
8098904	NM_006527	SLBP	stem-loop binding protein	NM_006527	RefSeq	chr4	-	1694527	1714282
8099524	NM_001130834	LDB2	LIM domain binding 2	NM_001130834	RefSeq	chr4	-	16503164	16900349
8100026	NM_006095	ATP8A1	ATPase, aminophospholipid transporter (APLT), class I, type 8A, member 1	NM_006095	RefSeq	chr4	-	42410390	42659110
8100131	NM_000809	GABRA4	gamma-aminobutyric acid (GABA) A receptor, alpha 4	NM_000809	RefSeq	chr4	-	46920917	46996424
8100362	NM_001126328	LNX1	ligand of numb-protein X 1	NM_001126328	RefSeq	chr4	-	54325468	54457724
8100834	NM_002092	GRSF1	G-rich RNA sequence binding factor 1	NM_002092	RefSeq	chr4	-	71685093	71705614
8101031	NM_003948	CDKL2	cyclin-dependent kinase-like 2 (CDC2-related kinase)	NM_003948	RefSeq	chr4	-	76504347	76555571
8101043	NM_203505	G3BP2	GTPase activating protein (SH3 domain) binding protein 2	NM_203505	RefSeq	chr4	-	76567966	76598605
8101925	NM_021970	MAPKSP1	MAPK scaffold protein 1	NM_021970	RefSeq	chr4	-	100802122	100815703
8101971	NM_000944	PPP3CA	protein phosphatase 3, catalytic subunit, alpha isozyme	NM_000944	RefSeq	chr4	-	101944587	102268353
8102050	NM_178833	NHEDC2	Na+/H+ exchanger domain containing 2	NM_178833	RefSeq	chr4	-	103941390	103997930
8102415	NM_001221	CAMK2D	calcium/calmodulin-dependent protein kinase II delta	NM_001221	RefSeq	chr4	-	114373572	114682728
8102912	NM_015130	TBC1D9	TBC1 domain family, member 9 (with GRAM domain)	NM_015130	RefSeq	chr4	-	141541937	141677471
8104449	NM_012073	CCT5	chaperonin containing TCP1, subunit 5 (epsilon)	NM_012073	RefSeq	chr5	+	10250274	10266501
8104738	NM_006713	SUB1	SUB1 homolog (S. cerevisiae)	NM_006713	RefSeq	chr5	+	32585671	32604185
8105487	NM_138453	RAB3C	RAB3C, member RAS oncogene family	NM_138453	RefSeq	chr5	+	57878914	58155213
8105596	NM_001029875	RGS7BP	regulator of G-protein signaling 7 binding protein	NM_001029875	RefSeq	chr5	+	63802452	63908126
8105778	NM_181523	PIK3R1	phosphoinositide-3-kinase, regulatory subunit 1 (alpha)	NM_181523	RefSeq	chr5	+	67511604	67597649
8106098	NM_005909	MAP1B	microtubule-associated protein 1B	NM_005909	RefSeq	chr5	+	71403118	71502853
8106479	NM_004866	SCAMP1	secretory carrier membrane protein 1	NM_004866	RefSeq	chr5	+	77656339	77776562
8107259	NM_138773	SLC25A46	solute carrier family 25, member 46	NM_138773	RefSeq	chr5	+	110074701	110100861
8108015	NM_002154	HSPA4	heat shock 70kDa protein 4	NM_002154	RefSeq	chr5	+	132387662	132440709
8108847	NM_183401	RNF14	ring finger protein 14	NM_183401	RefSeq	chr5	+	141346430	141368754
8109597	NM_145049	UBLCP1	ubiquitin-like domain containing CTD phosphatase 1	NM_145049	RefSeq	chr5	+	158690279	158713044
8109663	NM_000806	GABRA1	gamma-aminobutyric acid (GABA) A receptor, alpha 1	NM_000806	RefSeq	chr5	+	161274405	161326414
8109677	NM_198904	GABRG2	gamma-aminobutyric acid (GABA) A receptor, gamma 2	NM_198904	RefSeq	chr5	+	161494717	161582544
8111533	NM_001007527	LMBRD2	LMBR1 domain containing 2	NM_001007527	RefSeq	chr5	-	36103414	36152015
8111998	NM_021072	HCN1	hyperpolarization activated cyclic nucleotide-gated potassium channel 1	NM_021072	RefSeq	chr5	-	45259352	45696220
8112202	NM_006622	PLK2	polo-like kinase 2	NM_006622	RefSeq	chr5	-	57749809	57756087
8112331	NM_030940	ISCA1	iron-sulfur cluster assembly 1 homolog (S. cerevisiae)	NM_030940	RefSeq	chr5	-	62072704	62073090
8112388	NM_001656	TRIM23	tripartite motif-containing 23	NM_001656	RefSeq	chr5	-	64885507	64920443
8112940	NM_012446	SSBP2	single-stranded DNA binding protein 2	NM_012446	RefSeq	chr5	-	80708840	81047072
8113469	NM_014819	PJA2	praja ring finger 2	NM_014819	RefSeq	chr5	-	108670410	108745695
8113542	NM_005669	REEP5	receptor accessory protein 5	NM_005669	RefSeq	chr5	-	112212081	112258066
8114030	NM_007054	KIF3A	kinesin family member 3A	NM_007054	RefSeq	chr5	-	132028323	132073330
8114158	NM_002715	PPP2CA	protein phosphatase 2, catalytic subunit, alpha isozyme	NM_002715	RefSeq	chr5	-	133532148	133561950
8114470	NM_015564	LRRTM2	leucine rich repeat transmembrane neuronal 2	NM_015564	RefSeq	chr5	-	138205079	138211009
8114628	NM_002109	HARS	histidyl-tRNA synthetase	NM_002109	RefSeq	chr5	-	140053490	140070971
8115651	NM_021911	GABRB2	gamma-aminobutyric acid (GABA) A receptor, beta 2	NM_021911	RefSeq	chr5	-	160720871	160975134
8116402	NM_139068	MAPK9	mitogen-activated protein kinase 9	NM_139068	RefSeq	chr5	-	179662782	179707612
8117054	NM_006366	CAP2	CAP, adenylate cyclase-associated protein, 2 (yeast)	NM_006366	RefSeq	chr6	+	17393736	17558023
8119993	NM_007355	HSP90AB1	heat shock protein 90kDa alpha (cytosolic), class B member 1	NM_007355	RefSeq	chr6	+	44214824	44221620
8120239	NM_014051	TMEM14A	transmembrane protein 14A	NM_014051	RefSeq	chr6	+	52535874	52551386
8121429	NM_014845	FIG4	FIG4 homolog, SAC1 lipid phosphatase domain containing (S. cerevisiae)	NM_014845	RefSeq	chr6	+	110012468	110146634
8121861	NM_181782	NCOA7	nuclear receptor coactivator 7	NM_181782	RefSeq	chr6	+	126102307	126252257
8122348	NM_016485	VTA1	Vps20-associated 1 homolog (S. cerevisiae)	NM_016485	RefSeq	chr6	+	142468367	142542085
8122705	NM_005389	PCMT1	protein-L-isoaspartate (D-aspartate) O-methyltransferase	NM_005389	RefSeq	chr6	+	150070580	150132556
8123739	NM_016588	NRN1	neuritin 1	NM_016588	RefSeq	chr6	-	5998232	6007633
8123989	NM_005493	RANBP9	RAN binding protein 9	NM_005493	RefSeq	chr6	-	13621730	13711953
8124942	NM_130463	ATP6V1G2	ATPase, H+ transporting, lysosomal 13kDa, V1 subunit G2	NM_130463	RefSeq	chr6	-	31512239	31514627
8127767	NM_022726	ELOVL4	elongation of very long chain fatty acids (FEN1/Elo2, SUR4/Elo3, yeast)-like 4	NM_022726	RefSeq	chr6	-	80624529	80657297
8127872	NR_026669	SNAP91	synaptosomal-associated protein, 91kDa homolog (mouse)	NR_026669	RefSeq	chr6	-	84262604	84419111
8128371	NM_032511	C6orf168	chromosome 6 open reading frame 168	NM_032511	RefSeq	chr6	-	99728536	99797531
8129045	NM_001527	HDAC2	histone deacetylase 2	NM_001527	RefSeq	chr6	-	114257326	114292366
8129181	NM_020399	GOPC	golgi-associated PDZ and coiled-coil motif containing	NM_020399	RefSeq	chr6	-	117881432	117923693
8129590	NM_003569	STX7	syntaxin 7	NM_003569	RefSeq	chr6	-	132779054	132834337
8130567	NM_030752	TCP1	t-complex 1	NM_030752	RefSeq	chr6	-	160199530	160210741
8131957	NM_013322	SNX10	sorting nexin 10	NM_013322	RefSeq	chr7	+	26331515	26413949
8132070	NM_002047	GARS	glycyl-tRNA synthetase	NM_002047	RefSeq	chr7	+	30634181	30673649
8132943	NM_001762	CCT6A	chaperonin containing TCP1, subunit 6A (zeta 1)	NM_001762	RefSeq	chr7	+	56119378	56131682
8133860	NM_002069	GNAI1	guanine nucleotide binding protein (G protein), alpha inhibiting activity polypeptide 1	NM_002069	RefSeq	chr7	+	79764140	79848725
8133983	NM_021723	ADAM22	ADAM metallopeptidase domain 22	NM_021723	RefSeq	chr7	+	87563566	87826454
8134351	NM_001166160	PPP1R9A	protein phosphatase 1, regulatory (inhibitor) subunit 9A	NM_001166160	RefSeq	chr7	+	94536949	94925727
8135378	NM_002736	PRKAR2B	protein kinase, cAMP-dependent, regulatory, type II, beta	NM_002736	RefSeq	chr7	+	106685139	106802256
8138689	NM_003930	SKAP2	src kinase associated phosphoprotein 2	NM_003930	RefSeq	chr7	-	26706687	26904341
8138882	NM_022728	NEUROD6	neurogenic differentiation 6	NM_022728	RefSeq	chr7	-	31377079	31380538
8140398	NM_012479	YWHAG	tyrosine 3-monooxygenase/tryptophan 5-monooxygenase activation protein, gamma polypeptide	NM_012479	RefSeq	chr7	-	75956112	75988316
8140579	NM_000722	CACNA2D1	calcium channel, voltage-dependent, alpha 2/delta subunit 1	NM_000722	RefSeq	chr7	-	81579418	82073031
8141150	NM_133436	ASNS	asparagine synthetase (glutamine-hydrolyzing)	NM_133436	RefSeq	chr7	-	97481440	97501796
8142036	NM_182691	SRPK2	SRSF protein kinase 2	NM_182691	RefSeq	chr7	-	104755716	105039798
8142540	NM_014888	FAM3C	family with sequence similarity 3, member C	NM_014888	RefSeq	chr7	-	120988905	121036422
8142663	NM_005000	NDUFA5	NADH dehydrogenase (ubiquinone) 1 alpha subcomplex, 5, 13kDa	NM_005000	RefSeq	chr7	-	123177054	123197962
8142671	NM_003941	WASL	Wiskott-Aldrich syndrome-like	NM_003941	RefSeq	chr7	-	123321989	123389121
8143850	NM_004935	CDK5	cyclin-dependent kinase 5	NM_004935	RefSeq	chr7	-	150750899	150755003
8144726	NM_006765	TUSC3	tumor suppressor candidate 3	NM_006765	RefSeq	chr8	+	15397730	15624158
8146216	NM_001135694	VDAC3	voltage-dependent anion channel 3	NM_001135694	RefSeq	chr8	+	42249390	42263415
8146618	NM_173519	CLVS1	clavesin 1	NM_173519	RefSeq	chr8	+	62200550	62414204
8146945	NM_018972	GDAP1	ganglioside-induced differentiation-associated protein 1	NM_018972	RefSeq	chr8	+	75262618	75279345
8147030	NM_007029	STMN2	stathmin-like 2	NM_007029	RefSeq	chr8	+	80523314	80578376
8147344	NM_001161778	PDP1	pyruvate dehyrogenase phosphatase catalytic subunit 1	NM_001161778	RefSeq	chr8	+	94929162	94938296
8147724	NM_001695	ATP6V1C1	ATPase, H+ transporting, lysosomal 42kDa, V1 subunit C1	NM_001695	RefSeq	chr8	+	104033269	104085285
8147848	NM_181354	OXR1	oxidation resistance 1	NM_181354	RefSeq	chr8	+	107530811	107764921
8148040	NM_052886	MAL2	mal, T-cell differentiation protein 2	NM_052886	RefSeq	chr8	+	120220610	120257913
8149835	NM_006158	NEFL	neurofilament, light polypeptide	NM_006158	RefSeq	chr8	-	24808468	24814126
8149877	NM_007257	PNMA2	paraneoplastic antigen MA2	NM_007257	RefSeq	chr8	-	26362196	26371425
8150797	NM_015941	ATP6V1H	ATPase, H+ transporting, lysosomal 50/57kDa, V1 subunit H	NM_015941	RefSeq	chr8	-	54628115	54755850
8150906	NM_017813	IMPAD1	inositol monophosphatase domain containing 1	NM_017813	RefSeq	chr8	-	57874015	57874470
8151993	NM_004374	COX6C	cytochrome c oxidase subunit VIc	NM_004374	RefSeq	chr8	-	100890372	100905895
8152053	NM_198401	ANKRD46	ankyrin repeat domain 46	NM_198401	RefSeq	chr8	-	101521980	101572012
8152096	NM_145690	YWHAZ	tyrosine 3-monooxygenase/tryptophan 5-monooxygenase activation protein, zeta polypeptide	NM_145690	RefSeq	chr8	-	101930911	101965569
8152119	NM_001040624	NCALD	neurocalcin delta	NM_001040624	RefSeq	chr8	-	102698770	103137135
8152222	NM_015878	AZIN1	antizyme inhibitor 1	NM_015878	RefSeq	chr8	-	103838536	103876397
8152355	NM_001099750	SYBU	syntabulin (syntaxin-interacting)	NM_001099750	RefSeq	chr8	-	110586411	110661065
8154476	NM_003026	SH3GL2	SH3-domain GRB2-like 2	NM_003026	RefSeq	chr9	+	17578771	17797127
8154765	NM_001539	DNAJA1	DnaJ (Hsp40) homolog, subfamily A, member 1	NM_001539	RefSeq	chr9	+	33025209	33039905
8154785	NM_016410	CHMP5	chromatin modifying protein 5	NM_016410	RefSeq	chr9	+	33264167	33281525
8156263	NM_006717	SPIN1	spindlin 1	NM_006717	RefSeq	chr9	+	91003297	91093623
8157193	NM_133464	ZNF483	zinc finger protein 483	NM_133464	RefSeq	chr9	+	114287439	114340124
8158059	NM_003165	STXBP1	syntaxin binding protein 1	NM_003165	RefSeq	chr9	+	130374544	130454995
8160016	NM_012416	RANBP6	RAN binding protein 6	NM_012416	RefSeq	chr9	-	6011019	6015618
8160459	NM_004432	ELAVL2	ELAV (embryonic lethal, abnormal vision, Drosophila)-like 2 (Hu antigen B)	NM_004432	RefSeq	chr9	-	23690102	23826335
8161988	NM_013438	UBQLN1	ubiquilin 1	NM_013438	RefSeq	chr9	-	86274878	86323118
8162254	NM_017594	DIRAS2	DIRAS family, GTP-binding RAS-like 2	NM_017594	RefSeq	chr9	-	93372114	93405386
8162313	NM_013417	IARS	isoleucyl-tRNA synthetase	NM_013417	RefSeq	chr9	-	94972489	95056038
8163109	NM_014334	C9orf4	chromosome 9 open reading frame 4	NM_014334	RefSeq	chr9	-	111899167	111929571
8164013	NM_001171137	STRBP	spermatid perinuclear RNA binding protein	NM_001171137	RefSeq	chr9	-	125886990	126030855
8164067	NM_002799	PSMB7	proteasome (prosome, macropain) subunit, beta type, 7	NM_002799	RefSeq	chr9	-	127115744	127177721
8165974	NM_001830	CLCN4	chloride channel 4	NM_001830	RefSeq	chrX	+	10125024	10205700
8166028	NM_014728	FRMPD4	FERM and PDZ domain containing 4	NM_014728	RefSeq	chrX	+	12156585	12742642
8166289	NM_001037343	CDKL5	cyclin-dependent kinase-like 5	NM_001037343	RefSeq	chrX	+	18443703	18671749
8166355	NM_014927	CNKSR2	connector enhancer of kinase suppressor of Ras 2	NM_014927	RefSeq	chrX	+	21392560	21672813
8166511	NM_005391	PDK3	pyruvate dehydrogenase kinase, isozyme 3	NM_005391	RefSeq	chrX	+	24483338	24552542
8166805	NM_005765	ATP6AP2	ATPase, H+ transporting, lysosomal accessory protein 2	NM_005765	RefSeq	chrX	+	40440160	40465889
8166826	NM_001039590	USP9X	ubiquitin specific peptidase 9, X-linked	NM_001039590	RefSeq	chrX	+	40944888	41095832
8167887	NM_014061	MAGEH1	melanoma antigen family H, 1	NM_014061	RefSeq	chrX	+	55478538	55479999
8168432	ENST00000332687	RLIM	ring finger protein, LIM domain interacting	ENST00000332687	ENSEMBL	chrX	+	73805068	73810695
8168976	NM_001004051	GPRASP2	G protein-coupled receptor associated sorting protein 2	NM_001004051	RefSeq	chrX	+	101967104	101972661
8169389	NM_002578	PAK3	p21 protein (Cdc42/Rac)-activated kinase 3	NM_002578	RefSeq	chrX	+	110339588	110464160
8169617	NM_006667	PGRMC1	progesterone receptor membrane component 1	NM_006667	RefSeq	chrX	+	118370216	118378429
8169984	NM_000194	HPRT1	hypoxanthine phosphoribosyltransferase 1	NM_000194	RefSeq	chrX	+	133594183	133634698
8170097	NM_001042537	SLC9A6	solute carrier family 9 (sodium/hydrogen exchanger), member 6	NM_001042537	RefSeq	chrX	+	135067537	135129428
8170891	NM_001493	GDI1	GDP dissociation inhibitor 1	NM_001493	RefSeq	chrX	+	153665266	153671814
8171823	NM_024122	APOO	apolipoprotein O	NM_024122	RefSeq	chrX	-	23851470	23926051
8172708	NM_018159	NUDT11	nudix (nucleoside diphosphate linked moiety X)-type motif 11	NM_018159	RefSeq	chrX	-	51232863	51239459
8173217	NM_015185	ARHGEF9	Cdc42 guanine nucleotide exchange factor (GEF) 9	NM_015185	RefSeq	chrX	-	62854847	63005413
8173600	NM_021963	NAP1L2	nucleosome assembly protein 1-like 2	NM_021963	RefSeq	chrX	-	72432135	72434684
8173729	NM_001029891	PGAM4	phosphoglycerate mutase family member 4	NM_001029891	RefSeq	chrX	-	77223458	77225135
8173892	NM_000390	CHM	choroideremia (Rab escort protein 1)	NM_000390	RefSeq	chrX	-	85116185	85302566
8173917	NM_004538	NAP1L3	nucleosome assembly protein 1-like 3	NM_004538	RefSeq	chrX	-	92925929	92928608
8174141	NM_001012978	BEX5	brain expressed, X-linked 5	NM_001012978	RefSeq	chrX	-	101408679	101411029
8174201	NM_018476	BEX1	brain expressed, X-linked 1	NM_018476	RefSeq	chrX	-	102317579	102319170
8174239	NM_032621	BEX2	brain expressed X-linked 2	NM_032621	RefSeq	chrX	-	102564274	102565974
8174474	NM_022977	ACSL4	acyl-CoA synthetase long-chain family member 4	NM_022977	RefSeq	chrX	-	108884564	108976621
8174684	NM_001173487	NKRF	NFKB repressing factor	NM_001173487	RefSeq	chrX	-	118722300	118739858
8175574	NM_173078	SLITRK4	SLIT and NTRK-like family, member 4	NM_173078	RefSeq	chrX	-	142715917	142723596
8175696	NM_000808	GABRA3	gamma-aminobutyric acid (GABA) A receptor, alpha 3	NM_000808	RefSeq	chrX	-	151334706	151620337
8176230	NM_171998	RAB39B	RAB39B, member RAS oncogene family	NM_171998	RefSeq	chrX	-	154487526	154493874

## Sheet: Under 50 BA11 Pos. Correlated
Probe.Set.ID	Gene.Accession	Gene.Symbol	Gene.Description	mRNA.Accession	mRNA..Source	Chromosome	Strand	Start	Stop
7897172	NM_182752	TPRG1L	tumor protein p63 regulated 1-like	NM_182752	RefSeq	chr1	+	3541556	3546695
7899990	NM_014284	NCDN	neurochondrin	NM_014284	RefSeq	chr1	+	36023074	36032380
7901212	NM_006004	UQCRH	ubiquinol-cytochrome c reductase hinge protein	NM_006004	RefSeq	chr1	+	46769303	46782448
7902043	NM_014787	DNAJC6	DnaJ (Hsp40) homolog, subfamily C, member 6	NM_014787	RefSeq	chr1	+	65720145	65881689
7902452	NM_174858	AK5	adenylate kinase 5	NM_174858	RefSeq	chr1	+	77747662	78025654
7902476	BX537792	FAM73A	family with sequence similarity 73, member A	BX537792	GenBank	chr1	+	78245309	78344106
7902594	NM_182948	PRKACB	protein kinase, cAMP-dependent, catalytic, beta	NM_182948	RefSeq	chr1	+	84543741	84704181
7902810	NM_006769	LMO4	LIM domain only 4	NM_006769	RefSeq	chr1	+	87794151	87812788
7903321	NM_001130841	RTCD1	RNA terminal phosphate cyclase domain 1	NM_001130841	RefSeq	chr1	+	100731749	100758325
7903507	NM_001010883	FAM102B	family with sequence similarity 102, member B	NM_001010883	RefSeq	chr1	+	109103099	109181949
7903854	NM_001010898	SLC6A17	solute carrier family 6, member 17	NM_001010898	RefSeq	chr1	+	110693108	110744824
7904254	NM_000701	ATP1A1	ATPase, Na+/K+ transporting, alpha 1 polypeptide	NM_000701	RefSeq	chr1	+	116915836	116952778
7904755	NM_003846	PEX11B	peroxisomal biogenesis factor 11 beta	NM_003846	RefSeq	chr1	+	145516252	145523732
7905329	NM_006818	MLLT11	myeloid/lymphoid or mixed-lineage leukemia (trithorax homolog, Drosophila); translocated to, 11	NM_006818	RefSeq	chr1	+	151030234	151041091
7906852	NM_175866	UHMK1	U2AF homology motif (UHM) kinase 1	NM_175866	RefSeq	chr1	+	162467632	162499400
7906919	NM_001102445	RGS4	regulator of G-protein signaling 4	NM_001102445	RefSeq	chr1	+	163039049	163046382
7907124	NM_152902	TIPRL	TIP41, TOR signaling pathway regulator-like (S. cerevisiae)	NM_152902	RefSeq	chr1	+	168148171	168171352
7907160	NM_001677	ATP1B1	ATPase, Na+/K+ transporting, beta 1 polypeptide	NM_001677	RefSeq	chr1	+	169074935	169101960
7907537	NM_014412	CACYBP	calcyclin binding protein	NM_014412	RefSeq	chr1	+	174968571	174981163
7908614	NM_203459	CAMSAP1L1	calmodulin regulated spectrin-associated protein 1-like 1	NM_203459	RefSeq	chr1	+	200708686	200829832
7908766	NM_006335	TIMM17A	translocase of inner mitochondrial membrane 17 homolog A (yeast)	NM_006335	RefSeq	chr1	+	201924619	201939789
7911138	NM_152609	CNST	consortin, connexin sorting protein	NM_152609	RefSeq	chr1	+	246729746	246831886
7912257	NM_001009566	CLSTN1	calsyntenin 1	NM_001009566	RefSeq	chr1	-	9789079	9884584
7912852	NM_001412	EIF1AX	eukaryotic translation initiation factor 1A, X-linked	NM_001412	RefSeq	chr1	-	17012116	17012550
7913319	NM_003760	EIF4G3	eukaryotic translation initiation factor 4 gamma, 3	NM_003760	RefSeq	chr1	-	21132972	21503343
7914563	NM_003680	YARS	tyrosyl-tRNA synthetase	NM_003680	RefSeq	chr1	-	33240840	33283754
7916986	NM_173808	NEGR1	neuronal growth regulator 1	NM_173808	RefSeq	chr1	-	71868625	72748520
7918275	NM_001142550	WDR47	WD repeat domain 47	NM_001142550	RefSeq	chr1	-	109512836	109584735
7919645	NM_014849	SV2A	synaptic vesicle glycoprotein 2A	NM_014849	RefSeq	chr1	-	149874870	149889434
7922095	NR_026550	BRP44	brain protein 44	NR_026550	RefSeq	chr1	-	167885967	167906278
7922268	NM_014970	KIFAP3	kinesin-associated protein 3	NM_014970	RefSeq	chr1	-	169890467	170043879
7922756	NM_015039	NMNAT2	nicotinamide nucleotide adenylyltransferase 2	NM_015039	RefSeq	chr1	-	183217372	183387737
7923007	NM_015984	UCHL5	ubiquitin carboxyl-terminal hydrolase L5	NM_015984	RefSeq	chr1	-	192984889	193029128
7925174	NM_014765	TOMM20	translocase of outer mitochondrial membrane 20 homolog (yeast)	NM_014765	RefSeq	chr1	-	235272651	235292251
7925457	NM_002924	RGS7	regulator of G-protein signaling 7	NM_002924	RefSeq	chr1	-	240938815	241520530
7926207	NM_006023	CDC123	cell division cycle 123 homolog (S. cerevisiae)	NM_006023	RefSeq	chr10	+	12237965	12292587
7926239	NM_001008211	OPTN	optineurin	NM_001008211	RefSeq	chr10	+	13141449	13180291
7926385	NM_003473	STAM	signal transducing adaptor molecule (SH3 domain and ITAM motif) 1	NM_003473	RefSeq	chr10	+	17686124	17757913
7927649	NM_018464	CISD1	CDGSH iron sulfur domain 1	NM_018464	RefSeq	chr10	+	60028818	60049346
7927803	NM_178011	LRRTM3	leucine rich repeat transmembrane neuronal 3	NM_178011	RefSeq	chr10	+	68685764	68860867
7929624	NM_002629	PGAM1	phosphoglycerate mutase 1 (brain)	NM_002629	RefSeq	chr10	+	99185909	99193198
7929958	NM_033637	BTRC	beta-transducin repeat containing	NM_033637	RefSeq	chr10	+	103113820	103317078
7930208	NM_032727	INA	internexin neuronal intermediate filament protein, alpha	NM_032727	RefSeq	chr10	+	105036920	105050108
7930703	NM_139169	TRUB1	TruB pseudouridine (psi) synthase homolog 1 (E. coli)	NM_139169	RefSeq	chr10	+	116697941	116737439
7930927	NM_014937	INPP5F	inositol polyphosphate-5-phosphatase F	NM_014937	RefSeq	chr10	+	121485597	121588659
7934393	NM_001142353	PPP3CB	protein phosphatase 3, catalytic subunit, beta isozyme	NM_001142353	RefSeq	chr10	-	75196186	75255759
7935627	NM_002079	GOT1	glutamic-oxaloacetic transaminase 1, soluble (aspartate aminotransferase 1)	NM_002079	RefSeq	chr10	-	101156627	101190413
7939767	NM_003682	MADD	MAP-kinase activating death domain	NM_003682	RefSeq	chr11	+	47290959	47351582
7940673	NM_012202	GNG3	guanine nucleotide binding protein (G protein), gamma 3	NM_012202	RefSeq	chr11	+	62475130	62476678
7940781	NM_201428	RTN3	reticulon 3	NM_201428	RefSeq	chr11	+	63448922	63527363
7942503	NM_016147	PPME1	protein phosphatase methylesterase 1	NM_016147	RefSeq	chr11	+	73882298	73965748
7942769	NM_001128620	PAK1	p21 protein (Cdc42/Rac)-activated kinase 1	NM_001128620	RefSeq	chr11	+	77184416	77188074
7943218	NM_015368	PANX1	pannexin 1	NM_015368	RefSeq	chr11	+	93862094	93915138
7943562	NM_018712	ELMOD1	ELMO/CED-12 domain containing 1	NM_018712	RefSeq	chr11	+	107462074	107537505
7944285	NM_001655	ARCN1	archain 1	NM_001655	RefSeq	chr11	+	118443111	118473645
7944850	NM_032811	TBRG1	transforming growth factor beta regulator 1	NM_032811	RefSeq	chr11	+	124492757	124505287
7947590	NM_020826	SYT13	synaptotagmin XIII	NM_020826	RefSeq	chr11	-	45261852	45307870
7947867	NM_002804	PSMC3	proteasome (prosome, macropain) 26S subunit, ATPase, 3	NM_002804	RefSeq	chr11	-	47440320	47447995
7948798	NM_001130702	BSCL2	Berardinelli-Seip congenital lipodystrophy 2 (seipin)	NM_001130702	RefSeq	chr11	-	62457747	62476986
7950391	NM_173582	PGM2L1	phosphoglucomutase 2-like 1	NM_173582	RefSeq	chr11	-	74041361	74109502
7951977	NM_001164836	FXYD6	FXYD domain containing ion transport regulator 6	NM_001164836	RefSeq	chr11	-	117707693	117747394
7952350	NM_018400	SCN3B	sodium channel, voltage-gated, type III, beta	NM_018400	RefSeq	chr11	-	123499895	123525315
7952785	NM_001012393	OPCML	opioid binding protein/cell adhesion molecule-like	NM_001012393	RefSeq	chr11	-	132284875	133402403
7953715	NM_015509	NECAP1	NECAP endocytosis associated 1	NM_015509	RefSeq	chr12	+	8234838	8250367
7954077	NM_020853	KIAA1467	KIAA1467	NM_020853	RefSeq	chr12	+	13197315	13236383
7954407	NM_018686	CMAS	cytidine monophosphate N-acetylneuraminic acid synthetase	NM_018686	RefSeq	chr12	+	22199158	22218602
7954503	NM_004264	MED21	mediator complex subunit 21	NM_004264	RefSeq	chr12	+	27175476	27182682
7954752	NM_012062	DNM1L	dynamin 1-like	NM_012062	RefSeq	chr12	+	32832224	32898483
7954899	NM_001843	CNTN1	contactin 1	NM_001843	RefSeq	chr12	+	41086356	41464094
7955502	NM_014191	SCN8A	sodium channel, voltage gated, type VIII, alpha subunit	NM_014191	RefSeq	chr12	+	51984717	52202307
7956658	NM_004731	SLC16A7	solute carrier family 16, member 7 (monocarboxylic acid transporter 2)	NM_004731	RefSeq	chr12	+	59989848	60175408
7957052	NM_006431	CCT2	chaperonin containing TCP1, subunit 2 (beta)	NM_006431	RefSeq	chr12	+	69979208	69995357
7957338	NM_005639	SYT1	synaptotagmin I	NM_005639	RefSeq	chr12	+	79258554	79845786
7958644	NM_170665	ATP2A2	ATPase, Ca++ transporting, cardiac muscle, slow twitch 2	NM_170665	RefSeq	chr12	+	110719432	110788895
7961580	NM_018640	LMO3	LIM domain only 3 (rhombotin-like 2)	NM_018640	RefSeq	chr12	-	16701307	16761118
7962274	NM_001173464	KIF21A	kinesin family member 21A	NM_001173464	RefSeq	chr12	-	39686755	39836918
7962327	NM_052885	SLC2A13	solute carrier family 2 (facilitated glucose transporter), member 13	NM_052885	RefSeq	chr12	-	40148823	40499891
7962455	NM_006159	NELL2	NEL-like 2 (chicken)	NM_006159	RefSeq	chr12	-	44902061	45270138
7962516	NM_030674	SLC38A1	solute carrier family 38, member 1	NM_030674	RefSeq	chr12	-	46576838	46663208
7962904	NM_001659	ARF3	ADP-ribosylation factor 3	NM_001659	RefSeq	chr12	-	49329992	49351310
7963142	NM_012306	FAIM2	Fas apoptotic inhibitory molecule 2	NM_012306	RefSeq	chr12	-	50260680	50297720
7964466	NM_006400	DCTN2	dynactin 2 (p50)	NM_006400	RefSeq	chr12	-	57923935	57940990
7965064	NM_020841	OSBPL8	oxysterol binding protein-like 8	NM_020841	RefSeq	chr12	-	76745577	76953589
7965359	NM_001001323	ATP2B1	ATPase, Ca++ transporting, plasma membrane 1	NM_001001323	RefSeq	chr12	-	89981826	90049844
7966026	NM_014840	NUAK1	NUAK family, SNF1-like kinase, 1	NM_014840	RefSeq	chr12	-	106457125	106533811
7967420	NM_001167856	SBNO1	strawberry notch homolog 1 (Drosophila)	NM_001167856	RefSeq	chr12	-	123780455	123834988
7968154	NM_016529	ATP8A2	ATPase, aminophospholipid transporter, class I, type 8A, member 2	NM_016529	RefSeq	chr13	+	25946209	26599989
7969544	NM_019080	NDFIP2	Nedd4 family interacting protein 2	NM_019080	RefSeq	chr13	+	80055287	80130210
7969796	NM_004800	TM9SF2	transmembrane 9 superfamily member 2	NM_004800	RefSeq	chr13	+	100153671	100215645
7970569	NM_014363	SACS	spastic ataxia of Charlevoix-Saguenay (sacsin)	NM_014363	RefSeq	chr13	-	23902965	23985684
7970864	NM_006644	HSPH1	heat shock 105kDa/110kDa protein 1	NM_006644	RefSeq	chr13	-	31710762	31736502
7970954	NM_004734	DCLK1	doublecortin-like kinase 1	NM_004734	RefSeq	chr13	-	36345478	36705443
7971541	NM_003850	SUCLA2	succinate-CoA ligase, ADP-forming, beta subunit	NM_003850	RefSeq	chr13	-	48516791	48575462
7971820	NM_016075	VPS36	vacuolar protein sorting 36 homolog (S. cerevisiae)	NM_016075	RefSeq	chr13	-	52986737	53024798
7972069	NM_015057	MYCBP2	MYC binding protein 2	NM_015057	RefSeq	chr13	-	77618792	77901179
7972650	NM_175929	FGF14	fibroblast growth factor 14	NM_175929	RefSeq	chr13	-	102371307	103054155
7973036	NM_005484	PARP2	poly (ADP-ribose) polymerase 2	NM_005484	RefSeq	chr14	+	20811773	20826063
7973850	NM_004274	AKAP6	A kinase (PRKA) anchor protein 6	NM_004274	RefSeq	chr14	+	32798523	33302267
7974229	NM_014315	KLHDC2	kelch domain containing 2	NM_014315	RefSeq	chr14	+	50234326	50249856
7974270	NM_015915	ATL1	atlastin GTPase 1	NM_015915	RefSeq	chr14	+	51026750	51099782
7974380	NM_002806	PSMC6	proteasome (prosome, macropain) 26S subunit, ATPase, 6	NM_002806	RefSeq	chr14	+	53173918	53194716
7974473	NM_017943	FBXO34	F-box protein 34	NM_017943	RefSeq	chr14	+	55738079	55820329
7974587	NM_018477	ACTR10	actin-related protein 10 homolog (S. cerevisiae)	NM_018477	RefSeq	chr14	+	58666856	58701522
7975976	NM_012111	AHSA1	AHA1, activator of heat shock 90kDa protein ATPase homolog 1 (yeast)	NM_012111	RefSeq	chr14	+	77924402	77935815
7976012	NM_004796	NRXN3	neurexin 3	NM_004796	RefSeq	chr14	+	78709437	80330762
7976200	NM_006888	CALM1	calmodulin 1 (phosphorylase kinase, delta)	NM_006888	RefSeq	chr14	+	90863373	90874610
7976876	NM_001376	DYNC1H1	dynein, cytoplasmic 1, heavy chain 1	NM_001376	RefSeq	chr14	+	102430981	102517597
7977127	NM_001130107	KLC1	kinesin light chain 1	NM_001130107	RefSeq	chr14	+	104095525	104177708
7978449	NM_015382	HECTD1	HECT domain containing 1	NM_015382	RefSeq	chr14	-	31569324	31676523
7978718	NM_006364	SEC23A	Sec23 homolog A (S. cerevisiae)	NM_006364	RefSeq	chr14	-	39501123	39572439
7978739	NM_001079537	TRAPPC6B	trafficking protein particle complex 6B	NM_001079537	RefSeq	chr14	-	39617015	39639736
7979455	NM_021136	RTN1	reticulon 1	NM_021136	RefSeq	chr14	-	60062694	60337557
7979698	NM_015994	ATP6V1D	ATPase, H+ transporting, lysosomal 34kDa, V1 subunit D	NM_015994	RefSeq	chr14	-	67761088	67826650
7980044	NM_006029	PNMA1	paraneoplastic antigen MA1	NM_006029	RefSeq	chr14	-	74178486	74181128
7980983	NM_022151	MOAP1	modulator of apoptosis 1	NM_022151	RefSeq	chr14	-	93648541	93651249
7981335	NM_001017963	HSP90AA1	heat shock protein 90kDa alpha (cytosolic), class A member 1	NM_001017963	RefSeq	chr14	-	102547386	102606023
7982187	NM_005503	APBA2	amyloid beta (A4) precursor protein-binding, family A, member 2	NM_005503	RefSeq	chr15	+	29213843	29410518
7982366	NM_001144757	SCG5	secretogranin V (7B2 protein)	NM_001144757	RefSeq	chr15	+	32933911	32989298
7982878	NM_007236	CHP	calcium binding protein P22	NM_007236	RefSeq	chr15	+	41523437	41574085
7983606	NM_014335	EID1	EP300 interacting inhibitor of differentiation 1	NM_014335	RefSeq	chr15	+	49170290	49172738
7984932	NM_001178111	SCAMP5	secretory carrier membrane protein 5	NM_001178111	RefSeq	chr15	+	75287891	75313836
7985134	NM_005530	IDH3A	isocitrate dehydrogenase 3 (NAD+) alpha	NM_005530	RefSeq	chr15	+	78441719	78462884
7986195	NM_014848	SV2B	synaptic vesicle glycoprotein 2B	NM_014848	RefSeq	chr15	+	91643545	91838650
7986822	NM_021912	GABRB3	gamma-aminobutyric acid (GABA) A receptor, beta 3	NM_021912	RefSeq	chr15	-	26788693	27184686
7988789	NM_001174116	DMXL2	Dmx-like 2	NM_001174116	RefSeq	chr15	-	51740889	51914949
7988921	NM_000259	MYO5A	myosin VA (heavy chain 12, myoxin)	NM_000259	RefSeq	chr15	-	52599478	52821247
7990253	NM_012428	NPTN	neuroplastin	NM_012428	RefSeq	chr15	-	73852355	73925753
7990436	NM_004255	COX5A	cytochrome c oxidase subunit Va	NM_004255	RefSeq	chr15	-	75212616	75230470
7991057	NM_025238	BTBD1	BTB (POZ) domain containing 1	NM_025238	RefSeq	chr15	-	83685175	83736106
7991630	NM_078474	TM2D3	TM2 domain containing 3	NM_078474	RefSeq	chr15	-	102182049	102192594
7992646	NM_001694	ATP6V0C	ATPase, H+ transporting, lysosomal 16kDa, V0 subunit c	NM_001694	RefSeq	chr16	+	2563871	2570219
7992987	NM_001127204	HMOX2	heme oxygenase (decycling) 2	NM_001127204	RefSeq	chr16	+	4526425	4560348
7993083	NM_018723	RBFOX1	RNA binding protein, fox-1 homolog (C. elegans) 1	NM_018723	RefSeq	chr16	+	6069132	7763340
7993458	NM_033201	C16orf45	chromosome 16 open reading frame 45	NM_033201	RefSeq	chr16	+	15528325	15681978
7994131	NM_002738	PRKCB	protein kinase C, beta	NM_002738	RefSeq	chr16	+	23847322	24231857
7994152	NM_006539	CACNG3	calcium channel, voltage-dependent, gamma subunit 3	NM_006539	RefSeq	chr16	+	24266760	24374122
7995479	NM_001040284	PAPD5	PAP associated domain containing 5	NM_001040284	RefSeq	chr16	+	50187779	50269221
7997230	NM_002811	PSMD7	proteasome (prosome, macropain) 26S subunit, non-ATPase, 7	NM_002811	RefSeq	chr16	+	74330681	74340186
7997281	NM_018975	TERF2IP	telomeric repeat binding factor 2, interacting protein	NM_018975	RefSeq	chr16	+	75681617	75691330
7999326	NM_003470	USP7	ubiquitin specific peptidase 7 (herpes virus-associated)	NM_003470	RefSeq	chr16	-	8986977	9057341
8000117	NM_001888	CRYM	crystallin, mu	NM_001888	RefSeq	chr16	-	21269839	21314417
8000323	NM_005003	NDUFAB1	NADH dehydrogenase (ubiquinone) 1, alpha/beta subcomplex, 1, 8kDa	NM_005003	RefSeq	chr16	-	23592335	23607639
8000716	NM_012410	SEZ6L2	seizure related 6 homolog (mouse)-like 2	NM_012410	RefSeq	chr16	-	29882379	29910573
8001149	NM_018206	VPS35	vacuolar protein sorting 35 homolog (S. cerevisiae)	NM_018206	RefSeq	chr16	-	46693589	46723093
8001211	NM_030790	ITFG1	integrin alpha FG-GAP repeat containing 1	NM_030790	RefSeq	chr16	-	47189287	47495104
8001764	NM_002080	GOT2	glutamic-oxaloacetic transaminase 2, mitochondrial (aspartate aminotransferase 2)	NM_002080	RefSeq	chr16	-	58741035	58768246
8002041	NM_004691	ATP6V0D1	ATPase, H+ transporting, lysosomal 38kDa, V0 subunit d1	NM_004691	RefSeq	chr16	-	67471917	67515089
8003758	NM_000430	PAFAH1B1	platelet-activating factor acetylhydrolase 1b, regulatory subunit 1 (45kDa)	NM_000430	RefSeq	chr17	+	2496936	2588909
8005814	NM_016231	NLK	nemo-like kinase	NM_016231	RefSeq	chr17	+	26369182	26523407
8006542	NM_001030006	AP2B1	adaptor-related protein complex 2, beta 1 subunit	NM_001030006	RefSeq	chr17	+	33914282	34053436
8007228	NM_001130020	ATP6V0A1	ATPase, H+ transporting, lysosomal V0 subunit a1	NM_001130020	RefSeq	chr17	+	40610862	40674597
8007885	NM_006178	NSF	N-ethylmaleimide-sensitive factor	NM_006178	RefSeq	chr17	+	44668082	44835082
8008588	NM_002126	HLF	hepatic leukemia factor	NM_002126	RefSeq	chr17	+	53342321	53402426
8008834	NM_004859	CLTC	clathrin, heavy chain (Hc)	NM_004859	RefSeq	chr17	+	57697050	57774317
8012376	NM_014232	VAMP2	vesicle-associated membrane protein 2 (synaptobrevin 2)	NM_014232	RefSeq	chr17	-	8062464	8066295
8013094	NM_003653	COPS3	COP9 constitutive photomorphogenic homolog subunit 3 (Arabidopsis)	NM_003653	RefSeq	chr17	-	17150139	17184614
8015049	NM_152349	KRT222	keratin 222	NM_152349	RefSeq	chr17	-	38811896	38821404
8016870	NM_016070	MRPS23	mitochondrial ribosomal protein S23	NM_016070	RefSeq	chr17	-	55916614	55927408
8017106	NM_015294	TRIM37	tripartite motif-containing 37	NM_015294	RefSeq	chr17	-	57060010	57184229
8017235	NM_006380	APPBP2	amyloid beta precursor protein (cytoplasmic tail) binding protein 2	NM_006380	RefSeq	chr17	-	58520520	58603580
8018364	NM_002086	GRB2	growth factor receptor-bound protein 2	NM_002086	RefSeq	chr17	-	73314157	73401789
8018993	NM_001082575	RBFOX3	RNA binding protein, fox-1 homolog (C. elegans) 3	NM_001082575	RefSeq	chr17	-	77086929	77111797
8020058	NM_021074	NDUFV2	NADH dehydrogenase (ubiquinone) flavoprotein 2, 24kDa	NM_021074	RefSeq	chr18	+	9102712	9134339
8020149	NM_003826	NAPG	N-ethylmaleimide-sensitive factor attachment protein, gamma	NM_003826	RefSeq	chr18	+	10526031	10550372
8020323	NM_003799	RNMT	RNA (guanine-7-) methyltransferase	NM_003799	RefSeq	chr18	+	13726680	13764555
8021301	NM_004163	RAB27B	RAB27B, member RAS oncogene family	NM_004163	RefSeq	chr18	+	52495708	52557212
8021312	NM_015285	WDR7	WD repeat domain 7	NM_015285	RefSeq	chr18	+	54318616	54697036
8021376	NM_001144967	NEDD4L	neural precursor cell expressed, developmentally down-regulated 4-like	NM_001144967	RefSeq	chr18	+	55711619	56065389
8022085	NM_004746	DLGAP1	discs, large (Drosophila) homolog-associated protein 1	NM_004746	RefSeq	chr18	-	3498837	3880140
8022118	NM_012307	EPB41L3	erythrocyte membrane protein band 4.1-like 3	NM_012307	RefSeq	chr18	-	5392388	5544280
8022747	NM_004775	B4GALT6	UDP-Gal:betaGlcNAc beta 1,4- galactosyltransferase, polypeptide 6	NM_004775	RefSeq	chr18	-	29203132	29264686
8022986	NM_020783	SYT4	synaptotagmin IV	NM_020783	RefSeq	chr18	-	40847857	40857443
8023450	NR_024546	TXNL1	thioredoxin-like 1	NR_024546	RefSeq	chr18	-	54269573	54318505
8023735	NM_019022	TMX3	thioredoxin-related transmembrane protein 3	NM_019022	RefSeq	chr18	-	66340925	66382362
8024936	NM_002967	SAFB	scaffold attachment factor B	NM_002967	RefSeq	chr19	+	5623164	5668489
8025051	NM_006087	TUBB4	tubulin, beta 4	NM_006087	RefSeq	chr19	+	6495947	6496057
8028791	NM_012268	PLD3	phospholipase D family, member 3	NM_012268	RefSeq	chr19	+	40854585	40884390
8035398	NM_002866	RAB3A	RAB3A, member RAS oncogene family	NM_002866	RefSeq	chr19	-	18307611	18314839
8037079	NM_152296	ATP1A3	ATPase, Na+/K+ transporting, alpha 3 polypeptide	NM_152296	RefSeq	chr19	-	42470734	42498382
8039607	NM_006210	PEG3	paternally expressed 3	NM_006210	RefSeq	chr19	-	57285920	57352075
8040386	NM_004939	DDX1	DEAD (Asp-Glu-Ala-Asp) box polypeptide 1	NM_004939	RefSeq	chr2	+	15731302	15771235
8041763	NM_005400	PRKCE	protein kinase C, epsilon	NM_005400	RefSeq	chr2	+	45879043	46415129
8041967	NM_015701	ERLEC1	endoplasmic reticulum lectin 1	NM_015701	RefSeq	chr2	+	54014184	54045933
8042259	NM_005917	MDH1	malate dehydrogenase 1, NAD (soluble)	NM_005917	RefSeq	chr2	+	63816120	63834331
8043322	NM_022662	ANAPC1	anaphase promoting complex subunit 1	NM_022662	RefSeq	chr2	+	87098454	87098696
8045136	NM_032144	RAB6C	RAB6C, member RAS oncogene family	NM_032144	RefSeq	chr2	+	130737231	130740311
8045974	NM_001178015	SLC4A10	solute carrier family 4, sodium bicarbonate transporter, member 10	NM_001178015	RefSeq	chr2	+	162480841	162840243
8046020	NM_021007	SCN2A	sodium channel, voltage-gated, type II, alpha subunit	NM_021007	RefSeq	chr2	+	166095912	166249268
8046048	NM_001172173	CSRNP3	cysteine-serine-rich nuclear protein 3	NM_001172173	RefSeq	chr2	+	166326157	166537219
8046086	NM_203463	LASS6	LAG1 homolog, ceramide synthase 6	NM_203463	RefSeq	chr2	+	169312835	169631152
8046573	NR_027850	MTX2	metaxin 2	NR_027850	RefSeq	chr2	+	177134137	177202753
8046848	NM_018471	ZC3H15	zinc finger CCCH-type containing 15	NM_018471	RefSeq	chr2	+	187350885	187374088
8047078	NM_017694	MFSD6	major facilitator superfamily domain containing 6	NM_017694	RefSeq	chr2	+	191300699	191366804
8047097	NM_014905	GLS	glutaminase	NM_014905	RefSeq	chr2	+	191745547	191830278
8047174	NM_001127257	SLC39A10	solute carrier family 39 (zinc transporter), member 10	NM_001127257	RefSeq	chr2	+	196521682	196602418
8047538	NM_001204	BMPR2	bone morphogenetic protein receptor, type II (serine/threonine kinase)	NM_001204	RefSeq	chr2	+	203241659	203432474
8047659	NM_005759	ABI2	abl-interactor 2	NM_005759	RefSeq	chr2	+	204193003	204296892
8047788	NM_003812	ADAM23	ADAM metallopeptidase domain 23	NM_003812	RefSeq	chr2	+	207308368	207482879
8048234	NM_152862	ARPC2	actin related protein 2/3 complex, subunit 2, 34kDa	NM_152862	RefSeq	chr2	+	219081866	219119071
8049016	NM_002807	PSMD1	proteasome (prosome, macropain) 26S subunit, non-ATPase, 1	NM_002807	RefSeq	chr2	+	231921592	232037929
8050302	NM_004850	ROCK2	Rho-associated, coiled-coil containing protein kinase 2	NM_004850	RefSeq	chr2	-	11321778	11484711
8050427	NM_030797	FAM49A	family with sequence similarity 49, member A	NM_030797	RefSeq	chr2	-	16730727	16847102
8051928	NM_006036	PREPL	prolyl endopeptidase-like	NM_006036	RefSeq	chr2	-	44543420	44587813
8052204	NM_020532	RTN4	reticulon 4	NM_020532	RefSeq	chr2	-	55199325	55277971
8052721	NM_000945	PPP3R1	protein phosphatase 3, regulatory subunit B, alpha	NM_000945	RefSeq	chr2	-	68405989	68479651
8052762	NM_002056	GFPT1	glutamine--fructose-6-phosphate transaminase 1	NM_002056	RefSeq	chr2	-	69552402	69614382
8052882	NM_017488	ADD2	adducin 2 (beta)	NM_017488	RefSeq	chr2	-	70889262	70995329
8054281	NM_198461	LONRF2	LON peptidase N-terminal domain and ring finger 2	NM_198461	RefSeq	chr2	-	100889851	100939195
8054338	NM_153836	CREG2	cellular repressor of E1A-stimulated genes 2	NM_153836	RefSeq	chr2	-	101965209	102004057
8055872	NM_000726	CACNB4	calcium channel, voltage-dependent, beta 4 subunit	NM_000726	RefSeq	chr2	-	152694136	152955593
8056766	NM_003705	SLC25A12	solute carrier family 25 (mitochondrial carrier, Aralar), member 12	NM_003705	RefSeq	chr2	-	172640880	172750745
8056890	NM_001822	CHN1	chimerin (chimaerin) 1	NM_001822	RefSeq	chr2	-	175664092	175870115
8056909	NM_001880	ATF2	activating transcription factor 2	NM_001880	RefSeq	chr2	-	175936982	176032915
8057486	NM_005019	PDE1A	phosphodiesterase 1A, calmodulin-dependent	NM_005019	RefSeq	chr2	-	183007183	183387465
8057803	NM_016192	TMEFF2	transmembrane protein with EGF-like and two follistatin-like domains 2	NM_016192	RefSeq	chr2	-	192814743	193059659
8058182	NM_173822	FAM126B	family with sequence similarity 126, member B	NM_173822	RefSeq	chr2	-	201843216	201936392
8058373	NM_018256	WDR12	WD repeat domain 12	NM_018256	RefSeq	chr2	-	203745327	203776949
8058614	NM_006055	LANCL1	LanC lantibiotic synthetase component C-like 1 (bacterial)	NM_006055	RefSeq	chr2	-	211295975	211341431
8059177	NM_006000	TUBA4A	tubulin, alpha 4a	NM_006000	RefSeq	chr2	-	220114433	220118646
8059345	NM_003469	SCG2	secretogranin II	NM_003469	RefSeq	chr2	-	224461658	224467125
8059393	NM_003590	CUL3	cullin 3	NM_003590	RefSeq	chr2	-	225334869	225450114
8060805	NM_001819	CHGB	chromogranin B (secretogranin 1)	NM_001819	RefSeq	chr20	+	5892166	5906007
8060963	NM_003081	SNAP25	synaptosomal-associated protein, 25kDa	NM_003081	RefSeq	chr20	+	10199477	10288066
8061094	NM_002594	PCSK2	proprotein convertase subtilisin/kexin type 2	NM_002594	RefSeq	chr20	+	17206752	17465223
8062880	NM_003404	YWHAB	tyrosine 3-monooxygenase/tryptophan 5-monooxygenase activation protein, beta polypeptide	NM_003404	RefSeq	chr20	+	43514317	43537259
8063283	NM_001316	CSE1L	CSE1 chromosome segregation 1-like (yeast)	NM_001316	RefSeq	chr20	+	47662837	47713489
8065372	NM_022080	NAPB	N-ethylmaleimide-sensitive factor attachment protein, beta	NM_022080	RefSeq	chr20	-	23355159	23402109
8066051	NM_032013	NDRG3	NDRG family member 3	NM_032013	RefSeq	chr20	-	35280169	35374482
8066417	NM_006811	SERINC3	serine incorporator 3	NM_006811	RefSeq	chr20	-	43124864	43150726
8067978	NM_021130	PPIA	peptidylprolyl isomerase A (cyclophilin A)	NM_021130	RefSeq	chr21	+	20230035	20230811
8068168	NM_000454	SOD1	superoxide dismutase 1, soluble	NM_000454	RefSeq	chr21	+	33031935	33041244
8069644	NM_000484	APP	amyloid beta (A4) precursor protein	NM_000484	RefSeq	chr21	-	27252861	27543132
8070010	NM_003895	SYNJ1	synaptojanin 1	NM_003895	RefSeq	chr21	-	34001073	34100312
8072577	NM_003405	YWHAH	tyrosine 3-monooxygenase/tryptophan 5-monooxygenase activation protein, eta polypeptide	NM_003405	RefSeq	chr22	+	32340447	32353590
8074251	NM_001696	ATP6V1E1	ATPase, H+ transporting, lysosomal 31kDa, V1 subunit E1	NM_001696	RefSeq	chr22	-	18074902	18111588
8075130	NM_012399	PITPNB	phosphatidylinositol transfer protein, beta	NM_012399	RefSeq	chr22	-	28247657	28315255
8075673	NM_001082578	RBFOX2	RNA binding protein, fox-1 homolog (C. elegans) 2	NM_001082578	RefSeq	chr22	-	36139647	36424549
8076374	NM_005008	NHP2L1	NHP2 non-histone chromosome protein 2-like 1 (S. cerevisiae)	NM_005008	RefSeq	chr22	-	42069938	42084913
8077376	NM_001168272	ITPR1	inositol 1,4,5-triphosphate receptor, type 1	NM_001168272	RefSeq	chr3	+	4535136	4889081
8077879	NM_133625	SYN2	synapsin II	NM_133625	RefSeq	chr3	+	12045862	12232907
8078252	NM_152653	UBE2E2	ubiquitin-conjugating enzyme E2E 2 (UBC4/5 homolog, yeast)	NM_152653	RefSeq	chr3	+	23244808	23632070
8078461	NM_012157	FBXL2	F-box and leucine-rich repeat protein 2	NM_012157	RefSeq	chr3	+	33318934	33428125
8080419	NM_206825	GNL3	guanine nucleotide binding protein-like 3 (nucleolar)	NM_206825	RefSeq	chr3	+	52719936	52728513
8080926	NM_006407	ARL6IP5	ADP-ribosylation-like factor 6 interacting protein 5	NM_006407	RefSeq	chr3	+	69134090	69155514
8081620	NM_013259	TAGLN3	transgelin 3	NM_013259	RefSeq	chr3	+	111717586	111732735
8081657	NM_001004196	CD200	CD200 molecule	NM_001004196	RefSeq	chr3	+	112040253	112082059
8081740	NM_001690	ATP6V1A	ATPase, H+ transporting, lysosomal 70kDa, V1 subunit A	NM_001690	RefSeq	chr3	+	113465908	113530903
8082431	NM_004637	RAB7A	RAB7A, member RAS oncogene family	NM_004637	RefSeq	chr3	+	128444979	128533641
8082478	NM_016128	COPG	coatomer protein complex, subunit gamma	NM_016128	RefSeq	chr3	+	128968453	128996616
8083779	NM_001122752	SERPINI1	serpin peptidase inhibitor, clade I (neuroserpin), member 1	NM_001122752	RefSeq	chr3	+	167453510	167543354
8084345	NM_004068	AP2M1	adaptor-related protein complex 2, mu 1 subunit	NM_004068	RefSeq	chr3	+	183892634	183901879
8084607	NM_021627	SENP2	SUMO1/sentrin/SMT3 specific peptidase 2	NM_021627	RefSeq	chr3	+	185304031	185348889
8084844	NM_130837	OPA1	optic atrophy 1 (autosomal dominant)	NM_130837	RefSeq	chr3	+	193311013	193415315
8085797	NM_001128176	THRB	thyroid hormone receptor, beta (erythroblastic leukemia viral (v-erb-a) oncogene homolog 2, avian)	NM_001128176	RefSeq	chr3	-	24159705	24536313
8086008	NM_016141	DYNC1LI1	dynein, cytoplasmic 1, light intermediate chain 1	NM_016141	RefSeq	chr3	-	32567466	32612350
8089801	NM_002093	GSK3B	glycogen synthase kinase 3 beta	NM_002093	RefSeq	chr3	-	119545524	119813264
8090803	NM_016577	RAB6B	RAB6B, member RAS oncogene family	NM_016577	RefSeq	chr3	-	133543079	133614691
8091446	NM_053024	PFN2	profilin 2	NM_053024	RefSeq	chr3	-	149682691	149688896
8092277	NM_016559	PEX5L	peroxisomal biogenesis factor 5-like	NM_016559	RefSeq	chr3	-	179518050	179754730
8092750	NM_021032	FGF12	fibroblast growth factor 12	NM_021032	RefSeq	chr3	-	191859478	192445372
8094704	NM_005339	UBE2K	ubiquitin-conjugating enzyme E2K (UBC1 homolog, yeast)	NM_005339	RefSeq	chr4	+	39699781	39781582
8094778	NM_004181	UCHL1	ubiquitin carboxyl-terminal esterase L1 (ubiquitin thiolesterase)	NM_004181	RefSeq	chr4	+	41258850	41270446
8096098	NM_016129	COPS4	COP9 constitutive photomorphogenic homolog subunit 4 (Arabidopsis)	NM_016129	RefSeq	chr4	+	83956239	83996971
8096556	NM_015143	METAP1	methionyl aminopeptidase 1	NM_015143	RefSeq	chr4	+	99916880	99983960
8096959	NM_001148	ANK2	ankyrin 2, neuronal	NM_001148	RefSeq	chr4	+	113739265	114304891
8097841	NM_015271	TRIM2	tripartite motif-containing 2	NM_015271	RefSeq	chr4	+	154074270	154260474
8097973	NM_000857	GUCY1B3	guanylate cyclase 1, soluble, beta 3	NM_000857	RefSeq	chr4	+	156680211	156732186
8098576	NM_001151	SLC25A4	solute carrier family 25 (mitochondrial carrier; adenine nucleotide translocator), member 4	NM_001151	RefSeq	chr4	+	186064398	186068434
8099524	NM_001130834	LDB2	LIM domain binding 2	NM_001130834	RefSeq	chr4	-	16503164	16900349
8100131	NM_000809	GABRA4	gamma-aminobutyric acid (GABA) A receptor, alpha 4	NM_000809	RefSeq	chr4	-	46920917	46996424
8100362	NM_001126328	LNX1	ligand of numb-protein X 1	NM_001126328	RefSeq	chr4	-	54325468	54457724
8101043	NM_203505	G3BP2	GTPase activating protein (SH3 domain) binding protein 2	NM_203505	RefSeq	chr4	-	76567966	76598605
8101723	NM_153757	NAP1L5	nucleosome assembly protein 1-like 5	NM_153757	RefSeq	chr4	-	89617067	89618980
8101828	NM_005723	TSPAN5	tetraspanin 5	NM_005723	RefSeq	chr4	-	99393398	99579727
8101971	NM_000944	PPP3CA	protein phosphatase 3, catalytic subunit, alpha isozyme	NM_000944	RefSeq	chr4	-	101944587	102268353
8102050	NM_178833	NHEDC2	Na+/H+ exchanger domain containing 2	NM_178833	RefSeq	chr4	-	103941390	103997930
8103206	NM_033632	FBXW7	F-box and WD repeat domain containing 7	NM_033632	RefSeq	chr4	-	153242410	153456172
8103437	NM_005038	PPID	peptidylprolyl isomerase D	NM_005038	RefSeq	chr4	-	159630279	159644552
8104463	NM_005885	MARCH6	membrane-associated ring finger (C3HC4) 6	NM_005885	RefSeq	chr5	+	10353828	10435506
8104738	NM_006713	SUB1	SUB1 homolog (S. cerevisiae)	NM_006713	RefSeq	chr5	+	32585671	32604185
8105487	NM_138453	RAB3C	RAB3C, member RAS oncogene family	NM_138453	RefSeq	chr5	+	57878914	58155213
8105596	NM_001029875	RGS7BP	regulator of G-protein signaling 7 binding protein	NM_001029875	RefSeq	chr5	+	63802452	63908126
8105778	NM_181523	PIK3R1	phosphoinositide-3-kinase, regulatory subunit 1 (alpha)	NM_181523	RefSeq	chr5	+	67511604	67597649
8106098	NM_005909	MAP1B	microtubule-associated protein 1B	NM_005909	RefSeq	chr5	+	71403118	71502853
8106479	NM_004866	SCAMP1	secretory carrier membrane protein 1	NM_004866	RefSeq	chr5	+	77656339	77776562
8107259	NM_138773	SLC25A46	solute carrier family 25, member 46	NM_138773	RefSeq	chr5	+	110074701	110100861
8107868	NM_020240	CDC42SE2	CDC42 small effector 2	NM_020240	RefSeq	chr5	+	130599702	130730383
8108015	NM_002154	HSPA4	heat shock 70kDa protein 4	NM_002154	RefSeq	chr5	+	132387662	132440709
8109383	NM_000827	GRIA1	glutamate receptor, ionotropic, AMPA 1	NM_000827	RefSeq	chr5	+	152870306	153191161
8109438	NM_015315	LARP1	La ribonucleoprotein domain family, member 1	NM_015315	RefSeq	chr5	+	154092462	154197165
8109663	NM_000806	GABRA1	gamma-aminobutyric acid (GABA) A receptor, alpha 1	NM_000806	RefSeq	chr5	+	161274405	161326414
8109677	NM_198904	GABRG2	gamma-aminobutyric acid (GABA) A receptor, gamma 2	NM_198904	RefSeq	chr5	+	161494717	161582544
8111533	NM_001007527	LMBRD2	LMBR1 domain containing 2	NM_001007527	RefSeq	chr5	-	36103414	36152015
8111892	NM_000436	OXCT1	3-oxoacid CoA transferase 1	NM_000436	RefSeq	chr5	-	41730167	41870791
8111998	NM_021072	HCN1	hyperpolarization activated cyclic nucleotide-gated potassium channel 1	NM_021072	RefSeq	chr5	-	45259352	45696220
8112202	NM_006622	PLK2	polo-like kinase 2	NM_006622	RefSeq	chr5	-	57749809	57756087
8112388	NM_001656	TRIM23	tripartite motif-containing 23	NM_001656	RefSeq	chr5	-	64885507	64920443
8112409	NM_019072	SGTB	small glutamine-rich tetratricopeptide repeat (TPR)-containing, beta	NM_019072	RefSeq	chr5	-	64961755	65017941
8113039	NM_002397	MEF2C	myocyte enhancer factor 2C	NM_002397	RefSeq	chr5	-	88016154	88179062
8113469	NM_014819	PJA2	praja ring finger 2	NM_014819	RefSeq	chr5	-	108670410	108745695
8113542	NM_005669	REEP5	receptor accessory protein 5	NM_005669	RefSeq	chr5	-	112212081	112258066
8114030	NM_007054	KIF3A	kinesin family member 3A	NM_007054	RefSeq	chr5	-	132028323	132073330
8114158	NM_002715	PPP2CA	protein phosphatase 2, catalytic subunit, alpha isozyme	NM_002715	RefSeq	chr5	-	133532148	133561950
8114628	NM_002109	HARS	histidyl-tRNA synthetase	NM_002109	RefSeq	chr5	-	140053490	140070971
8115651	NM_021911	GABRB2	gamma-aminobutyric acid (GABA) A receptor, beta 2	NM_021911	RefSeq	chr5	-	160720871	160975134
8116402	NM_139068	MAPK9	mitogen-activated protein kinase 9	NM_139068	RefSeq	chr5	-	179662782	179707612
8117054	NM_006366	CAP2	CAP, adenylate cyclase-associated protein, 2 (yeast)	NM_006366	RefSeq	chr6	+	17393736	17558023
8117995	NM_178014	TUBB	tubulin, beta	NM_178014	RefSeq	chr6	+	30688122	30693199
8119184	NM_003958	RNF8	ring finger protein 8	NM_003958	RefSeq	chr6	+	37321791	37362514
8119993	NM_007355	HSP90AB1	heat shock protein 90kDa alpha (cytosolic), class B member 1	NM_007355	RefSeq	chr6	+	44214824	44221620
8120239	NM_014051	TMEM14A	transmembrane protein 14A	NM_014051	RefSeq	chr6	+	52535874	52551386
8120585	NM_001044305	SMAP1	small ArfGAP 1	NM_001044305	RefSeq	chr6	+	71377479	71571718
8121861	NM_181782	NCOA7	nuclear receptor coactivator 7	NM_181782	RefSeq	chr6	+	126102307	126252257
8122705	NM_005389	PCMT1	protein-L-isoaspartate (D-aspartate) O-methyltransferase	NM_005389	RefSeq	chr6	+	150070580	150132556
8123739	NM_016588	NRN1	neuritin 1	NM_016588	RefSeq	chr6	-	5998232	6007633
8124942	NM_130463	ATP6V1G2	ATPase, H+ transporting, lysosomal 13kDa, V1 subunit G2	NM_130463	RefSeq	chr6	-	31512239	31514627
8126760	NM_005822	RCAN2	regulator of calcineurin 2	NM_005822	RefSeq	chr6	-	46188469	46459711
8127872	NR_026669	SNAP91	synaptosomal-associated protein, 91kDa homolog (mouse)	NR_026669	RefSeq	chr6	-	84262604	84419111
8128371	NM_032511	C6orf168	chromosome 6 open reading frame 168	NM_032511	RefSeq	chr6	-	99728536	99797531
8130567	NM_030752	TCP1	t-complex 1	NM_030752	RefSeq	chr6	-	160199530	160210741
8131957	NM_013322	SNX10	sorting nexin 10	NM_013322	RefSeq	chr7	+	26331515	26413949
8132070	NM_002047	GARS	glycyl-tRNA synthetase	NM_002047	RefSeq	chr7	+	30634181	30673649
8132943	NM_001762	CCT6A	chaperonin containing TCP1, subunit 6A (zeta 1)	NM_001762	RefSeq	chr7	+	56119378	56131682
8133662	NM_001040457	RHBDD2	rhomboid domain containing 2	NM_001040457	RefSeq	chr7	+	75508266	75518244
8133860	NM_002069	GNAI1	guanine nucleotide binding protein (G protein), alpha inhibiting activity polypeptide 1	NM_002069	RefSeq	chr7	+	79764140	79848725
8133983	NM_021723	ADAM22	ADAM metallopeptidase domain 22	NM_021723	RefSeq	chr7	+	87563566	87826454
8134351	NM_001166160	PPP1R9A	protein phosphatase 1, regulatory (inhibitor) subunit 9A	NM_001166160	RefSeq	chr7	+	94536949	94925727
8135378	NM_002736	PRKAR2B	protein kinase, cAMP-dependent, regulatory, type II, beta	NM_002736	RefSeq	chr7	+	106685139	106802256
8135705	NM_012281	KCND2	potassium voltage-gated channel, Shal-related subfamily, member 2	NM_012281	RefSeq	chr7	+	119913722	120390387
8136163	NM_014997	KLHDC10	kelch domain containing 10	NM_014997	RefSeq	chr7	+	129710347	129773593
8136614	NM_018238	AGK	acylglycerol kinase	NM_018238	RefSeq	chr7	+	141251210	141354209
8139330	NM_001220	CAMK2B	calcium/calmodulin-dependent protein kinase II beta	NM_001220	RefSeq	chr7	-	44258891	44365224
8140398	NM_012479	YWHAG	tyrosine 3-monooxygenase/tryptophan 5-monooxygenase activation protein, gamma polypeptide	NM_012479	RefSeq	chr7	-	75956112	75988316
8140579	NM_000722	CACNA2D1	calcium channel, voltage-dependent, alpha 2/delta subunit 1	NM_000722	RefSeq	chr7	-	81579418	82073031
8141150	NM_133436	ASNS	asparagine synthetase (glutamine-hydrolyzing)	NM_133436	RefSeq	chr7	-	97481440	97501796
8141228	NM_001134450	TMEM130	transmembrane protein 130	NM_001134450	RefSeq	chr7	-	98444111	98467691
8142036	NM_182691	SRPK2	SRSF protein kinase 2	NM_182691	RefSeq	chr7	-	104755716	105039798
8142540	NM_014888	FAM3C	family with sequence similarity 3, member C	NM_014888	RefSeq	chr7	-	120988905	121036422
8142671	NM_003941	WASL	Wiskott-Aldrich syndrome-like	NM_003941	RefSeq	chr7	-	123321989	123389121
8143850	NM_004935	CDK5	cyclin-dependent kinase 5	NM_004935	RefSeq	chr7	-	150750899	150755003
8144726	NM_006765	TUSC3	tumor suppressor candidate 3	NM_006765	RefSeq	chr8	+	15397730	15624158
8144931	NM_001693	ATP6V1B2	ATPase, H+ transporting, lysosomal 56/58kDa, V1 subunit B2	NM_001693	RefSeq	chr8	+	20054704	20079207
8146216	NM_001135694	VDAC3	voltage-dependent anion channel 3	NM_001135694	RefSeq	chr8	+	42249390	42263415
8146618	NM_173519	CLVS1	clavesin 1	NM_173519	RefSeq	chr8	+	62200550	62414204
8146945	NM_018972	GDAP1	ganglioside-induced differentiation-associated protein 1	NM_018972	RefSeq	chr8	+	75262618	75279345
8147030	NM_007029	STMN2	stathmin-like 2	NM_007029	RefSeq	chr8	+	80523314	80578376
8147244	NM_022351	NECAB1	N-terminal EF-hand calcium binding protein 1	NM_022351	RefSeq	chr8	+	91803778	91971630
8147344	NM_001161778	PDP1	pyruvate dehyrogenase phosphatase catalytic subunit 1	NM_001161778	RefSeq	chr8	+	94929162	94938296
8147724	NM_001695	ATP6V1C1	ATPase, H+ transporting, lysosomal 42kDa, V1 subunit C1	NM_001695	RefSeq	chr8	+	104033269	104085285
8147848	NM_181354	OXR1	oxidation resistance 1	NM_181354	RefSeq	chr8	+	107530811	107764921
8148040	NM_052886	MAL2	mal, T-cell differentiation protein 2	NM_052886	RefSeq	chr8	+	120220610	120257913
8149699	NM_001099335	PHYHIP	phytanoyl-CoA 2-hydroxylase interacting protein	NM_001099335	RefSeq	chr8	-	22077236	22089604
8149835	NM_006158	NEFL	neurofilament, light polypeptide	NM_006158	RefSeq	chr8	-	24808468	24814126
8149877	NM_007257	PNMA2	paraneoplastic antigen MA2	NM_007257	RefSeq	chr8	-	26362196	26371425
8150797	NM_015941	ATP6V1H	ATPase, H+ transporting, lysosomal 50/57kDa, V1 subunit H	NM_015941	RefSeq	chr8	-	54628115	54755850
8150906	NM_017813	IMPAD1	inositol monophosphatase domain containing 1	NM_017813	RefSeq	chr8	-	57874015	57874470
8151384	NM_014393	STAU2	staufen, RNA binding protein, homolog 2 (Drosophila)	NM_014393	RefSeq	chr8	-	74332604	74659075
8151931	NM_033512	TSPYL5	TSPY-like 5	NM_033512	RefSeq	chr8	-	98285714	98290176
8152096	NM_145690	YWHAZ	tyrosine 3-monooxygenase/tryptophan 5-monooxygenase activation protein, zeta polypeptide	NM_145690	RefSeq	chr8	-	101930911	101965569
8152119	NM_001040624	NCALD	neurocalcin delta	NM_001040624	RefSeq	chr8	-	102698770	103137135
8152355	NM_001099750	SYBU	syntabulin (syntaxin-interacting)	NM_001099750	RefSeq	chr8	-	110586411	110661065
8154476	NM_003026	SH3GL2	SH3-domain GRB2-like 2	NM_003026	RefSeq	chr9	+	17578771	17797127
8154765	NM_001539	DNAJA1	DnaJ (Hsp40) homolog, subfamily A, member 1	NM_001539	RefSeq	chr9	+	33025209	33039905
8154785	NM_016410	CHMP5	chromatin modifying protein 5	NM_016410	RefSeq	chr9	+	33264167	33281525
8155883	NM_012383	OSTF1	osteoclast stimulating factor 1	NM_012383	RefSeq	chr9	+	77703390	77762181
8156263	NM_006717	SPIN1	spindlin 1	NM_006717	RefSeq	chr9	+	91003297	91093623
8156905	NM_003692	TMEFF1	transmembrane protein with EGF-like and two follistatin-like domains 1	NM_003692	RefSeq	chr9	+	103235395	103339918
8157828	NM_030978	ARPC5L	actin related protein 2/3 complex, subunit 5-like	NM_030978	RefSeq	chr9	+	127624409	127640012
8158059	NM_003165	STXBP1	syntaxin binding protein 1	NM_003165	RefSeq	chr9	+	130374544	130454995
8158183	NM_004408	DNM1	dynamin 1	NM_004408	RefSeq	chr9	+	130965658	131017527
8161988	NM_013438	UBQLN1	ubiquilin 1	NM_013438	RefSeq	chr9	-	86274878	86323118
8162254	NM_017594	DIRAS2	DIRAS family, GTP-binding RAS-like 2	NM_017594	RefSeq	chr9	-	93372114	93405386
8162313	NM_013417	IARS	isoleucyl-tRNA synthetase	NM_013417	RefSeq	chr9	-	94972489	95056038
8163930	NM_014222	NDUFA8	NADH dehydrogenase (ubiquinone) 1 alpha subcomplex, 8, 19kDa	NM_014222	RefSeq	chr9	-	124906337	124922098
8164067	NM_002799	PSMB7	proteasome (prosome, macropain) subunit, beta type, 7	NM_002799	RefSeq	chr9	-	127115744	127177721
8164464	NM_006336	ZER1	zer-1 homolog (C. elegans)	NM_006336	RefSeq	chr9	-	131492065	131534198
8165974	NM_001830	CLCN4	chloride channel 4	NM_001830	RefSeq	chrX	+	10125024	10205700
8166028	NM_014728	FRMPD4	FERM and PDZ domain containing 4	NM_014728	RefSeq	chrX	+	12156585	12742642
8166289	NM_001037343	CDKL5	cyclin-dependent kinase-like 5	NM_001037343	RefSeq	chrX	+	18443703	18671749
8166355	NM_014927	CNKSR2	connector enhancer of kinase suppressor of Ras 2	NM_014927	RefSeq	chrX	+	21392560	21672813
8167887	NM_014061	MAGEH1	melanoma antigen family H, 1	NM_014061	RefSeq	chrX	+	55478538	55479999
8168179	NM_021120	DLG3	discs, large homolog 3 (Drosophila)	NM_021120	RefSeq	chrX	+	69664711	69725337
8169389	NM_002578	PAK3	p21 protein (Cdc42/Rac)-activated kinase 3	NM_002578	RefSeq	chrX	+	110339588	110464160
8169617	NM_006667	PGRMC1	progesterone receptor membrane component 1	NM_006667	RefSeq	chrX	+	118370216	118378429
8169717	NM_007325	GRIA3	glutamate receptor, ionotrophic, AMPA 3	NM_007325	RefSeq	chrX	+	122318006	122624766
8170097	NM_001042537	SLC9A6	solute carrier family 9 (sodium/hydrogen exchanger), member 6	NM_001042537	RefSeq	chrX	+	135067537	135129428
8170671	NM_021949	ATP2B3	ATPase, Ca++ transporting, plasma membrane 3	NM_021949	RefSeq	chrX	+	152783134	152848397
8170891	NM_001493	GDI1	GDP dissociation inhibitor 1	NM_001493	RefSeq	chrX	+	153665266	153671814
8172317	NM_006950	SYN1	synapsin I	NM_006950	RefSeq	chrX	-	47431300	47479257
8173217	NM_015185	ARHGEF9	Cdc42 guanine nucleotide exchange factor (GEF) 9	NM_015185	RefSeq	chrX	-	62854847	63005413
8173600	NM_021963	NAP1L2	nucleosome assembly protein 1-like 2	NM_021963	RefSeq	chrX	-	72432135	72434684
8173673	NM_000489	ATRX	alpha thalassemia/mental retardation syndrome X-linked	NM_000489	RefSeq	chrX	-	76760378	77041702
8173892	NM_000390	CHM	choroideremia (Rab escort protein 1)	NM_000390	RefSeq	chrX	-	85116185	85302566
8173917	NM_004538	NAP1L3	nucleosome assembly protein 1-like 3	NM_004538	RefSeq	chrX	-	92925929	92928608
8174239	NM_032621	BEX2	brain expressed X-linked 2	NM_032621	RefSeq	chrX	-	102564274	102565974
8174474	NM_022977	ACSL4	acyl-CoA synthetase long-chain family member 4	NM_022977	RefSeq	chrX	-	108884564	108976621
8174684	NM_001173487	NKRF	NFKB repressing factor	NM_001173487	RefSeq	chrX	-	118722300	118739858
8175696	NM_000808	GABRA3	gamma-aminobutyric acid (GABA) A receptor, alpha 3	NM_000808	RefSeq	chrX	-	151334706	151620337
8175871	NM_000425	L1CAM	L1 cell adhesion molecule	NM_000425	RefSeq	chrX	-	153126969	153151608
8176230	NM_171998	RAB39B	RAB39B, member RAS oncogene family	NM_171998	RefSeq	chrX	-	154487526	154493874

## Sheet: Over 50 BA47 Pos. Correlated
Probe.Set.ID	Gene.Accession	Gene.Symbol	Gene.Description	mRNA.Accession	mRNA..Source	Chromosome	Strand	Start	Stop
7897339	NM_015215	CAMTA1	calmodulin binding transcription activator 1	NM_015215	RefSeq	chr1	+	6845384	7829764
7899990	NM_014284	NCDN	neurochondrin	NM_014284	RefSeq	chr1	+	36023074	36032380
7900426	NM_022733	SMAP2	small ArfGAP2	NM_022733	RefSeq	chr1	+	40839369	40888998
7901342	NM_021952	ELAVL4	ELAV (embryonic lethal, abnormal vision, Drosophila)-like 4 (Hu antigen D)	NM_021952	RefSeq	chr1	+	50569582	50669458
7901426	NM_004799	ZFYVE9	zinc finger, FYVE domain containing 9	NM_004799	RefSeq	chr1	+	52608046	52812358
7901479	NM_024646	ZYG11B	zyg-11 homolog B (C. elegans)	NM_024646	RefSeq	chr1	+	53192171	53293014
7901765	NM_015888	HOOK1	hook homolog 1 (Drosophila)	NM_015888	RefSeq	chr1	+	60280533	60342050
7902043	NM_014787	DNAJC6	DnaJ (Hsp40) homolog, subfamily C, member 6	NM_014787	RefSeq	chr1	+	65720145	65881689
7902127	NM_032291	SGIP1	SH3-domain GRB2-like (endophilin) interacting protein 1	NM_032291	RefSeq	chr1	+	66999066	67210768
7902452	NM_174858	AK5	adenylate kinase 5	NM_174858	RefSeq	chr1	+	77747662	78025654
7902594	NM_182948	PRKACB	protein kinase, cAMP-dependent, catalytic, beta	NM_182948	RefSeq	chr1	+	84543741	84704181
7902810	NM_006769	LMO4	LIM domain only 4	NM_006769	RefSeq	chr1	+	87794151	87812788
7903321	NM_001130841	RTCD1	RNA terminal phosphate cyclase domain 1	NM_001130841	RefSeq	chr1	+	100731749	100758325
7903507	NM_001010883	FAM102B	family with sequence similarity 102, member B	NM_001010883	RefSeq	chr1	+	109103099	109181949
7904254	NM_000701	ATP1A1	ATPase, Na+/K+ transporting, alpha 1 polypeptide	NM_000701	RefSeq	chr1	+	116915836	116952778
7904755	NM_003846	PEX11B	peroxisomal biogenesis factor 11 beta	NM_003846	RefSeq	chr1	+	145516252	145523732
7904997	NM_178230	PPIAL4A	peptidylprolyl isomerase A (cyclophilin A)-like 4A	NM_178230	RefSeq	chr1	+	148644011	148644670
7906919	NM_001102445	RGS4	regulator of G-protein signaling 4	NM_001102445	RefSeq	chr1	+	163039049	163046382
7907104	NM_018442	DCAF6	DDB1 and CUL4 associated factor 6	NM_018442	RefSeq	chr1	+	167905899	168045081
7907124	NM_152902	TIPRL	TIP41, TOR signaling pathway regulator-like (S. cerevisiae)	NM_152902	RefSeq	chr1	+	168148171	168171352
7907160	NM_001677	ATP1B1	ATPase, Na+/K+ transporting, beta 1 polypeptide	NM_001677	RefSeq	chr1	+	169074935	169101960
7907537	NM_014412	CACYBP	calcyclin binding protein	NM_014412	RefSeq	chr1	+	174968571	174981163
7908614	NM_203459	CAMSAP1L1	calmodulin regulated spectrin-associated protein 1-like 1	NM_203459	RefSeq	chr1	+	200708686	200829832
7908766	NM_006335	TIMM17A	translocase of inner mitochondrial membrane 17 homolog A (yeast)	NM_006335	RefSeq	chr1	+	201924619	201939789
7908867	NM_138391	TMEM183A	transmembrane protein 183A	NM_138391	RefSeq	chr1	+	202976514	202993976
7909425	NM_020439	CAMK1G	calcium/calmodulin-dependent protein kinase IG	NM_020439	RefSeq	chr1	+	209757045	209787284
7909689	NM_020197	SMYD2	SET and MYND domain containing 2	NM_020197	RefSeq	chr1	+	214454445	214510474
7910792	NM_001035	RYR2	ryanodine receptor 2 (cardiac)	NM_001035	RefSeq	chr1	+	237205505	237997288
7911138	NM_152609	CNST	consortin, connexin sorting protein	NM_152609	RefSeq	chr1	+	246729746	246831886
7912852	NM_001412	EIF1AX	eukaryotic translation initiation factor 1A, X-linked	NM_001412	RefSeq	chr1	-	17012116	17012550
7913319	NM_003760	EIF4G3	eukaryotic translation initiation factor 4 gamma, 3	NM_003760	RefSeq	chr1	-	21132972	21503343
7914342	NM_004102	FABP3	fatty acid binding protein 3, muscle and heart (mammary-derived growth inhibitor)	NM_004102	RefSeq	chr1	-	31838100	31845923
7914563	NM_003680	YARS	tyrosyl-tRNA synthetase	NM_003680	RefSeq	chr1	-	33240840	33283754
7914996	NM_022756	MEAF6	MYST/Esa1-associated factor 6	NM_022756	RefSeq	chr1	-	37958176	37980376
7915485	NM_006824	EBNA1BP2	EBNA1 binding protein 2	NM_006824	RefSeq	chr1	-	43629853	43637931
7916986	NM_173808	NEGR1	neuronal growth regulator 1	NM_173808	RefSeq	chr1	-	71868625	72748520
7917120	NM_015017	USP33	ubiquitin specific peptidase 33	NM_015017	RefSeq	chr1	-	78161672	78225537
7918275	NM_001142550	WDR47	WD repeat domain 47	NM_001142550	RefSeq	chr1	-	109512836	109584735
7919193	NR_002212	NUDT4P1	nudix (nucleoside diphosphate linked moiety X)-type motif 4 pseudogene 1	NR_002212	RefSeq	chr1	-	145139025	145139569
7922268	NM_014970	KIFAP3	kinesin-associated protein 3	NM_014970	RefSeq	chr1	-	169890467	170043879
7922756	NM_015039	NMNAT2	nicotinamide nucleotide adenylyltransferase 2	NM_015039	RefSeq	chr1	-	183217372	183387737
7923007	NM_015984	UCHL5	ubiquitin carboxyl-terminal hydrolase L5	NM_015984	RefSeq	chr1	-	192984889	193029128
7925174	NM_014765	TOMM20	translocase of outer mitochondrial membrane 20 homolog (yeast)	NM_014765	RefSeq	chr1	-	235272651	235292251
7925457	NM_002924	RGS7	regulator of G-protein signaling 7	NM_002924	RefSeq	chr1	-	240938815	241520530
7927649	NM_018464	CISD1	CDGSH iron sulfur domain 1	NM_018464	RefSeq	chr10	+	60028818	60049346
7927955	NM_015634	KIAA1279	KIAA1279	NM_015634	RefSeq	chr10	+	70748487	70776738
7928524	NM_001184783	VDAC2	voltage-dependent anion channel 2	NM_001184783	RefSeq	chr10	+	76970509	76991206
7930208	NM_032727	INA	internexin neuronal intermediate filament protein, alpha	NM_032727	RefSeq	chr10	+	105036920	105050108
7930714	NM_207303	ATRNL1	attractin-like 1	NM_207303	RefSeq	chr10	+	116853124	117708496
7930927	NM_014937	INPP5F	inositol polyphosphate-5-phosphatase F	NM_014937	RefSeq	chr10	+	121485597	121588659
7933105	NM_145011	ZNF25	zinc finger protein 25	NM_145011	RefSeq	chr10	-	38238500	38265561
7934393	NM_001142353	PPP3CB	protein phosphatase 3, catalytic subunit, beta isozyme	NM_001142353	RefSeq	chr10	-	75196186	75255759
7935116	NM_006744	RBP4	retinol binding protein 4, plasma	NM_006744	RefSeq	chr10	-	95351444	95361501
7935627	NM_002079	GOT1	glutamic-oxaloacetic transaminase 1, soluble (aspartate aminotransferase 1)	NM_002079	RefSeq	chr10	-	101156627	101190413
7938777	NM_005566	LDHA	lactate dehydrogenase A	NM_005566	RefSeq	chr11	+	18416107	18429394
7940673	NM_012202	GNG3	guanine nucleotide binding protein (G protein), gamma 3	NM_012202	RefSeq	chr11	+	62475130	62476678
7940781	NM_201428	RTN3	reticulon 3	NM_201428	RefSeq	chr11	+	63448922	63527363
7942503	NM_016147	PPME1	protein phosphatase methylesterase 1	NM_016147	RefSeq	chr11	+	73882298	73965748
7942769	NM_001128620	PAK1	p21 protein (Cdc42/Rac)-activated kinase 1	NM_001128620	RefSeq	chr11	+	77184416	77188074
7943552	NM_015423	AASDHPPT	aminoadipate-semialdehyde dehydrogenase-phosphopantetheinyl transferase	NM_015423	RefSeq	chr11	+	105948285	105969419
7943562	NM_018712	ELMOD1	ELMO/CED-12 domain containing 1	NM_018712	RefSeq	chr11	+	107462074	107537505
7943580	NM_003478	CUL5	cullin 5	NM_003478	RefSeq	chr11	+	107879408	107978488
7944285	NM_001655	ARCN1	archain 1	NM_001655	RefSeq	chr11	+	118443111	118473645
7946728	NM_148976	PSMA1	proteasome (prosome, macropain) subunit, alpha type, 1	NM_148976	RefSeq	chr11	-	14526422	14665163
7947590	NM_020826	SYT13	synaptotagmin XIII	NM_020826	RefSeq	chr11	-	45261852	45307870
7950391	NM_173582	PGM2L1	phosphoglucomutase 2-like 1	NM_173582	RefSeq	chr11	-	74041361	74109502
7950764	NM_001364	DLG2	discs, large homolog 2 (Drosophila)	NM_001364	RefSeq	chr11	-	83166053	84996410
7951977	NM_001164836	FXYD6	FXYD domain containing ion transport regulator 6	NM_001164836	RefSeq	chr11	-	117707693	117747394
7952325	NM_006597	HSPA8	heat shock 70kDa protein 8	NM_006597	RefSeq	chr11	-	122928200	122932844
7952785	NM_001012393	OPCML	opioid binding protein/cell adhesion molecule-like	NM_001012393	RefSeq	chr11	-	132284875	133402403
7953943	NM_031412	GABARAPL1	GABA(A) receptor-associated protein like 1	NM_031412	RefSeq	chr12	+	10365429	10375727
7954173	NM_007178	STRAP	serine/threonine kinase receptor associated protein	NM_007178	RefSeq	chr12	+	16035333	16056699
7954752	NM_012062	DNM1L	dynamin 1-like	NM_012062	RefSeq	chr12	+	32832224	32898483
7955502	NM_014191	SCN8A	sodium channel, voltage gated, type VIII, alpha subunit	NM_014191	RefSeq	chr12	+	51984717	52202307
7956658	NM_004731	SLC16A7	solute carrier family 16, member 7 (monocarboxylic acid transporter 2)	NM_004731	RefSeq	chr12	+	59989848	60175408
7957052	NM_006431	CCT2	chaperonin containing TCP1, subunit 2 (beta)	NM_006431	RefSeq	chr12	+	69979208	69995357
7957338	NM_005639	SYT1	synaptotagmin I	NM_005639	RefSeq	chr12	+	79258554	79845786
7958644	NM_170665	ATP2A2	ATPase, Ca++ transporting, cardiac muscle, slow twitch 2	NM_170665	RefSeq	chr12	+	110719432	110788895
7961580	NM_018640	LMO3	LIM domain only 3 (rhombotin-like 2)	NM_018640	RefSeq	chr12	-	16701307	16761118
7962185	NM_001113402	AMN1	antagonist of mitotic exit network 1 homolog (S. cerevisiae)	NM_001113402	RefSeq	chr12	-	31824071	31882052
7962274	NM_001173464	KIF21A	kinesin family member 21A	NM_001173464	RefSeq	chr12	-	39686755	39836918
7962455	NM_006159	NELL2	NEL-like 2 (chicken)	NM_006159	RefSeq	chr12	-	44902061	45270138
7962516	NM_030674	SLC38A1	solute carrier family 38, member 1	NM_030674	RefSeq	chr12	-	46576838	46663208
7962590	NM_024604	RPAP3	RNA polymerase II associated protein 3	NM_024604	RefSeq	chr12	-	48057074	48099774
7962904	NM_001659	ARF3	ADP-ribosylation factor 3	NM_001659	RefSeq	chr12	-	49329992	49351310
7964234	NM_001686	ATP5B	ATP synthase, H+ transporting, mitochondrial F1 complex, beta polypeptide	NM_001686	RefSeq	chr12	-	57031959	57039852
7964631	NM_178539	FAM19A2	family with sequence similarity 19 (chemokine (C-C motif)-like), member A2	NM_178539	RefSeq	chr12	-	62102040	62586551
7964987	NM_139136	KCNC2	potassium voltage-gated channel, Shaw-related subfamily, member 2	NM_139136	RefSeq	chr12	-	75433857	75603515
7965064	NM_020841	OSBPL8	oxysterol binding protein-like 8	NM_020841	RefSeq	chr12	-	76745577	76953589
7965359	NM_001001323	ATP2B1	ATPase, Ca++ transporting, plasma membrane 1	NM_001001323	RefSeq	chr12	-	89981826	90049844
7965652	NM_002595	CDK17	cyclin-dependent kinase 17	NM_002595	RefSeq	chr12	-	96672040	96794223
7968516	NM_015032	PDS5B	PDS5, regulator of cohesion maintenance, homolog B (S. cerevisiae)	NM_015032	RefSeq	chr13	+	33160624	33352157
7968835	NM_016248	AKAP11	A kinase (PRKA) anchor protein 11	NM_016248	RefSeq	chr13	+	42846289	42897403
7969544	NM_019080	NDFIP2	Nedd4 family interacting protein 2	NM_019080	RefSeq	chr13	+	80055287	80130210
7970864	NM_006644	HSPH1	heat shock 105kDa/110kDa protein 1	NM_006644	RefSeq	chr13	-	31710762	31736502
7970954	NM_004734	DCLK1	doublecortin-like kinase 1	NM_004734	RefSeq	chr13	-	36345478	36705443
7971526	NM_000621	HTR2A	5-hydroxytryptamine (serotonin) receptor 2A	NM_000621	RefSeq	chr13	-	47407513	47470178
7971820	NM_016075	VPS36	vacuolar protein sorting 36 homolog (S. cerevisiae)	NM_016075	RefSeq	chr13	-	52986737	53024798
7972069	NM_015057	MYCBP2	MYC binding protein 2	NM_015057	RefSeq	chr13	-	77618792	77901179
7972650	NM_175929	FGF14	fibroblast growth factor 14	NM_175929	RefSeq	chr13	-	102371307	103054155
7973850	NM_004274	AKAP6	A kinase (PRKA) anchor protein 6	NM_004274	RefSeq	chr14	+	32798523	33302267
7974270	NM_015915	ATL1	atlastin GTPase 1	NM_015915	RefSeq	chr14	+	51026750	51099782
7974380	NM_002806	PSMC6	proteasome (prosome, macropain) 26S subunit, ATPase, 6	NM_002806	RefSeq	chr14	+	53173918	53194716
7974587	NM_018477	ACTR10	actin-related protein 10 homolog (S. cerevisiae)	NM_018477	RefSeq	chr14	+	58666856	58701522
7976012	NM_004796	NRXN3	neurexin 3	NM_004796	RefSeq	chr14	+	78709437	80330762
7976200	NM_006888	CALM1	calmodulin 1 (phosphorylase kinase, delta)	NM_006888	RefSeq	chr14	+	90863373	90874610
7978449	NM_015382	HECTD1	HECT domain containing 1	NM_015382	RefSeq	chr14	-	31569324	31676523
7978718	NM_006364	SEC23A	Sec23 homolog A (S. cerevisiae)	NM_006364	RefSeq	chr14	-	39501123	39572439
7978739	NM_001079537	TRAPPC6B	trafficking protein particle complex 6B	NM_001079537	RefSeq	chr14	-	39617015	39639736
7979179	NM_014584	ERO1L	ERO1-like (S. cerevisiae)	NM_014584	RefSeq	chr14	-	53108605	53162432
7979455	NM_021136	RTN1	reticulon 1	NM_021136	RefSeq	chr14	-	60062694	60337557
7979698	NM_015994	ATP6V1D	ATPase, H+ transporting, lysosomal 34kDa, V1 subunit D	NM_015994	RefSeq	chr14	-	67761088	67826650
7981335	NM_001017963	HSP90AA1	heat shock protein 90kDa alpha (cytosolic), class A member 1	NM_001017963	RefSeq	chr14	-	102547386	102606023
7982366	NM_001144757	SCG5	secretogranin V (7B2 protein)	NM_001144757	RefSeq	chr15	+	32933911	32989298
7983606	NM_014335	EID1	EP300 interacting inhibitor of differentiation 1	NM_014335	RefSeq	chr15	+	49170290	49172738
7985202	NM_002789	PSMA4	proteasome (prosome, macropain) subunit, alpha type, 4	NM_002789	RefSeq	chr15	+	78832769	78841546
7986195	NM_014848	SV2B	synaptic vesicle glycoprotein 2B	NM_014848	RefSeq	chr15	+	91643545	91838650
7986822	NM_021912	GABRB3	gamma-aminobutyric acid (GABA) A receptor, beta 3	NM_021912	RefSeq	chr15	-	26788693	27184686
7988789	NM_001174116	DMXL2	Dmx-like 2	NM_001174116	RefSeq	chr15	-	51740889	51914949
7988921	NM_000259	MYO5A	myosin VA (heavy chain 12, myoxin)	NM_000259	RefSeq	chr15	-	52599478	52821247
7989013	NM_016304	RSL24D1	ribosomal L24 domain containing 1	NM_016304	RefSeq	chr15	-	55473512	55489231
7990253	NM_012428	NPTN	neuroplastin	NM_012428	RefSeq	chr15	-	73852355	73925753
7991070	NM_016073	HDGFRP3	hepatoma-derived growth factor, related protein 3	NM_016073	RefSeq	chr15	-	83806821	83876770
7993083	NM_018723	RBFOX1	RNA binding protein, fox-1 homolog (C. elegans) 1	NM_018723	RefSeq	chr16	+	6069132	7763340
7994131	NM_002738	PRKCB	protein kinase C, beta	NM_002738	RefSeq	chr16	+	23847322	24231857
7994152	NM_006539	CACNG3	calcium channel, voltage-dependent, gamma subunit 3	NM_006539	RefSeq	chr16	+	24266760	24374122
7994237	NM_016309	LCMT1	leucine carboxyl methyltransferase 1	NM_016309	RefSeq	chr16	+	25123047	25189552
7995379	BC013044	DNAJA2	DnaJ (Hsp40) homolog, subfamily A, member 2	BC013044	GenBank	chr16	+	47001493	47002079
7995479	NM_001040284	PAPD5	PAP associated domain containing 5	NM_001040284	RefSeq	chr16	+	50187779	50269221
7995739	NM_020988	GNAO1	guanine nucleotide binding protein (G protein), alpha activating activity polypeptide O	NM_020988	RefSeq	chr16	+	56225888	56391354
7999326	NM_003470	USP7	ubiquitin specific peptidase 7 (herpes virus-associated)	NM_003470	RefSeq	chr16	-	8986977	9057341
8000117	NM_001888	CRYM	crystallin, mu	NM_001888	RefSeq	chr16	-	21269839	21314417
8001149	NM_018206	VPS35	vacuolar protein sorting 35 homolog (S. cerevisiae)	NM_018206	RefSeq	chr16	-	46693589	46723093
8001211	NM_030790	ITFG1	integrin alpha FG-GAP repeat containing 1	NM_030790	RefSeq	chr16	-	47189287	47495104
8001666	NM_001896	CSNK2A2	casein kinase 2, alpha prime polypeptide	NM_001896	RefSeq	chr16	-	58191811	58231782
8003758	NM_000430	PAFAH1B1	platelet-activating factor acetylhydrolase 1b, regulatory subunit 1 (45kDa)	NM_000430	RefSeq	chr17	+	2496936	2588909
8005029	NM_003010	MAP2K4	mitogen-activated protein kinase kinase 4	NM_003010	RefSeq	chr17	+	11924135	12047145
8005814	NM_016231	NLK	nemo-like kinase	NM_016231	RefSeq	chr17	+	26369182	26523407
8006638	NM_024835	GGNBP2	gametogenetin binding protein 2	NM_024835	RefSeq	chr17	+	34900804	34946278
8007228	NM_001130020	ATP6V0A1	ATPase, H+ transporting, lysosomal V0 subunit a1	NM_001130020	RefSeq	chr17	+	40610862	40674597
8007885	NM_006178	NSF	N-ethylmaleimide-sensitive factor	NM_006178	RefSeq	chr17	+	44668082	44835082
8008834	NM_004859	CLTC	clathrin, heavy chain (Hc)	NM_004859	RefSeq	chr17	+	57697050	57774317
8009457	NM_212472	PRKAR1A	protein kinase, cAMP-dependent, regulatory, type I, alpha (tissue specific extinguisher 1)	NM_212472	RefSeq	chr17	+	66508110	66529147
8012376	NM_014232	VAMP2	vesicle-associated membrane protein 2 (synaptobrevin 2)	NM_014232	RefSeq	chr17	-	8062464	8066295
8013094	NM_003653	COPS3	COP9 constitutive photomorphogenic homolog subunit 3 (Arabidopsis)	NM_003653	RefSeq	chr17	-	17150139	17184614
8015049	NM_152349	KRT222	keratin 222	NM_152349	RefSeq	chr17	-	38811896	38821404
8015490	NM_003315	DNAJC7	DnaJ (Hsp40) homolog, subfamily C, member 7	NM_003315	RefSeq	chr17	-	40128456	40169671
8016808	NM_001082533	CA10	carbonic anhydrase X	NM_001082533	RefSeq	chr17	-	49707674	50237368
8017106	NM_015294	TRIM37	tripartite motif-containing 37	NM_015294	RefSeq	chr17	-	57060010	57184229
8017810	NM_002816	PSMD12	proteasome (prosome, macropain) 26S subunit, non-ATPase, 12	NM_002816	RefSeq	chr17	-	65334033	65362721
8018288	NM_006356	ATP5H	ATP synthase, H+ transporting, mitochondrial Fo complex, subunit d	NM_006356	RefSeq	chr17	-	73034955	73043080
8018993	NM_001082575	RBFOX3	RNA binding protein, fox-1 homolog (C. elegans) 3	NM_001082575	RefSeq	chr17	-	77086929	77111797
8019807	NM_005151	USP14	ubiquitin specific peptidase 14 (tRNA-guanine transglycosylase)	NM_005151	RefSeq	chr18	+	158483	213739
8020058	NM_021074	NDUFV2	NADH dehydrogenase (ubiquinone) flavoprotein 2, 24kDa	NM_021074	RefSeq	chr18	+	9102712	9134339
8020149	NM_003826	NAPG	N-ethylmaleimide-sensitive factor attachment protein, gamma	NM_003826	RefSeq	chr18	+	10526031	10550372
8021301	NM_004163	RAB27B	RAB27B, member RAS oncogene family	NM_004163	RefSeq	chr18	+	52495708	52557212
8021312	NM_015285	WDR7	WD repeat domain 7	NM_015285	RefSeq	chr18	+	54318616	54697036
8021349	NM_015879	ST8SIA3	ST8 alpha-N-acetyl-neuraminide alpha-2,8-sialyltransferase 3	NM_015879	RefSeq	chr18	+	55018044	55036162
8021376	NM_001144967	NEDD4L	neural precursor cell expressed, developmentally down-regulated 4-like	NM_001144967	RefSeq	chr18	+	55711619	56065389
8022118	NM_012307	EPB41L3	erythrocyte membrane protein band 4.1-like 3	NM_012307	RefSeq	chr18	-	5392388	5544280
8022986	NM_020783	SYT4	synaptotagmin IV	NM_020783	RefSeq	chr18	-	40847857	40857443
8023450	NR_024546	TXNL1	thioredoxin-like 1	NR_024546	RefSeq	chr18	-	54269573	54318505
8023828	NM_138966	NETO1	neuropilin (NRP) and tolloid (TLL)-like 1	NM_138966	RefSeq	chr18	-	70409549	70534810
8035398	NM_002866	RAB3A	RAB3A, member RAS oncogene family	NM_002866	RefSeq	chr19	-	18307611	18314839
8036252	NM_015526	CLIP3	CAP-GLY domain containing linker protein 3	NM_015526	RefSeq	chr19	-	36505563	36523775
8037079	NM_152296	ATP1A3	ATPase, Na+/K+ transporting, alpha 3 polypeptide	NM_152296	RefSeq	chr19	-	42470734	42498382
8040386	NM_004939	DDX1	DEAD (Asp-Glu-Ala-Asp) box polypeptide 1	NM_004939	RefSeq	chr2	+	15731302	15771235
8041763	NM_005400	PRKCE	protein kinase C, epsilon	NM_005400	RefSeq	chr2	+	45879043	46415129
8041867	NM_000251	MSH2	mutS homolog 2, colon cancer, nonpolyposis type 1 (E. coli)	NM_000251	RefSeq	chr2	+	47630263	47710362
8041967	NM_015701	ERLEC1	endoplasmic reticulum lectin 1	NM_015701	RefSeq	chr2	+	54014184	54045933
8042066	NM_080667	CCDC104	coiled-coil domain containing 104	NM_080667	RefSeq	chr2	+	55746740	55772215
8042223	NM_015252	EHBP1	EH domain binding protein 1	NM_015252	RefSeq	chr2	+	62933121	63273622
8042259	NM_005917	MDH1	malate dehydrogenase 1, NAD (soluble)	NM_005917	RefSeq	chr2	+	63816120	63834331
8042270	NM_001001521	UGP2	UDP-glucose pyrophosphorylase 2	NM_001001521	RefSeq	chr2	+	64068098	64118696
8042291	NM_203437	AFTPH	aftiphilin	NM_203437	RefSeq	chr2	+	64751465	64820139
8043100	NM_021103	TMSB10	thymosin beta 10	NM_021103	RefSeq	chr2	+	85132763	85133799
8043791	NM_001134225	INPP4A	inositol polyphosphate-4-phosphatase, type I, 107kDa	NM_001134225	RefSeq	chr2	+	99061321	99204173
8044700	NM_020868	DPP10	dipeptidyl-peptidase 10 (non-functional)	NM_020868	RefSeq	chr2	+	115199899	116601937
8045136	NM_032144	RAB6C	RAB6C, member RAS oncogene family	NM_032144	RefSeq	chr2	+	130737231	130740311
8045962	NM_006593	TBR1	T-box, brain, 1	NM_006593	RefSeq	chr2	+	162272620	162281573
8045974	NM_001178015	SLC4A10	solute carrier family 4, sodium bicarbonate transporter, member 10	NM_001178015	RefSeq	chr2	+	162480841	162840243
8046020	NM_021007	SCN2A	sodium channel, voltage-gated, type II, alpha subunit	NM_021007	RefSeq	chr2	+	166095912	166249268
8046086	NM_203463	LASS6	LAG1 homolog, ceramide synthase 6	NM_203463	RefSeq	chr2	+	169312835	169631152
8046213	NM_172070	UBR3	ubiquitin protein ligase E3 component n-recognin 3 (putative)	NM_172070	RefSeq	chr2	+	170785268	170940637
8046573	NR_027850	MTX2	metaxin 2	NR_027850	RefSeq	chr2	+	177134137	177202753
8046848	NM_018471	ZC3H15	zinc finger CCCH-type containing 15	NM_018471	RefSeq	chr2	+	187350885	187374088
8047078	NM_017694	MFSD6	major facilitator superfamily domain containing 6	NM_017694	RefSeq	chr2	+	191300699	191366804
8047097	NM_014905	GLS	glutaminase	NM_014905	RefSeq	chr2	+	191745547	191830278
8047174	NM_001127257	SLC39A10	solute carrier family 39 (zinc transporter), member 10	NM_001127257	RefSeq	chr2	+	196521682	196602418
8047538	NM_001204	BMPR2	bone morphogenetic protein receptor, type II (serine/threonine kinase)	NM_001204	RefSeq	chr2	+	203241659	203432474
8047659	NM_005759	ABI2	abl-interactor 2	NM_005759	RefSeq	chr2	+	204193003	204296892
8047788	NM_003812	ADAM23	ADAM metallopeptidase domain 23	NM_003812	RefSeq	chr2	+	207308368	207482879
8047926	NM_002374	MAP2	microtubule-associated protein 2	NM_002374	RefSeq	chr2	+	210288771	210598834
8048146	NM_021141	XRCC5	X-ray repair complementing defective repair in Chinese hamster cells 5 (double-strand-break rejoining)	NM_021141	RefSeq	chr2	+	216972190	217071003
8049016	NM_002807	PSMD1	proteasome (prosome, macropain) 26S subunit, non-ATPase, 1	NM_002807	RefSeq	chr2	+	231921592	232037929
8050031	NM_015025	MYT1L	myelin transcription factor 1-like	NM_015025	RefSeq	chr2	-	1792885	2335045
8050302	NM_004850	ROCK2	Rho-associated, coiled-coil containing protein kinase 2	NM_004850	RefSeq	chr2	-	11321778	11484711
8050427	NM_030797	FAM49A	family with sequence similarity 49, member A	NM_030797	RefSeq	chr2	-	16730727	16847102
8050894	NM_002254	KIF3C	kinesin family member 3C	NM_002254	RefSeq	chr2	-	26149467	26205403
8051882	NM_133259	LRPPRC	leucine-rich PPR-motif containing	NM_133259	RefSeq	chr2	-	44114887	44223144
8051928	NM_006036	PREPL	prolyl endopeptidase-like	NM_006036	RefSeq	chr2	-	44543420	44587813
8052024	NM_001190274	FBXO11	F-box protein 11	NM_001190274	RefSeq	chr2	-	48033891	48132859
8052204	NM_020532	RTN4	reticulon 4	NM_020532	RefSeq	chr2	-	55199325	55277971
8052680	NM_004161	RAB1A	RAB1A, member RAS oncogene family	NM_004161	RefSeq	chr2	-	65313989	65357289
8052721	NM_000945	PPP3R1	protein phosphatase 3, regulatory subunit B, alpha	NM_000945	RefSeq	chr2	-	68405989	68479651
8054281	NM_198461	LONRF2	LON peptidase N-terminal domain and ring finger 2	NM_198461	RefSeq	chr2	-	100889851	100939195
8055872	NM_000726	CACNB4	calcium channel, voltage-dependent, beta 4 subunit	NM_000726	RefSeq	chr2	-	152694136	152955593
8056837	NM_001033045	GPR155	G protein-coupled receptor 155	NM_001033045	RefSeq	chr2	-	175296375	175351843
8056890	NM_001822	CHN1	chimerin (chimaerin) 1	NM_001822	RefSeq	chr2	-	175664092	175870115
8056909	NM_001880	ATF2	activating transcription factor 2	NM_001880	RefSeq	chr2	-	175936982	176032915
8057486	NM_005019	PDE1A	phosphodiesterase 1A, calmodulin-dependent	NM_005019	RefSeq	chr2	-	183007183	183387465
8057517	NM_013436	NCKAP1	NCK-associated protein 1	NM_013436	RefSeq	chr2	-	183789605	183903586
8059177	NM_006000	TUBA4A	tubulin, alpha 4a	NM_006000	RefSeq	chr2	-	220114433	220118646
8059319	NM_005687	FARSB	phenylalanyl-tRNA synthetase, beta subunit	NM_005687	RefSeq	chr2	-	223435255	223520805
8059393	NM_003590	CUL3	cullin 3	NM_003590	RefSeq	chr2	-	225334869	225450114
8060805	NM_001819	CHGB	chromogranin B (secretogranin 1)	NM_001819	RefSeq	chr20	+	5892166	5906007
8060854	NM_182734	PLCB1	phospholipase C, beta 1 (phosphoinositide-specific)	NM_182734	RefSeq	chr20	+	8112908	8865547
8060963	NM_003081	SNAP25	synaptosomal-associated protein, 25kDa	NM_003081	RefSeq	chr20	+	10199477	10288066
8062880	NM_003404	YWHAB	tyrosine 3-monooxygenase/tryptophan 5-monooxygenase activation protein, beta polypeptide	NM_003404	RefSeq	chr20	+	43514317	43537259
8063283	NM_001316	CSE1L	CSE1 chromosome segregation 1-like (yeast)	NM_001316	RefSeq	chr20	+	47662837	47713489
8066051	NM_032013	NDRG3	NDRG family member 3	NM_032013	RefSeq	chr20	-	35280169	35374482
8067978	NM_021130	PPIA	peptidylprolyl isomerase A (cyclophilin A)	NM_021130	RefSeq	chr21	+	20230035	20230811
8068168	NM_000454	SOD1	superoxide dismutase 1, soluble	NM_000454	RefSeq	chr21	+	33031935	33041244
8069532	NM_006948	HSPA13	heat shock protein 70kDa family, member 13	NM_006948	RefSeq	chr21	-	15743436	15755509
8069644	NM_000484	APP	amyloid beta (A4) precursor protein	NM_000484	RefSeq	chr21	-	27252861	27543132
8070010	NM_003895	SYNJ1	synaptojanin 1	NM_003895	RefSeq	chr21	-	34001073	34100312
8072577	NM_003405	YWHAH	tyrosine 3-monooxygenase/tryptophan 5-monooxygenase activation protein, eta polypeptide	NM_003405	RefSeq	chr22	+	32340447	32353590
8074251	NM_001696	ATP6V1E1	ATPase, H+ transporting, lysosomal 31kDa, V1 subunit E1	NM_001696	RefSeq	chr22	-	18074902	18111588
8075130	NM_012399	PITPNB	phosphatidylinositol transfer protein, beta	NM_012399	RefSeq	chr22	-	28247657	28315255
8075673	NM_001082578	RBFOX2	RNA binding protein, fox-1 homolog (C. elegans) 2	NM_001082578	RefSeq	chr22	-	36139647	36424549
8077270	NM_006614	CHL1	cell adhesion molecule with homology to L1CAM (close homolog of L1)	NM_006614	RefSeq	chr3	+	238650	451098
8077376	NM_001168272	ITPR1	inositol 1,4,5-triphosphate receptor, type 1	NM_001168272	RefSeq	chr3	+	4535136	4889081
8077879	NM_133625	SYN2	synapsin II	NM_133625	RefSeq	chr3	+	12045862	12232907
8078252	NM_152653	UBE2E2	ubiquitin-conjugating enzyme E2E 2 (UBC4/5 homolog, yeast)	NM_152653	RefSeq	chr3	+	23244808	23632070
8078461	NM_012157	FBXL2	F-box and leucine-rich repeat protein 2	NM_012157	RefSeq	chr3	+	33318934	33428125
8080419	NM_206825	GNL3	guanine nucleotide binding protein-like 3 (nucleolar)	NM_206825	RefSeq	chr3	+	52719936	52728513
8080847	AF236158	C3orf14	chromosome 3 open reading frame 14	AF236158	GenBank	chr3	+	62304711	62319360
8080926	NM_006407	ARL6IP5	ADP-ribosylation-like factor 6 interacting protein 5	NM_006407	RefSeq	chr3	+	69134090	69155514
8081620	NM_013259	TAGLN3	transgelin 3	NM_013259	RefSeq	chr3	+	111717586	111732735
8081657	NM_001004196	CD200	CD200 molecule	NM_001004196	RefSeq	chr3	+	112040253	112082059
8081740	NM_001690	ATP6V1A	ATPase, H+ transporting, lysosomal 70kDa, V1 subunit A	NM_001690	RefSeq	chr3	+	113465908	113530903
8081810	NM_001130064	GAP43	growth associated protein 43	NM_001130064	RefSeq	chr3	+	115342171	115440245
8082431	NM_004637	RAB7A	RAB7A, member RAS oncogene family	NM_004637	RefSeq	chr3	+	128444979	128533641
8083779	NM_001122752	SERPINI1	serpin peptidase inhibitor, clade I (neuroserpin), member 1	NM_001122752	RefSeq	chr3	+	167453510	167543354
8084607	NM_021627	SENP2	SUMO1/sentrin/SMT3 specific peptidase 2	NM_021627	RefSeq	chr3	+	185304031	185348889
8084694	NM_001967	EIF4A2	eukaryotic translation initiation factor 4A2	NM_001967	RefSeq	chr3	+	186501361	186507686
8084844	NM_130837	OPA1	optic atrophy 1 (autosomal dominant)	NM_130837	RefSeq	chr3	+	193311013	193415315
8085797	NM_001128176	THRB	thyroid hormone receptor, beta (erythroblastic leukemia viral (v-erb-a) oncogene homolog 2, avian)	NM_001128176	RefSeq	chr3	-	24159705	24536313
8085815	NM_001068	TOP2B	topoisomerase (DNA) II beta 180kDa	NM_001068	RefSeq	chr3	-	25639475	25705788
8086008	NM_016141	DYNC1LI1	dynein, cytoplasmic 1, light intermediate chain 1	NM_016141	RefSeq	chr3	-	32567466	32612350
8088491	NM_003716	CADPS	Ca++-dependent secretion activator	NM_003716	RefSeq	chr3	-	62384021	62861054
8089299	NM_001777	CD47	CD47 molecule	NM_001777	RefSeq	chr3	-	107761941	107809935
8089801	NM_002093	GSK3B	glycogen synthase kinase 3 beta	NM_002093	RefSeq	chr3	-	119545524	119813264
8090678	NM_007208	MRPL3	mitochondrial ribosomal protein L3	NM_007208	RefSeq	chr3	-	131181045	131221833
8090690	NM_130808	CPNE4	copine IV	NM_130808	RefSeq	chr3	-	131252413	131759165
8091446	NM_053024	PFN2	profilin 2	NM_053024	RefSeq	chr3	-	149682691	149688896
8091452	NM_001079809	TMEM183B	transmembrane protein 183B	NM_001079809	RefSeq	chr3	-	149699448	149701155
8091863	NM_014926	SLITRK3	SLIT and NTRK-like family, member 3	NM_014926	RefSeq	chr3	-	164904508	164914494
8092177	NM_001146276	NCEH1	neutral cholesterol ester hydrolase 1	NM_001146276	RefSeq	chr3	-	172348435	172429008
8092750	NM_021032	FGF12	fibroblast growth factor 12	NM_021032	RefSeq	chr3	-	191859478	192445372
8092959	NM_006241	PPP1R2	protein phosphatase 1, regulatory (inhibitor) subunit 2	NM_006241	RefSeq	chr3	-	195241224	195270209
8094704	NM_005339	UBE2K	ubiquitin-conjugating enzyme E2K (UBC1 homolog, yeast)	NM_005339	RefSeq	chr4	+	39699781	39781582
8094778	NM_004181	UCHL1	ubiquitin carboxyl-terminal esterase L1 (ubiquitin thiolesterase)	NM_004181	RefSeq	chr4	+	41258850	41270446
8094848	NM_006345	SLC30A9	solute carrier family 30 (zinc transporter), member 9	NM_006345	RefSeq	chr4	+	41992513	42090044
8096081	NM_021204	ENOPH1	enolase-phosphatase 1	NM_021204	RefSeq	chr4	+	83351763	83382240
8096556	NM_015143	METAP1	methionyl aminopeptidase 1	NM_015143	RefSeq	chr4	+	99916880	99983960
8096959	NM_001148	ANK2	ankyrin 2, neuronal	NM_001148	RefSeq	chr4	+	113739265	114304891
8097335	NM_014278	HSPA4L	heat shock 70kDa protein 4-like	NM_014278	RefSeq	chr4	+	128703453	128754530
8097973	NM_000857	GUCY1B3	guanylate cyclase 1, soluble, beta 3	NM_000857	RefSeq	chr4	+	156680211	156732186
8098021	NM_001083619	GRIA2	glutamate receptor, ionotropic, AMPA 2	NM_001083619	RefSeq	chr4	+	158141847	158287227
8099524	NM_001130834	LDB2	LIM domain binding 2	NM_001130834	RefSeq	chr4	-	16503164	16900349
8100026	NM_006095	ATP8A1	ATPase, aminophospholipid transporter (APLT), class I, type 8A, member 1	NM_006095	RefSeq	chr4	-	42410390	42659110
8100131	NM_000809	GABRA4	gamma-aminobutyric acid (GABA) A receptor, alpha 4	NM_000809	RefSeq	chr4	-	46920917	46996424
8100362	NM_001126328	LNX1	ligand of numb-protein X 1	NM_001126328	RefSeq	chr4	-	54325468	54457724
8101043	NM_203505	G3BP2	GTPase activating protein (SH3 domain) binding protein 2	NM_203505	RefSeq	chr4	-	76567966	76598605
8101971	NM_000944	PPP3CA	protein phosphatase 3, catalytic subunit, alpha isozyme	NM_000944	RefSeq	chr4	-	101944587	102268353
8102050	NM_178833	NHEDC2	Na+/H+ exchanger domain containing 2	NM_178833	RefSeq	chr4	-	103941390	103997930
8102415	NM_001221	CAMK2D	calcium/calmodulin-dependent protein kinase II delta	NM_001221	RefSeq	chr4	-	114373572	114682728
8102655	NM_176824	BBS7	Bardet-Biedl syndrome 7	NM_176824	RefSeq	chr4	-	122745635	122791642
8102912	NM_015130	TBC1D9	TBC1 domain family, member 9 (with GRAM domain)	NM_015130	RefSeq	chr4	-	141541937	141677471
8104680	NM_018356	C5orf22	chromosome 5 open reading frame 22	NM_018356	RefSeq	chr5	+	31532394	31554915
8105181	NM_016640	MRPS30	mitochondrial ribosomal protein S30	NM_016640	RefSeq	chr5	+	44809027	44820530
8105487	NM_138453	RAB3C	RAB3C, member RAS oncogene family	NM_138453	RefSeq	chr5	+	57878914	58155213
8105596	NM_001029875	RGS7BP	regulator of G-protein signaling 7 binding protein	NM_001029875	RefSeq	chr5	+	63802452	63908126
8105778	NM_181523	PIK3R1	phosphoinositide-3-kinase, regulatory subunit 1 (alpha)	NM_181523	RefSeq	chr5	+	67511604	67597649
8106098	NM_005909	MAP1B	microtubule-associated protein 1B	NM_005909	RefSeq	chr5	+	71403118	71502853
8106479	NM_004866	SCAMP1	secretory carrier membrane protein 1	NM_004866	RefSeq	chr5	+	77656339	77776562
8107307	NM_001744	CAMK4	calcium/calmodulin-dependent protein kinase IV	NM_001744	RefSeq	chr5	+	110559648	110830584
8109528	NM_001037332	CYFIP2	cytoplasmic FMR1 interacting protein 2	NM_001037332	RefSeq	chr5	+	156693091	156822606
8109597	NM_145049	UBLCP1	ubiquitin-like domain containing CTD phosphatase 1	NM_145049	RefSeq	chr5	+	158690279	158713044
8109620	NM_003314	TTC1	tetratricopeptide repeat domain 1	NM_003314	RefSeq	chr5	+	159436130	159492550
8109663	NM_000806	GABRA1	gamma-aminobutyric acid (GABA) A receptor, alpha 1	NM_000806	RefSeq	chr5	+	161274405	161326414
8109677	NM_198904	GABRG2	gamma-aminobutyric acid (GABA) A receptor, gamma 2	NM_198904	RefSeq	chr5	+	161494717	161582544
8111533	NM_001007527	LMBRD2	LMBR1 domain containing 2	NM_001007527	RefSeq	chr5	-	36103414	36152015
8111998	NM_021072	HCN1	hyperpolarization activated cyclic nucleotide-gated potassium channel 1	NM_021072	RefSeq	chr5	-	45259352	45696220
8112202	NM_006622	PLK2	polo-like kinase 2	NM_006622	RefSeq	chr5	-	57749809	57756087
8112388	NM_001656	TRIM23	tripartite motif-containing 23	NM_001656	RefSeq	chr5	-	64885507	64920443
8112409	NM_019072	SGTB	small glutamine-rich tetratricopeptide repeat (TPR)-containing, beta	NM_019072	RefSeq	chr5	-	64961755	65017941
8112940	NM_012446	SSBP2	single-stranded DNA binding protein 2	NM_012446	RefSeq	chr5	-	80708840	81047072
8113039	NM_002397	MEF2C	myocyte enhancer factor 2C	NM_002397	RefSeq	chr5	-	88016154	88179062
8113469	NM_014819	PJA2	praja ring finger 2	NM_014819	RefSeq	chr5	-	108670410	108745695
8113542	NM_005669	REEP5	receptor accessory protein 5	NM_005669	RefSeq	chr5	-	112212081	112258066
8113577	NM_018700	TRIM36	tripartite motif-containing 36	NM_018700	RefSeq	chr5	-	114460459	114516243
8114030	NM_007054	KIF3A	kinesin family member 3A	NM_007054	RefSeq	chr5	-	132028323	132073330
8114158	NM_002715	PPP2CA	protein phosphatase 2, catalytic subunit, alpha isozyme	NM_002715	RefSeq	chr5	-	133532148	133561950
8114470	NM_015564	LRRTM2	leucine rich repeat transmembrane neuronal 2	NM_015564	RefSeq	chr5	-	138205079	138211009
8114628	NM_002109	HARS	histidyl-tRNA synthetase	NM_002109	RefSeq	chr5	-	140053490	140070971
8115606	NM_006425	SLU7	SLU7 splicing factor homolog (S. cerevisiae)	NM_006425	RefSeq	chr5	-	159830156	159846094
8115651	NM_021911	GABRB2	gamma-aminobutyric acid (GABA) A receptor, beta 2	NM_021911	RefSeq	chr5	-	160720871	160975134
8116402	NM_139068	MAPK9	mitogen-activated protein kinase 9	NM_139068	RefSeq	chr5	-	179662782	179707612
8117054	NM_006366	CAP2	CAP, adenylate cyclase-associated protein, 2 (yeast)	NM_006366	RefSeq	chr6	+	17393736	17558023
8119993	NM_007355	HSP90AB1	heat shock protein 90kDa alpha (cytosolic), class B member 1	NM_007355	RefSeq	chr6	+	44214824	44221620
8120239	NM_014051	TMEM14A	transmembrane protein 14A	NM_014051	RefSeq	chr6	+	52535874	52551386
8121861	NM_181782	NCOA7	nuclear receptor coactivator 7	NM_181782	RefSeq	chr6	+	126102307	126252257
8122348	NM_016485	VTA1	Vps20-associated 1 homolog (S. cerevisiae)	NM_016485	RefSeq	chr6	+	142468367	142542085
8122705	NM_005389	PCMT1	protein-L-isoaspartate (D-aspartate) O-methyltransferase	NM_005389	RefSeq	chr6	+	150070580	150132556
8123739	NM_016588	NRN1	neuritin 1	NM_016588	RefSeq	chr6	-	5998232	6007633
8123989	NM_005493	RANBP9	RAN binding protein 9	NM_005493	RefSeq	chr6	-	13621730	13711953
8124942	NM_130463	ATP6V1G2	ATPase, H+ transporting, lysosomal 13kDa, V1 subunit G2	NM_130463	RefSeq	chr6	-	31512239	31514627
8126760	NM_005822	RCAN2	regulator of calcineurin 2	NM_005822	RefSeq	chr6	-	46188469	46459711
8127767	NM_022726	ELOVL4	elongation of very long chain fatty acids (FEN1/Elo2, SUR4/Elo3, yeast)-like 4	NM_022726	RefSeq	chr6	-	80624529	80657297
8127872	NR_026669	SNAP91	synaptosomal-associated protein, 91kDa homolog (mouse)	NR_026669	RefSeq	chr6	-	84262604	84419111
8128371	NM_032511	C6orf168	chromosome 6 open reading frame 168	NM_032511	RefSeq	chr6	-	99728536	99797531
8129317	NM_020755	SERINC1	serine incorporator 1	NM_020755	RefSeq	chr6	-	122764493	122907269
8129590	NM_003569	STX7	syntaxin 7	NM_003569	RefSeq	chr6	-	132779054	132834337
8129953	NM_006734	HIVEP2	human immunodeficiency virus type I enhancer binding protein 2	NM_006734	RefSeq	chr6	-	143072604	143266338
8130408	NM_001130700	IPCEF1	interaction protein for cytohesin exchange factors 1	NM_001130700	RefSeq	chr6	-	154475631	154677900
8130567	NM_030752	TCP1	t-complex 1	NM_030752	RefSeq	chr6	-	160199530	160210741
8131600	NM_014399	TSPAN13	tetraspanin 13	NM_014399	RefSeq	chr7	+	16793328	16824161
8131957	NM_013322	SNX10	sorting nexin 10	NM_013322	RefSeq	chr7	+	26331515	26413949
8132070	NM_002047	GARS	glycyl-tRNA synthetase	NM_002047	RefSeq	chr7	+	30634181	30673649
8132943	NM_001762	CCT6A	chaperonin containing TCP1, subunit 6A (zeta 1)	NM_001762	RefSeq	chr7	+	56119378	56131682
8133860	NM_002069	GNAI1	guanine nucleotide binding protein (G protein), alpha inhibiting activity polypeptide 1	NM_002069	RefSeq	chr7	+	79764140	79848725
8133983	NM_021723	ADAM22	ADAM metallopeptidase domain 22	NM_021723	RefSeq	chr7	+	87563566	87826454
8134351	NM_001166160	PPP1R9A	protein phosphatase 1, regulatory (inhibitor) subunit 9A	NM_001166160	RefSeq	chr7	+	94536949	94925727
8135378	NM_002736	PRKAR2B	protein kinase, cAMP-dependent, regulatory, type II, beta	NM_002736	RefSeq	chr7	+	106685139	106802256
8138857	NM_024051	GGCT	gamma-glutamylcyclotransferase	NM_024051	RefSeq	chr7	-	30536237	30544452
8140579	NM_000722	CACNA2D1	calcium channel, voltage-dependent, alpha 2/delta subunit 1	NM_000722	RefSeq	chr7	-	81579418	82073031
8141150	NM_133436	ASNS	asparagine synthetase (glutamine-hydrolyzing)	NM_133436	RefSeq	chr7	-	97481440	97501796
8141228	NM_001134450	TMEM130	transmembrane protein 130	NM_001134450	RefSeq	chr7	-	98444111	98467691
8142036	NM_182691	SRPK2	SRSF protein kinase 2	NM_182691	RefSeq	chr7	-	104755716	105039798
8142540	NM_014888	FAM3C	family with sequence similarity 3, member C	NM_014888	RefSeq	chr7	-	120988905	121036422
8142663	NM_005000	NDUFA5	NADH dehydrogenase (ubiquinone) 1 alpha subcomplex, 5, 13kDa	NM_005000	RefSeq	chr7	-	123177054	123197962
8144931	NM_001693	ATP6V1B2	ATPase, H+ transporting, lysosomal 56/58kDa, V1 subunit B2	NM_001693	RefSeq	chr8	+	20054704	20079207
8145361	NM_005382	NEFM	neurofilament, medium polypeptide	NM_005382	RefSeq	chr8	+	24771283	24776606
8145440	NM_002717	PPP2R2A	protein phosphatase 2, regulatory subunit B, alpha	NM_002717	RefSeq	chr8	+	26149034	26228646
8145914	NM_004874	BAG4	BCL2-associated athanogene 4	NM_004874	RefSeq	chr8	+	38034106	38070814
8146945	NM_018972	GDAP1	ganglioside-induced differentiation-associated protein 1	NM_018972	RefSeq	chr8	+	75262618	75279345
8147019	NM_016010	FAM164A	family with sequence similarity 164, member A	NM_016010	RefSeq	chr8	+	79578330	79629935
8147030	NM_007029	STMN2	stathmin-like 2	NM_007029	RefSeq	chr8	+	80523314	80578376
8147244	NM_022351	NECAB1	N-terminal EF-hand calcium binding protein 1	NM_022351	RefSeq	chr8	+	91803778	91971630
8147344	NM_001161778	PDP1	pyruvate dehyrogenase phosphatase catalytic subunit 1	NM_001161778	RefSeq	chr8	+	94929162	94938296
8147654	NM_005034	POLR2K	polymerase (RNA) II (DNA directed) polypeptide K, 7.0kDa	NM_005034	RefSeq	chr8	+	101162839	101166230
8147724	NM_001695	ATP6V1C1	ATPase, H+ transporting, lysosomal 42kDa, V1 subunit C1	NM_001695	RefSeq	chr8	+	104033269	104085285
8147848	NM_181354	OXR1	oxidation resistance 1	NM_181354	RefSeq	chr8	+	107530811	107764921
8148040	NM_052886	MAL2	mal, T-cell differentiation protein 2	NM_052886	RefSeq	chr8	+	120220610	120257913
8149835	NM_006158	NEFL	neurofilament, light polypeptide	NM_006158	RefSeq	chr8	-	24808468	24814126
8149877	NM_007257	PNMA2	paraneoplastic antigen MA2	NM_007257	RefSeq	chr8	-	26362196	26371425
8150906	NM_017813	IMPAD1	inositol monophosphatase domain containing 1	NM_017813	RefSeq	chr8	-	57874015	57874470
8151136	NM_006837	COPS5	COP9 constitutive photomorphogenic homolog subunit 5 (Arabidopsis)	NM_006837	RefSeq	chr8	-	67955314	67974562
8151384	NM_014393	STAU2	staufen, RNA binding protein, homolog 2 (Drosophila)	NM_014393	RefSeq	chr8	-	74332604	74659075
8151931	NM_033512	TSPYL5	TSPY-like 5	NM_033512	RefSeq	chr8	-	98285714	98290176
8151993	NM_004374	COX6C	cytochrome c oxidase subunit VIc	NM_004374	RefSeq	chr8	-	100890372	100905895
8152096	NM_145690	YWHAZ	tyrosine 3-monooxygenase/tryptophan 5-monooxygenase activation protein, zeta polypeptide	NM_145690	RefSeq	chr8	-	101930911	101965569
8152119	NM_001040624	NCALD	neurocalcin delta	NM_001040624	RefSeq	chr8	-	102698770	103137135
8152355	NM_001099750	SYBU	syntabulin (syntaxin-interacting)	NM_001099750	RefSeq	chr8	-	110586411	110661065
8154476	NM_003026	SH3GL2	SH3-domain GRB2-like 2	NM_003026	RefSeq	chr9	+	17578771	17797127
8154765	NM_001539	DNAJA1	DnaJ (Hsp40) homolog, subfamily A, member 1	NM_001539	RefSeq	chr9	+	33025209	33039905
8155883	NM_012383	OSTF1	osteoclast stimulating factor 1	NM_012383	RefSeq	chr9	+	77703390	77762181
8156263	NM_006717	SPIN1	spindlin 1	NM_006717	RefSeq	chr9	+	91003297	91093623
8158059	NM_003165	STXBP1	syntaxin binding protein 1	NM_003165	RefSeq	chr9	+	130374544	130454995
8159642	NM_006088	TUBB2C	tubulin, beta 2C	NM_006088	RefSeq	chr9	+	140135711	140138159
8160459	NM_004432	ELAVL2	ELAV (embryonic lethal, abnormal vision, Drosophila)-like 2 (Hu antigen B)	NM_004432	RefSeq	chr9	-	23690102	23826335
8161865	NM_015225	PRUNE2	prune homolog 2 (Drosophila)	NM_015225	RefSeq	chr9	-	79226292	79328638
8161988	NM_013438	UBQLN1	ubiquilin 1	NM_013438	RefSeq	chr9	-	86274878	86323118
8162313	NM_013417	IARS	isoleucyl-tRNA synthetase	NM_013417	RefSeq	chr9	-	94972489	95056038
8163948	NM_033117	RBM18	RNA binding motif protein 18	NM_033117	RefSeq	chr9	-	125001834	125027118
8164013	NM_001171137	STRBP	spermatid perinuclear RNA binding protein	NM_001171137	RefSeq	chr9	-	125886990	126030855
8166028	NM_014728	FRMPD4	FERM and PDZ domain containing 4	NM_014728	RefSeq	chrX	+	12156585	12742642
8166289	NM_001037343	CDKL5	cyclin-dependent kinase-like 5	NM_001037343	RefSeq	chrX	+	18443703	18671749
8166355	NM_014927	CNKSR2	connector enhancer of kinase suppressor of Ras 2	NM_014927	RefSeq	chrX	+	21392560	21672813
8166805	NM_005765	ATP6AP2	ATPase, H+ transporting, lysosomal accessory protein 2	NM_005765	RefSeq	chrX	+	40440160	40465889
8168976	NM_001004051	GPRASP2	G protein-coupled receptor associated sorting protein 2	NM_001004051	RefSeq	chrX	+	101967104	101972661
8169389	NM_002578	PAK3	p21 protein (Cdc42/Rac)-activated kinase 3	NM_002578	RefSeq	chrX	+	110339588	110464160
8169617	NM_006667	PGRMC1	progesterone receptor membrane component 1	NM_006667	RefSeq	chrX	+	118370216	118378429
8169984	NM_000194	HPRT1	hypoxanthine phosphoribosyltransferase 1	NM_000194	RefSeq	chrX	+	133594183	133634698
8170097	NM_001042537	SLC9A6	solute carrier family 9 (sodium/hydrogen exchanger), member 6	NM_001042537	RefSeq	chrX	+	135067537	135129428
8172035	NM_006520	DYNLT3	dynein, light chain, Tctex-type 3	NM_006520	RefSeq	chrX	-	37696010	37706890
8172708	NM_018159	NUDT11	nudix (nucleoside diphosphate linked moiety X)-type motif 11	NM_018159	RefSeq	chrX	-	51232863	51239459
8173217	NM_015185	ARHGEF9	Cdc42 guanine nucleotide exchange factor (GEF) 9	NM_015185	RefSeq	chrX	-	62854847	63005413
8173600	NM_021963	NAP1L2	nucleosome assembly protein 1-like 2	NM_021963	RefSeq	chrX	-	72432135	72434684
8173673	NM_000489	ATRX	alpha thalassemia/mental retardation syndrome X-linked	NM_000489	RefSeq	chrX	-	76760378	77041702
8173892	NM_000390	CHM	choroideremia (Rab escort protein 1)	NM_000390	RefSeq	chrX	-	85116185	85302566
8173917	NM_004538	NAP1L3	nucleosome assembly protein 1-like 3	NM_004538	RefSeq	chrX	-	92925929	92928608
8174141	NM_001012978	BEX5	brain expressed, X-linked 5	NM_001012978	RefSeq	chrX	-	101408679	101411029
8174235	NM_001012979	TCEAL5	transcription elongation factor A (SII)-like 5	NM_001012979	RefSeq	chrX	-	102528619	102531800
8174239	NM_032621	BEX2	brain expressed X-linked 2	NM_032621	RefSeq	chrX	-	102564274	102565974
8174474	NM_022977	ACSL4	acyl-CoA synthetase long-chain family member 4	NM_022977	RefSeq	chrX	-	108884564	108976621
8174684	NM_001173487	NKRF	NFKB repressing factor	NM_001173487	RefSeq	chrX	-	118722300	118739858
8176230	NM_171998	RAB39B	RAB39B, member RAS oncogene family	NM_171998	RefSeq	chrX	-	154487526	154493874

## Sheet: Over 50 BA11 Pos. Correlated
Probe.Set.ID	Gene.Accession	Gene.Symbol	Gene.Description	mRNA.Accession	mRNA..Source	Chromosome	Strand	Start	Stop
7897172	NM_182752	TPRG1L	tumor protein p63 regulated 1-like	NM_182752	RefSeq	chr1	+	3541556	3546695
7897339	NM_015215	CAMTA1	calmodulin binding transcription activator 1	NM_015215	RefSeq	chr1	+	6845384	7829764
7901212	NM_006004	UQCRH	ubiquinol-cytochrome c reductase hinge protein	NM_006004	RefSeq	chr1	+	46769303	46782448
7901342	NM_021952	ELAVL4	ELAV (embryonic lethal, abnormal vision, Drosophila)-like 4 (Hu antigen D)	NM_021952	RefSeq	chr1	+	50569582	50669458
7901418	NM_152265	BTF3L4	basic transcription factor 3-like 4	NM_152265	RefSeq	chr1	+	52521797	52556388
7901479	NM_024646	ZYG11B	zyg-11 homolog B (C. elegans)	NM_024646	RefSeq	chr1	+	53192171	53293014
7901720	NM_006252	PRKAA2	protein kinase, AMP-activated, alpha 2 catalytic subunit	NM_006252	RefSeq	chr1	+	57110986	57181008
7902043	NM_014787	DNAJC6	DnaJ (Hsp40) homolog, subfamily C, member 6	NM_014787	RefSeq	chr1	+	65720145	65881689
7902127	NM_032291	SGIP1	SH3-domain GRB2-like (endophilin) interacting protein 1	NM_032291	RefSeq	chr1	+	66999066	67210768
7902452	NM_174858	AK5	adenylate kinase 5	NM_174858	RefSeq	chr1	+	77747662	78025654
7902476	BX537792	FAM73A	family with sequence similarity 73, member A	BX537792	GenBank	chr1	+	78245309	78344106
7902594	NM_182948	PRKACB	protein kinase, cAMP-dependent, catalytic, beta	NM_182948	RefSeq	chr1	+	84543741	84704181
7902810	NM_006769	LMO4	LIM domain only 4	NM_006769	RefSeq	chr1	+	87794151	87812788
7903321	NM_001130841	RTCD1	RNA terminal phosphate cyclase domain 1	NM_001130841	RefSeq	chr1	+	100731749	100758325
7903507	NM_001010883	FAM102B	family with sequence similarity 102, member B	NM_001010883	RefSeq	chr1	+	109103099	109181949
7904254	NM_000701	ATP1A1	ATPase, Na+/K+ transporting, alpha 1 polypeptide	NM_000701	RefSeq	chr1	+	116915836	116952778
7904755	NM_003846	PEX11B	peroxisomal biogenesis factor 11 beta	NM_003846	RefSeq	chr1	+	145516252	145523732
7904997	NM_178230	PPIAL4A	peptidylprolyl isomerase A (cyclophilin A)-like 4A	NM_178230	RefSeq	chr1	+	148644011	148644670
7905329	NM_006818	MLLT11	myeloid/lymphoid or mixed-lineage leukemia (trithorax homolog, Drosophila); translocated to, 11	NM_006818	RefSeq	chr1	+	151030234	151041091
7906919	NM_001102445	RGS4	regulator of G-protein signaling 4	NM_001102445	RefSeq	chr1	+	163039049	163046382
7907104	NM_018442	DCAF6	DDB1 and CUL4 associated factor 6	NM_018442	RefSeq	chr1	+	167905899	168045081
7907124	NM_152902	TIPRL	TIP41, TOR signaling pathway regulator-like (S. cerevisiae)	NM_152902	RefSeq	chr1	+	168148171	168171352
7907160	NM_001677	ATP1B1	ATPase, Na+/K+ transporting, beta 1 polypeptide	NM_001677	RefSeq	chr1	+	169074935	169101960
7907537	NM_014412	CACYBP	calcyclin binding protein	NM_014412	RefSeq	chr1	+	174968571	174981163
7908614	NM_203459	CAMSAP1L1	calmodulin regulated spectrin-associated protein 1-like 1	NM_203459	RefSeq	chr1	+	200708686	200829832
7908766	NM_006335	TIMM17A	translocase of inner mitochondrial membrane 17 homolog A (yeast)	NM_006335	RefSeq	chr1	+	201924619	201939789
7908867	NM_138391	TMEM183A	transmembrane protein 183A	NM_138391	RefSeq	chr1	+	202976514	202993976
7909898	NM_198551	MIA3	melanoma inhibitory activity family, member 3	NM_198551	RefSeq	chr1	+	222791428	222841354
7914563	NM_003680	YARS	tyrosyl-tRNA synthetase	NM_003680	RefSeq	chr1	-	33240840	33283754
7916986	NM_173808	NEGR1	neuronal growth regulator 1	NM_173808	RefSeq	chr1	-	71868625	72748520
7918275	NM_001142550	WDR47	WD repeat domain 47	NM_001142550	RefSeq	chr1	-	109512836	109584735
7919645	NM_014849	SV2A	synaptic vesicle glycoprotein 2A	NM_014849	RefSeq	chr1	-	149874870	149889434
7922095	NR_026550	BRP44	brain protein 44	NR_026550	RefSeq	chr1	-	167885967	167906278
7922268	NM_014970	KIFAP3	kinesin-associated protein 3	NM_014970	RefSeq	chr1	-	169890467	170043879
7922756	NM_015039	NMNAT2	nicotinamide nucleotide adenylyltransferase 2	NM_015039	RefSeq	chr1	-	183217372	183387737
7923007	NM_015984	UCHL5	ubiquitin carboxyl-terminal hydrolase L5	NM_015984	RefSeq	chr1	-	192984889	193029128
7923426	NM_014176	UBE2T	ubiquitin-conjugating enzyme E2T (putative)	NM_014176	RefSeq	chr1	-	202300785	202311109
7925174	NM_014765	TOMM20	translocase of outer mitochondrial membrane 20 homolog (yeast)	NM_014765	RefSeq	chr1	-	235272651	235292251
7925457	NM_002924	RGS7	regulator of G-protein signaling 7	NM_002924	RefSeq	chr1	-	240938815	241520530
7925550	NM_001126	ADSS	adenylosuccinate synthase	NM_001126	RefSeq	chr1	-	244571796	244615436
7926189	NM_018144	SEC61A2	Sec61 alpha 2 subunit (S. cerevisiae)	NM_018144	RefSeq	chr10	+	12171636	12211960
7926207	NM_006023	CDC123	cell division cycle 123 homolog (S. cerevisiae)	NM_006023	RefSeq	chr10	+	12237965	12292587
7926239	NM_001008211	OPTN	optineurin	NM_001008211	RefSeq	chr10	+	13141449	13180291
7927649	NM_018464	CISD1	CDGSH iron sulfur domain 1	NM_018464	RefSeq	chr10	+	60028818	60049346
7927803	NM_178011	LRRTM3	leucine rich repeat transmembrane neuronal 3	NM_178011	RefSeq	chr10	+	68685764	68860867
7927955	NM_015634	KIAA1279	KIAA1279	NM_015634	RefSeq	chr10	+	70748487	70776738
7928524	NM_001184783	VDAC2	voltage-dependent anion channel 2	NM_001184783	RefSeq	chr10	+	76970509	76991206
7930208	NM_032727	INA	internexin neuronal intermediate filament protein, alpha	NM_032727	RefSeq	chr10	+	105036920	105050108
7930927	NM_014937	INPP5F	inositol polyphosphate-5-phosphatase F	NM_014937	RefSeq	chr10	+	121485597	121588659
7933105	NM_145011	ZNF25	zinc finger protein 25	NM_145011	RefSeq	chr10	-	38238500	38265561
7933760	NM_005436	CCDC6	coiled-coil domain containing 6	NM_005436	RefSeq	chr10	-	61548521	61666308
7934393	NM_001142353	PPP3CB	protein phosphatase 3, catalytic subunit, beta isozyme	NM_001142353	RefSeq	chr10	-	75196186	75255759
7935627	NM_002079	GOT1	glutamic-oxaloacetic transaminase 1, soluble (aspartate aminotransferase 1)	NM_002079	RefSeq	chr10	-	101156627	101190413
7936091	NM_032747	USMG5	up-regulated during skeletal muscle growth 5 homolog (mouse)	NM_032747	RefSeq	chr10	-	105148798	105156240
7938777	NM_005566	LDHA	lactate dehydrogenase A	NM_005566	RefSeq	chr11	+	18416107	18429394
7939767	NM_003682	MADD	MAP-kinase activating death domain	NM_003682	RefSeq	chr11	+	47290959	47351582
7940673	NM_012202	GNG3	guanine nucleotide binding protein (G protein), gamma 3	NM_012202	RefSeq	chr11	+	62475130	62476678
7940781	NM_201428	RTN3	reticulon 3	NM_201428	RefSeq	chr11	+	63448922	63527363
7940840	NM_017670	OTUB1	OTU domain, ubiquitin aldehyde binding 1	NM_017670	RefSeq	chr11	+	63753325	63765892
7942503	NM_016147	PPME1	protein phosphatase methylesterase 1	NM_016147	RefSeq	chr11	+	73882298	73965748
7942769	NM_001128620	PAK1	p21 protein (Cdc42/Rac)-activated kinase 1	NM_001128620	RefSeq	chr11	+	77184416	77188074
7943552	NM_015423	AASDHPPT	aminoadipate-semialdehyde dehydrogenase-phosphopantetheinyl transferase	NM_015423	RefSeq	chr11	+	105948285	105969419
7943562	NM_018712	ELMOD1	ELMO/CED-12 domain containing 1	NM_018712	RefSeq	chr11	+	107462074	107537505
7944285	NM_001655	ARCN1	archain 1	NM_001655	RefSeq	chr11	+	118443111	118473645
7944850	NM_032811	TBRG1	transforming growth factor beta regulator 1	NM_032811	RefSeq	chr11	+	124492757	124505287
7944876	NM_006176	NRGN	neurogranin (protein kinase C substrate, RC3)	NM_006176	RefSeq	chr11	+	124609742	124617104
7946728	NM_148976	PSMA1	proteasome (prosome, macropain) subunit, alpha type, 1	NM_148976	RefSeq	chr11	-	14526422	14665163
7947590	NM_020826	SYT13	synaptotagmin XIII	NM_020826	RefSeq	chr11	-	45261852	45307870
7947694	NM_001008938	CKAP5	cytoskeleton associated protein 5	NM_001008938	RefSeq	chr11	-	46765084	46867843
7950391	NM_173582	PGM2L1	phosphoglucomutase 2-like 1	NM_173582	RefSeq	chr11	-	74041361	74109502
7950764	NM_001364	DLG2	discs, large homolog 2 (Drosophila)	NM_001364	RefSeq	chr11	-	83166053	84996410
7951977	NM_001164836	FXYD6	FXYD domain containing ion transport regulator 6	NM_001164836	RefSeq	chr11	-	117707693	117747394
7952350	NM_018400	SCN3B	sodium channel, voltage-gated, type III, beta	NM_018400	RefSeq	chr11	-	123499895	123525315
7952785	NM_001012393	OPCML	opioid binding protein/cell adhesion molecule-like	NM_001012393	RefSeq	chr11	-	132284875	133402403
7953715	NM_015509	NECAP1	NECAP endocytosis associated 1	NM_015509	RefSeq	chr12	+	8234838	8250367
7954419	NM_018638	ETNK1	ethanolamine kinase 1	NM_018638	RefSeq	chr12	+	22778009	22843608
7955502	NM_014191	SCN8A	sodium channel, voltage gated, type VIII, alpha subunit	NM_014191	RefSeq	chr12	+	51984717	52202307
7956658	NM_004731	SLC16A7	solute carrier family 16, member 7 (monocarboxylic acid transporter 2)	NM_004731	RefSeq	chr12	+	59989848	60175408
7957052	NM_006431	CCT2	chaperonin containing TCP1, subunit 2 (beta)	NM_006431	RefSeq	chr12	+	69979208	69995357
7957338	NM_005639	SYT1	synaptotagmin I	NM_005639	RefSeq	chr12	+	79258554	79845786
7958644	NM_170665	ATP2A2	ATPase, Ca++ transporting, cardiac muscle, slow twitch 2	NM_170665	RefSeq	chr12	+	110719432	110788895
7958860	NM_001143854	RPH3A	rabphilin 3A homolog (mouse)	NM_001143854	RefSeq	chr12	+	113229742	113336682
7962274	NM_001173464	KIF21A	kinesin family member 21A	NM_001173464	RefSeq	chr12	-	39686755	39836918
7962327	NM_052885	SLC2A13	solute carrier family 2 (facilitated glucose transporter), member 13	NM_052885	RefSeq	chr12	-	40148823	40499891
7962455	NM_006159	NELL2	NEL-like 2 (chicken)	NM_006159	RefSeq	chr12	-	44902061	45270138
7962516	NM_030674	SLC38A1	solute carrier family 38, member 1	NM_030674	RefSeq	chr12	-	46576838	46663208
7963142	NM_012306	FAIM2	Fas apoptotic inhibitory molecule 2	NM_012306	RefSeq	chr12	-	50260680	50297720
7964466	NM_006400	DCTN2	dynactin 2 (p50)	NM_006400	RefSeq	chr12	-	57923935	57940990
7964987	NM_139136	KCNC2	potassium voltage-gated channel, Shaw-related subfamily, member 2	NM_139136	RefSeq	chr12	-	75433857	75603515
7965064	NM_020841	OSBPL8	oxysterol binding protein-like 8	NM_020841	RefSeq	chr12	-	76745577	76953589
7965359	NM_001001323	ATP2B1	ATPase, Ca++ transporting, plasma membrane 1	NM_001001323	RefSeq	chr12	-	89981826	90049844
7966026	NM_014840	NUAK1	NUAK family, SNF1-like kinase, 1	NM_014840	RefSeq	chr12	-	106457125	106533811
7967420	NM_001167856	SBNO1	strawberry notch homolog 1 (Drosophila)	NM_001167856	RefSeq	chr12	-	123780455	123834988
7968154	NM_016529	ATP8A2	ATPase, aminophospholipid transporter, class I, type 8A, member 2	NM_016529	RefSeq	chr13	+	25946209	26599989
7968242	NM_002097	GTF3A	general transcription factor IIIA	NM_002097	RefSeq	chr13	+	27998681	28009823
7968516	NM_015032	PDS5B	PDS5, regulator of cohesion maintenance, homolog B (S. cerevisiae)	NM_015032	RefSeq	chr13	+	33160624	33352157
7969544	NM_019080	NDFIP2	Nedd4 family interacting protein 2	NM_019080	RefSeq	chr13	+	80055287	80130210
7969703	NM_002271	IPO5	importin 5	NM_002271	RefSeq	chr13	+	98605929	98676551
7970864	NM_006644	HSPH1	heat shock 105kDa/110kDa protein 1	NM_006644	RefSeq	chr13	-	31710762	31736502
7970954	NM_004734	DCLK1	doublecortin-like kinase 1	NM_004734	RefSeq	chr13	-	36345478	36705443
7971541	NM_003850	SUCLA2	succinate-CoA ligase, ADP-forming, beta subunit	NM_003850	RefSeq	chr13	-	48516791	48575462
7971820	NM_016075	VPS36	vacuolar protein sorting 36 homolog (S. cerevisiae)	NM_016075	RefSeq	chr13	-	52986737	53024798
7972069	NM_015057	MYCBP2	MYC binding protein 2	NM_015057	RefSeq	chr13	-	77618792	77901179
7972650	NM_175929	FGF14	fibroblast growth factor 14	NM_175929	RefSeq	chr13	-	102371307	103054155
7973850	NM_004274	AKAP6	A kinase (PRKA) anchor protein 6	NM_004274	RefSeq	chr14	+	32798523	33302267
7974229	NM_014315	KLHDC2	kelch domain containing 2	NM_014315	RefSeq	chr14	+	50234326	50249856
7974270	NM_015915	ATL1	atlastin GTPase 1	NM_015915	RefSeq	chr14	+	51026750	51099782
7974380	NM_002806	PSMC6	proteasome (prosome, macropain) 26S subunit, ATPase, 6	NM_002806	RefSeq	chr14	+	53173918	53194716
7974473	NM_017943	FBXO34	F-box protein 34	NM_017943	RefSeq	chr14	+	55738079	55820329
7974587	NM_018477	ACTR10	actin-related protein 10 homolog (S. cerevisiae)	NM_018477	RefSeq	chr14	+	58666856	58701522
7976012	NM_004796	NRXN3	neurexin 3	NM_004796	RefSeq	chr14	+	78709437	80330762
7976200	NM_006888	CALM1	calmodulin 1 (phosphorylase kinase, delta)	NM_006888	RefSeq	chr14	+	90863373	90874610
7977127	NM_001130107	KLC1	kinesin light chain 1	NM_001130107	RefSeq	chr14	+	104095525	104177708
7977674	NM_007192	SUPT16H	suppressor of Ty 16 homolog (S. cerevisiae)	NM_007192	RefSeq	chr14	-	21819635	21852425
7978718	NM_006364	SEC23A	Sec23 homolog A (S. cerevisiae)	NM_006364	RefSeq	chr14	-	39501123	39572439
7978739	NM_001079537	TRAPPC6B	trafficking protein particle complex 6B	NM_001079537	RefSeq	chr14	-	39617015	39639736
7979455	NM_021136	RTN1	reticulon 1	NM_021136	RefSeq	chr14	-	60062694	60337557
7979698	NM_015994	ATP6V1D	ATPase, H+ transporting, lysosomal 34kDa, V1 subunit D	NM_015994	RefSeq	chr14	-	67761088	67826650
7981032	NM_020414	DDX24	DEAD (Asp-Glu-Ala-Asp) box polypeptide 24	NM_020414	RefSeq	chr14	-	94517266	94547558
7982366	NM_001144757	SCG5	secretogranin V (7B2 protein)	NM_001144757	RefSeq	chr15	+	32933911	32989298
7983606	NM_014335	EID1	EP300 interacting inhibitor of differentiation 1	NM_014335	RefSeq	chr15	+	49170290	49172738
7984019	NM_015059	TLN2	talin 2	NM_015059	RefSeq	chr15	+	62939510	63133680
7984932	NM_001178111	SCAMP5	secretory carrier membrane protein 5	NM_001178111	RefSeq	chr15	+	75287891	75313836
7986195	NM_014848	SV2B	synaptic vesicle glycoprotein 2B	NM_014848	RefSeq	chr15	+	91643545	91838650
7986822	NM_021912	GABRB3	gamma-aminobutyric acid (GABA) A receptor, beta 3	NM_021912	RefSeq	chr15	-	26788693	27184686
7988605	NM_004236	COPS2	COP9 constitutive photomorphogenic homolog subunit 2 (Arabidopsis)	NM_004236	RefSeq	chr15	-	49419542	49447787
7988789	NM_001174116	DMXL2	Dmx-like 2	NM_001174116	RefSeq	chr15	-	51740889	51914949
7988921	NM_000259	MYO5A	myosin VA (heavy chain 12, myoxin)	NM_000259	RefSeq	chr15	-	52599478	52821247
7990253	NM_012428	NPTN	neuroplastin	NM_012428	RefSeq	chr15	-	73852355	73925753
7990436	NM_004255	COX5A	cytochrome c oxidase subunit Va	NM_004255	RefSeq	chr15	-	75212616	75230470
7991070	NM_016073	HDGFRP3	hepatoma-derived growth factor, related protein 3	NM_016073	RefSeq	chr15	-	83806821	83876770
7991630	NM_078474	TM2D3	TM2 domain containing 3	NM_078474	RefSeq	chr15	-	102182049	102192594
7992646	NM_001694	ATP6V0C	ATPase, H+ transporting, lysosomal 16kDa, V0 subunit c	NM_001694	RefSeq	chr16	+	2563871	2570219
7993083	NM_018723	RBFOX1	RNA binding protein, fox-1 homolog (C. elegans) 1	NM_018723	RefSeq	chr16	+	6069132	7763340
7993458	NM_033201	C16orf45	chromosome 16 open reading frame 45	NM_033201	RefSeq	chr16	+	15528325	15681978
7994131	NM_002738	PRKCB	protein kinase C, beta	NM_002738	RefSeq	chr16	+	23847322	24231857
7994152	NM_006539	CACNG3	calcium channel, voltage-dependent, gamma subunit 3	NM_006539	RefSeq	chr16	+	24266760	24374122
7995739	NM_020988	GNAO1	guanine nucleotide binding protein (G protein), alpha activating activity polypeptide O	NM_020988	RefSeq	chr16	+	56225888	56391354
7997230	NM_002811	PSMD7	proteasome (prosome, macropain) 26S subunit, non-ATPase, 7	NM_002811	RefSeq	chr16	+	74330681	74340186
7999326	NM_003470	USP7	ubiquitin specific peptidase 7 (herpes virus-associated)	NM_003470	RefSeq	chr16	-	8986977	9057341
7999520	NM_015659	RSL1D1	ribosomal L1 domain containing 1	NM_015659	RefSeq	chr16	-	11931211	11945395
8001149	NM_018206	VPS35	vacuolar protein sorting 35 homolog (S. cerevisiae)	NM_018206	RefSeq	chr16	-	46693589	46723093
8001211	NM_030790	ITFG1	integrin alpha FG-GAP repeat containing 1	NM_030790	RefSeq	chr16	-	47189287	47495104
8003758	NM_000430	PAFAH1B1	platelet-activating factor acetylhydrolase 1b, regulatory subunit 1 (45kDa)	NM_000430	RefSeq	chr17	+	2496936	2588909
8005064	NM_014859	ARHGAP44	Rho GTPase activating protein 44	NM_014859	RefSeq	chr17	+	12692856	12894959
8005814	NM_016231	NLK	nemo-like kinase	NM_016231	RefSeq	chr17	+	26369182	26523407
8006542	NM_001030006	AP2B1	adaptor-related protein complex 2, beta 1 subunit	NM_001030006	RefSeq	chr17	+	33914282	34053436
8007228	NM_001130020	ATP6V0A1	ATPase, H+ transporting, lysosomal V0 subunit a1	NM_001130020	RefSeq	chr17	+	40610862	40674597
8007885	NM_006178	NSF	N-ethylmaleimide-sensitive factor	NM_006178	RefSeq	chr17	+	44668082	44835082
8008588	NM_002126	HLF	hepatic leukemia factor	NM_002126	RefSeq	chr17	+	53342321	53402426
8008834	NM_004859	CLTC	clathrin, heavy chain (Hc)	NM_004859	RefSeq	chr17	+	57697050	57774317
8012376	NM_014232	VAMP2	vesicle-associated membrane protein 2 (synaptobrevin 2)	NM_014232	RefSeq	chr17	-	8062464	8066295
8013094	NM_003653	COPS3	COP9 constitutive photomorphogenic homolog subunit 3 (Arabidopsis)	NM_003653	RefSeq	chr17	-	17150139	17184614
8015049	NM_152349	KRT222	keratin 222	NM_152349	RefSeq	chr17	-	38811896	38821404
8015490	NM_003315	DNAJC7	DnaJ (Hsp40) homolog, subfamily C, member 7	NM_003315	RefSeq	chr17	-	40128456	40169671
8015908	NM_152344	LSM12	LSM12 homolog (S. cerevisiae)	NM_152344	RefSeq	chr17	-	42112003	42144008
8016870	NM_016070	MRPS23	mitochondrial ribosomal protein S23	NM_016070	RefSeq	chr17	-	55916614	55927408
8017106	NM_015294	TRIM37	tripartite motif-containing 37	NM_015294	RefSeq	chr17	-	57060010	57184229
8017810	NM_002816	PSMD12	proteasome (prosome, macropain) 26S subunit, non-ATPase, 12	NM_002816	RefSeq	chr17	-	65334033	65362721
8018364	NM_002086	GRB2	growth factor receptor-bound protein 2	NM_002086	RefSeq	chr17	-	73314157	73401789
8018993	NM_001082575	RBFOX3	RNA binding protein, fox-1 homolog (C. elegans) 3	NM_001082575	RefSeq	chr17	-	77086929	77111797
8020058	NM_021074	NDUFV2	NADH dehydrogenase (ubiquinone) flavoprotein 2, 24kDa	NM_021074	RefSeq	chr18	+	9102712	9134339
8020129	NM_003574	VAPA	VAMP (vesicle-associated membrane protein)-associated protein A, 33kDa	NM_003574	RefSeq	chr18	+	9913955	9960018
8020149	NM_003826	NAPG	N-ethylmaleimide-sensitive factor attachment protein, gamma	NM_003826	RefSeq	chr18	+	10526031	10550372
8020254	NM_031216	SEH1L	SEH1-like (S. cerevisiae)	NM_031216	RefSeq	chr18	+	12947983	12987535
8020323	NM_003799	RNMT	RNA (guanine-7-) methyltransferase	NM_003799	RefSeq	chr18	+	13726680	13764555
8020878	NM_014268	MAPRE2	microtubule-associated protein, RP/EB family, member 2	NM_014268	RefSeq	chr18	+	32621381	32721824
8021312	NM_015285	WDR7	WD repeat domain 7	NM_015285	RefSeq	chr18	+	54318616	54697036
8021349	NM_015879	ST8SIA3	ST8 alpha-N-acetyl-neuraminide alpha-2,8-sialyltransferase 3	NM_015879	RefSeq	chr18	+	55018044	55036162
8021376	NM_001144967	NEDD4L	neural precursor cell expressed, developmentally down-regulated 4-like	NM_001144967	RefSeq	chr18	+	55711619	56065389
8022085	NM_004746	DLGAP1	discs, large (Drosophila) homolog-associated protein 1	NM_004746	RefSeq	chr18	-	3498837	3880140
8022118	NM_012307	EPB41L3	erythrocyte membrane protein band 4.1-like 3	NM_012307	RefSeq	chr18	-	5392388	5544280
8022986	NM_020783	SYT4	synaptotagmin IV	NM_020783	RefSeq	chr18	-	40847857	40857443
8023828	NM_138966	NETO1	neuropilin (NRP) and tolloid (TLL)-like 1	NM_138966	RefSeq	chr18	-	70409549	70534810
8035398	NM_002866	RAB3A	RAB3A, member RAS oncogene family	NM_002866	RefSeq	chr19	-	18307611	18314839
8036252	NM_015526	CLIP3	CAP-GLY domain containing linker protein 3	NM_015526	RefSeq	chr19	-	36505563	36523775
8037079	NM_152296	ATP1A3	ATPase, Na+/K+ transporting, alpha 3 polypeptide	NM_152296	RefSeq	chr19	-	42470734	42498382
8039607	NM_006210	PEG3	paternally expressed 3	NM_006210	RefSeq	chr19	-	57285920	57352075
8040386	NM_004939	DDX1	DEAD (Asp-Glu-Ala-Asp) box polypeptide 1	NM_004939	RefSeq	chr2	+	15731302	15771235
8041763	NM_005400	PRKCE	protein kinase C, epsilon	NM_005400	RefSeq	chr2	+	45879043	46415129
8041967	NM_015701	ERLEC1	endoplasmic reticulum lectin 1	NM_015701	RefSeq	chr2	+	54014184	54045933
8042259	NM_005917	MDH1	malate dehydrogenase 1, NAD (soluble)	NM_005917	RefSeq	chr2	+	63816120	63834331
8043100	NM_021103	TMSB10	thymosin beta 10	NM_021103	RefSeq	chr2	+	85132763	85133799
8043791	NM_001134225	INPP4A	inositol polyphosphate-4-phosphatase, type I, 107kDa	NM_001134225	RefSeq	chr2	+	99061321	99204173
8045136	NM_032144	RAB6C	RAB6C, member RAS oncogene family	NM_032144	RefSeq	chr2	+	130737231	130740311
8045946	NM_005805	PSMD14	proteasome (prosome, macropain) 26S subunit, non-ATPase, 14	NM_005805	RefSeq	chr2	+	162164549	162268226
8045974	NM_001178015	SLC4A10	solute carrier family 4, sodium bicarbonate transporter, member 10	NM_001178015	RefSeq	chr2	+	162480841	162840243
8046020	NM_021007	SCN2A	sodium channel, voltage-gated, type II, alpha subunit	NM_021007	RefSeq	chr2	+	166095912	166249268
8046048	NM_001172173	CSRNP3	cysteine-serine-rich nuclear protein 3	NM_001172173	RefSeq	chr2	+	166326157	166537219
8046086	NM_203463	LASS6	LAG1 homolog, ceramide synthase 6	NM_203463	RefSeq	chr2	+	169312835	169631152
8046573	NR_027850	MTX2	metaxin 2	NR_027850	RefSeq	chr2	+	177134137	177202753
8046848	NM_018471	ZC3H15	zinc finger CCCH-type containing 15	NM_018471	RefSeq	chr2	+	187350885	187374088
8047097	NM_014905	GLS	glutaminase	NM_014905	RefSeq	chr2	+	191745547	191830278
8047174	NM_001127257	SLC39A10	solute carrier family 39 (zinc transporter), member 10	NM_001127257	RefSeq	chr2	+	196521682	196602418
8047538	NM_001204	BMPR2	bone morphogenetic protein receptor, type II (serine/threonine kinase)	NM_001204	RefSeq	chr2	+	203241659	203432474
8047788	NM_003812	ADAM23	ADAM metallopeptidase domain 23	NM_003812	RefSeq	chr2	+	207308368	207482879
8049016	NM_002807	PSMD1	proteasome (prosome, macropain) 26S subunit, non-ATPase, 1	NM_002807	RefSeq	chr2	+	231921592	232037929
8050031	NM_015025	MYT1L	myelin transcription factor 1-like	NM_015025	RefSeq	chr2	-	1792885	2335045
8050302	NM_004850	ROCK2	Rho-associated, coiled-coil containing protein kinase 2	NM_004850	RefSeq	chr2	-	11321778	11484711
8050427	NM_030797	FAM49A	family with sequence similarity 49, member A	NM_030797	RefSeq	chr2	-	16730727	16847102
8050894	NM_002254	KIF3C	kinesin family member 3C	NM_002254	RefSeq	chr2	-	26149467	26205403
8051882	NM_133259	LRPPRC	leucine-rich PPR-motif containing	NM_133259	RefSeq	chr2	-	44114887	44223144
8051928	NM_006036	PREPL	prolyl endopeptidase-like	NM_006036	RefSeq	chr2	-	44543420	44587813
8052204	NM_020532	RTN4	reticulon 4	NM_020532	RefSeq	chr2	-	55199325	55277971
8052721	NM_000945	PPP3R1	protein phosphatase 3, regulatory subunit B, alpha	NM_000945	RefSeq	chr2	-	68405989	68479651
8054281	NM_198461	LONRF2	LON peptidase N-terminal domain and ring finger 2	NM_198461	RefSeq	chr2	-	100889851	100939195
8054338	NM_153836	CREG2	cellular repressor of E1A-stimulated genes 2	NM_153836	RefSeq	chr2	-	101965209	102004057
8055872	NM_000726	CACNB4	calcium channel, voltage-dependent, beta 4 subunit	NM_000726	RefSeq	chr2	-	152694136	152955593
8056890	NM_001822	CHN1	chimerin (chimaerin) 1	NM_001822	RefSeq	chr2	-	175664092	175870115
8057486	NM_005019	PDE1A	phosphodiesterase 1A, calmodulin-dependent	NM_005019	RefSeq	chr2	-	183007183	183387465
8057517	NM_013436	NCKAP1	NCK-associated protein 1	NM_013436	RefSeq	chr2	-	183789605	183903586
8058182	NM_173822	FAM126B	family with sequence similarity 126, member B	NM_173822	RefSeq	chr2	-	201843216	201936392
8058614	NM_006055	LANCL1	LanC lantibiotic synthetase component C-like 1 (bacterial)	NM_006055	RefSeq	chr2	-	211295975	211341431
8059177	NM_006000	TUBA4A	tubulin, alpha 4a	NM_006000	RefSeq	chr2	-	220114433	220118646
8059393	NM_003590	CUL3	cullin 3	NM_003590	RefSeq	chr2	-	225334869	225450114
8060805	NM_001819	CHGB	chromogranin B (secretogranin 1)	NM_001819	RefSeq	chr20	+	5892166	5906007
8060963	NM_003081	SNAP25	synaptosomal-associated protein, 25kDa	NM_003081	RefSeq	chr20	+	10199477	10288066
8061114	NM_001011546	DSTN	destrin (actin depolymerizing factor)	NM_001011546	RefSeq	chr20	+	17550508	17588887
8062880	NM_003404	YWHAB	tyrosine 3-monooxygenase/tryptophan 5-monooxygenase activation protein, beta polypeptide	NM_003404	RefSeq	chr20	+	43514317	43537259
8063283	NM_001316	CSE1L	CSE1 chromosome segregation 1-like (yeast)	NM_001316	RefSeq	chr20	+	47662837	47713489
8066051	NM_032013	NDRG3	NDRG family member 3	NM_032013	RefSeq	chr20	-	35280169	35374482
8067978	NM_021130	PPIA	peptidylprolyl isomerase A (cyclophilin A)	NM_021130	RefSeq	chr21	+	20230035	20230811
8067985	NM_004540	NCAM2	neural cell adhesion molecule 2	NM_004540	RefSeq	chr21	+	22370633	22912414
8068168	NM_000454	SOD1	superoxide dismutase 1, soluble	NM_000454	RefSeq	chr21	+	33031935	33041244
8069644	NM_000484	APP	amyloid beta (A4) precursor protein	NM_000484	RefSeq	chr21	-	27252861	27543132
8070010	NM_003895	SYNJ1	synaptojanin 1	NM_003895	RefSeq	chr21	-	34001073	34100312
8072577	NM_003405	YWHAH	tyrosine 3-monooxygenase/tryptophan 5-monooxygenase activation protein, eta polypeptide	NM_003405	RefSeq	chr22	+	32340447	32353590
8074251	NM_001696	ATP6V1E1	ATPase, H+ transporting, lysosomal 31kDa, V1 subunit E1	NM_001696	RefSeq	chr22	-	18074902	18111588
8074647	NM_058004	PI4KA	phosphatidylinositol 4-kinase, catalytic, alpha	NM_058004	RefSeq	chr22	-	21061990	21213070
8075130	NM_012399	PITPNB	phosphatidylinositol transfer protein, beta	NM_012399	RefSeq	chr22	-	28247657	28315255
8075673	NM_001082578	RBFOX2	RNA binding protein, fox-1 homolog (C. elegans) 2	NM_001082578	RefSeq	chr22	-	36139647	36424549
8077270	NM_006614	CHL1	cell adhesion molecule with homology to L1CAM (close homolog of L1)	NM_006614	RefSeq	chr3	+	238650	451098
8077376	NM_001168272	ITPR1	inositol 1,4,5-triphosphate receptor, type 1	NM_001168272	RefSeq	chr3	+	4535136	4889081
8077879	NM_133625	SYN2	synapsin II	NM_133625	RefSeq	chr3	+	12045862	12232907
8078252	NM_152653	UBE2E2	ubiquitin-conjugating enzyme E2E 2 (UBC4/5 homolog, yeast)	NM_152653	RefSeq	chr3	+	23244808	23632070
8078461	NM_012157	FBXL2	F-box and leucine-rich repeat protein 2	NM_012157	RefSeq	chr3	+	33318934	33428125
8080847	AF236158	C3orf14	chromosome 3 open reading frame 14	AF236158	GenBank	chr3	+	62304711	62319360
8080855	NM_144642	SYNPR	synaptoporin	NM_144642	RefSeq	chr3	+	63429004	63602597
8080926	NM_006407	ARL6IP5	ADP-ribosylation-like factor 6 interacting protein 5	NM_006407	RefSeq	chr3	+	69134090	69155514
8081158	NM_032146	ARL6	ADP-ribosylation factor-like 6	NM_032146	RefSeq	chr3	+	97483595	97519953
8081620	NM_013259	TAGLN3	transgelin 3	NM_013259	RefSeq	chr3	+	111717586	111732735
8081740	NM_001690	ATP6V1A	ATPase, H+ transporting, lysosomal 70kDa, V1 subunit A	NM_001690	RefSeq	chr3	+	113465908	113530903
8082431	NM_004637	RAB7A	RAB7A, member RAS oncogene family	NM_004637	RefSeq	chr3	+	128444979	128533641
8082478	NM_016128	COPG	coatomer protein complex, subunit gamma	NM_016128	RefSeq	chr3	+	128968453	128996616
8083677	NM_014575	SCHIP1	schwannomin interacting protein 1	NM_014575	RefSeq	chr3	+	158991033	159615148
8083779	NM_001122752	SERPINI1	serpin peptidase inhibitor, clade I (neuroserpin), member 1	NM_001122752	RefSeq	chr3	+	167453510	167543354
8084345	NM_004068	AP2M1	adaptor-related protein complex 2, mu 1 subunit	NM_004068	RefSeq	chr3	+	183892634	183901879
8084844	NM_130837	OPA1	optic atrophy 1 (autosomal dominant)	NM_130837	RefSeq	chr3	+	193311013	193415315
8085797	NM_001128176	THRB	thyroid hormone receptor, beta (erythroblastic leukemia viral (v-erb-a) oncogene homolog 2, avian)	NM_001128176	RefSeq	chr3	-	24159705	24536313
8086008	NM_016141	DYNC1LI1	dynein, cytoplasmic 1, light intermediate chain 1	NM_016141	RefSeq	chr3	-	32567466	32612350
8086077	NM_015097	CLASP2	cytoplasmic linker associated protein 2	NM_015097	RefSeq	chr3	-	33537737	33759848
8086555	NM_020347	LZTFL1	leucine zipper transcription factor-like 1	NM_020347	RefSeq	chr3	-	45865446	45957534
8088491	NM_003716	CADPS	Ca++-dependent secretion activator	NM_003716	RefSeq	chr3	-	62384021	62861054
8089128	NM_014820	TOMM70A	translocase of outer mitochondrial membrane 70 homolog A (S. cerevisiae)	NM_014820	RefSeq	chr3	-	100082307	100120253
8089299	NM_001777	CD47	CD47 molecule	NM_001777	RefSeq	chr3	-	107761941	107809935
8089801	NM_002093	GSK3B	glycogen synthase kinase 3 beta	NM_002093	RefSeq	chr3	-	119545524	119813264
8090690	NM_130808	CPNE4	copine IV	NM_130808	RefSeq	chr3	-	131252413	131759165
8091446	NM_053024	PFN2	profilin 2	NM_053024	RefSeq	chr3	-	149682691	149688896
8091452	NM_001079809	TMEM183B	transmembrane protein 183B	NM_001079809	RefSeq	chr3	-	149699448	149701155
8092177	NM_001146276	NCEH1	neutral cholesterol ester hydrolase 1	NM_001146276	RefSeq	chr3	-	172348435	172429008
8092277	NM_016559	PEX5L	peroxisomal biogenesis factor 5-like	NM_016559	RefSeq	chr3	-	179518050	179754730
8092750	NM_021032	FGF12	fibroblast growth factor 12	NM_021032	RefSeq	chr3	-	191859478	192445372
8092959	NM_006241	PPP1R2	protein phosphatase 1, regulatory (inhibitor) subunit 2	NM_006241	RefSeq	chr3	-	195241224	195270209
8094704	NM_005339	UBE2K	ubiquitin-conjugating enzyme E2K (UBC1 homolog, yeast)	NM_005339	RefSeq	chr4	+	39699781	39781582
8094778	NM_004181	UCHL1	ubiquitin carboxyl-terminal esterase L1 (ubiquitin thiolesterase)	NM_004181	RefSeq	chr4	+	41258850	41270446
8096081	NM_021204	ENOPH1	enolase-phosphatase 1	NM_021204	RefSeq	chr4	+	83351763	83382240
8096098	NM_016129	COPS4	COP9 constitutive photomorphogenic homolog subunit 4 (Arabidopsis)	NM_016129	RefSeq	chr4	+	83956239	83996971
8096385	NM_014606	HERC3	hect domain and RLD 3	NM_014606	RefSeq	chr4	+	89513647	89629686
8096538	NM_001100426	RAP1GDS1	RAP1, GTP-GDP dissociation stimulator 1	NM_001100426	RefSeq	chr4	+	99182608	99363817
8096556	NM_015143	METAP1	methionyl aminopeptidase 1	NM_015143	RefSeq	chr4	+	99916880	99983960
8096959	NM_001148	ANK2	ankyrin 2, neuronal	NM_001148	RefSeq	chr4	+	113739265	114304891
8097973	NM_000857	GUCY1B3	guanylate cyclase 1, soluble, beta 3	NM_000857	RefSeq	chr4	+	156680211	156732186
8098021	NM_001083619	GRIA2	glutamate receptor, ionotropic, AMPA 2	NM_001083619	RefSeq	chr4	+	158141847	158287227
8099524	NM_001130834	LDB2	LIM domain binding 2	NM_001130834	RefSeq	chr4	-	16503164	16900349
8099593	NM_147182	KCNIP4	Kv channel interacting protein 4	NM_147182	RefSeq	chr4	-	20730230	21950374
8100131	NM_000809	GABRA4	gamma-aminobutyric acid (GABA) A receptor, alpha 4	NM_000809	RefSeq	chr4	-	46920917	46996424
8100362	NM_001126328	LNX1	ligand of numb-protein X 1	NM_001126328	RefSeq	chr4	-	54325468	54457724
8101043	NM_203505	G3BP2	GTPase activating protein (SH3 domain) binding protein 2	NM_203505	RefSeq	chr4	-	76567966	76598605
8101723	NM_153757	NAP1L5	nucleosome assembly protein 1-like 5	NM_153757	RefSeq	chr4	-	89617067	89618980
8101971	NM_000944	PPP3CA	protein phosphatase 3, catalytic subunit, alpha isozyme	NM_000944	RefSeq	chr4	-	101944587	102268353
8102050	NM_178833	NHEDC2	Na+/H+ exchanger domain containing 2	NM_178833	RefSeq	chr4	-	103941390	103997930
8102415	NM_001221	CAMK2D	calcium/calmodulin-dependent protein kinase II delta	NM_001221	RefSeq	chr4	-	114373572	114682728
8102655	NM_176824	BBS7	Bardet-Biedl syndrome 7	NM_176824	RefSeq	chr4	-	122745635	122791642
8102912	NM_015130	TBC1D9	TBC1 domain family, member 9 (with GRAM domain)	NM_015130	RefSeq	chr4	-	141541937	141677471
8103244	NM_173662	RNF175	ring finger protein 175	NM_173662	RefSeq	chr4	-	154631312	154681387
8104680	NM_018356	C5orf22	chromosome 5 open reading frame 22	NM_018356	RefSeq	chr5	+	31532394	31554915
8105181	NM_016640	MRPS30	mitochondrial ribosomal protein S30	NM_016640	RefSeq	chr5	+	44809027	44820530
8105487	NM_138453	RAB3C	RAB3C, member RAS oncogene family	NM_138453	RefSeq	chr5	+	57878914	58155213
8105596	NM_001029875	RGS7BP	regulator of G-protein signaling 7 binding protein	NM_001029875	RefSeq	chr5	+	63802452	63908126
8105778	NM_181523	PIK3R1	phosphoinositide-3-kinase, regulatory subunit 1 (alpha)	NM_181523	RefSeq	chr5	+	67511604	67597649
8106098	NM_005909	MAP1B	microtubule-associated protein 1B	NM_005909	RefSeq	chr5	+	71403118	71502853
8106479	NM_004866	SCAMP1	secretory carrier membrane protein 1	NM_004866	RefSeq	chr5	+	77656339	77776562
8107259	NM_138773	SLC25A46	solute carrier family 25, member 46	NM_138773	RefSeq	chr5	+	110074701	110100861
8107868	NM_020240	CDC42SE2	CDC42 small effector 2	NM_020240	RefSeq	chr5	+	130599702	130730383
8109528	NM_001037332	CYFIP2	cytoplasmic FMR1 interacting protein 2	NM_001037332	RefSeq	chr5	+	156693091	156822606
8109597	NM_145049	UBLCP1	ubiquitin-like domain containing CTD phosphatase 1	NM_145049	RefSeq	chr5	+	158690279	158713044
8109663	NM_000806	GABRA1	gamma-aminobutyric acid (GABA) A receptor, alpha 1	NM_000806	RefSeq	chr5	+	161274405	161326414
8109677	NM_198904	GABRG2	gamma-aminobutyric acid (GABA) A receptor, gamma 2	NM_198904	RefSeq	chr5	+	161494717	161582544
8111892	NM_000436	OXCT1	3-oxoacid CoA transferase 1	NM_000436	RefSeq	chr5	-	41730167	41870791
8111998	NM_021072	HCN1	hyperpolarization activated cyclic nucleotide-gated potassium channel 1	NM_021072	RefSeq	chr5	-	45259352	45696220
8112202	NM_006622	PLK2	polo-like kinase 2	NM_006622	RefSeq	chr5	-	57749809	57756087
8112388	NM_001656	TRIM23	tripartite motif-containing 23	NM_001656	RefSeq	chr5	-	64885507	64920443
8112409	NM_019072	SGTB	small glutamine-rich tetratricopeptide repeat (TPR)-containing, beta	NM_019072	RefSeq	chr5	-	64961755	65017941
8112458	NM_003187	TAF9	TAF9 RNA polymerase II, TATA box binding protein (TBP)-associated factor, 32kDa	NM_003187	RefSeq	chr5	-	68646811	68665840
8112649	NM_015566	FAM169A	family with sequence similarity 169, member A	NM_015566	RefSeq	chr5	-	74073401	74162030
8112940	NM_012446	SSBP2	single-stranded DNA binding protein 2	NM_012446	RefSeq	chr5	-	80708840	81047072
8113039	NM_002397	MEF2C	myocyte enhancer factor 2C	NM_002397	RefSeq	chr5	-	88016154	88179062
8113469	NM_014819	PJA2	praja ring finger 2	NM_014819	RefSeq	chr5	-	108670410	108745695
8113542	NM_005669	REEP5	receptor accessory protein 5	NM_005669	RefSeq	chr5	-	112212081	112258066
8113577	NM_018700	TRIM36	tripartite motif-containing 36	NM_018700	RefSeq	chr5	-	114460459	114516243
8114030	NM_007054	KIF3A	kinesin family member 3A	NM_007054	RefSeq	chr5	-	132028323	132073330
8114158	NM_002715	PPP2CA	protein phosphatase 2, catalytic subunit, alpha isozyme	NM_002715	RefSeq	chr5	-	133532148	133561950
8114470	NM_015564	LRRTM2	leucine rich repeat transmembrane neuronal 2	NM_015564	RefSeq	chr5	-	138205079	138211009
8114628	NM_002109	HARS	histidyl-tRNA synthetase	NM_002109	RefSeq	chr5	-	140053490	140070971
8115606	NM_006425	SLU7	SLU7 splicing factor homolog (S. cerevisiae)	NM_006425	RefSeq	chr5	-	159830156	159846094
8115651	NM_021911	GABRB2	gamma-aminobutyric acid (GABA) A receptor, beta 2	NM_021911	RefSeq	chr5	-	160720871	160975134
8116402	NM_139068	MAPK9	mitogen-activated protein kinase 9	NM_139068	RefSeq	chr5	-	179662782	179707612
8117054	NM_006366	CAP2	CAP, adenylate cyclase-associated protein, 2 (yeast)	NM_006366	RefSeq	chr6	+	17393736	17558023
8119993	NM_007355	HSP90AB1	heat shock protein 90kDa alpha (cytosolic), class B member 1	NM_007355	RefSeq	chr6	+	44214824	44221620
8120239	NM_014051	TMEM14A	transmembrane protein 14A	NM_014051	RefSeq	chr6	+	52535874	52551386
8121803	NM_001010852	CLVS2	clavesin 2	NM_001010852	RefSeq	chr6	+	123317114	123385612
8121861	NM_181782	NCOA7	nuclear receptor coactivator 7	NM_181782	RefSeq	chr6	+	126102307	126252257
8122348	NM_016485	VTA1	Vps20-associated 1 homolog (S. cerevisiae)	NM_016485	RefSeq	chr6	+	142468367	142542085
8122705	NM_005389	PCMT1	protein-L-isoaspartate (D-aspartate) O-methyltransferase	NM_005389	RefSeq	chr6	+	150070580	150132556
8123739	NM_016588	NRN1	neuritin 1	NM_016588	RefSeq	chr6	-	5998232	6007633
8123989	NM_005493	RANBP9	RAN binding protein 9	NM_005493	RefSeq	chr6	-	13621730	13711953
8124942	NM_130463	ATP6V1G2	ATPase, H+ transporting, lysosomal 13kDa, V1 subunit G2	NM_130463	RefSeq	chr6	-	31512239	31514627
8126760	NM_005822	RCAN2	regulator of calcineurin 2	NM_005822	RefSeq	chr6	-	46188469	46459711
8127872	NR_026669	SNAP91	synaptosomal-associated protein, 91kDa homolog (mouse)	NR_026669	RefSeq	chr6	-	84262604	84419111
8129089	NM_021648	TSPYL4	TSPY-like 4	NM_021648	RefSeq	chr6	-	116571031	116575321
8129953	NM_006734	HIVEP2	human immunodeficiency virus type I enhancer binding protein 2	NM_006734	RefSeq	chr6	-	143072604	143266338
8130408	NM_001130700	IPCEF1	interaction protein for cytohesin exchange factors 1	NM_001130700	RefSeq	chr6	-	154475631	154677900
8130567	NM_030752	TCP1	t-complex 1	NM_030752	RefSeq	chr6	-	160199530	160210741
8131600	NM_014399	TSPAN13	tetraspanin 13	NM_014399	RefSeq	chr7	+	16793328	16824161
8131957	NM_013322	SNX10	sorting nexin 10	NM_013322	RefSeq	chr7	+	26331515	26413949
8131975	NM_006024	TAX1BP1	Tax1 (human T-cell leukemia virus type I) binding protein 1	NM_006024	RefSeq	chr7	+	27779796	27868880
8132070	NM_002047	GARS	glycyl-tRNA synthetase	NM_002047	RefSeq	chr7	+	30634181	30673649
8132943	NM_001762	CCT6A	chaperonin containing TCP1, subunit 6A (zeta 1)	NM_001762	RefSeq	chr7	+	56119378	56131682
8133983	NM_021723	ADAM22	ADAM metallopeptidase domain 22	NM_021723	RefSeq	chr7	+	87563566	87826454
8134351	NM_001166160	PPP1R9A	protein phosphatase 1, regulatory (inhibitor) subunit 9A	NM_001166160	RefSeq	chr7	+	94536949	94925727
8135378	NM_002736	PRKAR2B	protein kinase, cAMP-dependent, regulatory, type II, beta	NM_002736	RefSeq	chr7	+	106685139	106802256
8137485	NM_001039350	DPP6	dipeptidyl-peptidase 6	NM_001039350	RefSeq	chr7	+	153584419	154685995
8140398	NM_012479	YWHAG	tyrosine 3-monooxygenase/tryptophan 5-monooxygenase activation protein, gamma polypeptide	NM_012479	RefSeq	chr7	-	75956112	75988316
8140579	NM_000722	CACNA2D1	calcium channel, voltage-dependent, alpha 2/delta subunit 1	NM_000722	RefSeq	chr7	-	81579418	82073031
8141228	NM_001134450	TMEM130	transmembrane protein 130	NM_001134450	RefSeq	chr7	-	98444111	98467691
8142036	NM_182691	SRPK2	SRSF protein kinase 2	NM_182691	RefSeq	chr7	-	104755716	105039798
8142540	NM_014888	FAM3C	family with sequence similarity 3, member C	NM_014888	RefSeq	chr7	-	120988905	121036422
8142671	NM_003941	WASL	Wiskott-Aldrich syndrome-like	NM_003941	RefSeq	chr7	-	123321989	123389121
8144931	NM_001693	ATP6V1B2	ATPase, H+ transporting, lysosomal 56/58kDa, V1 subunit B2	NM_001693	RefSeq	chr8	+	20054704	20079207
8145361	NM_005382	NEFM	neurofilament, medium polypeptide	NM_005382	RefSeq	chr8	+	24771283	24776606
8145914	NM_004874	BAG4	BCL2-associated athanogene 4	NM_004874	RefSeq	chr8	+	38034106	38070814
8146216	NM_001135694	VDAC3	voltage-dependent anion channel 3	NM_001135694	RefSeq	chr8	+	42249390	42263415
8146945	NM_018972	GDAP1	ganglioside-induced differentiation-associated protein 1	NM_018972	RefSeq	chr8	+	75262618	75279345
8147030	NM_007029	STMN2	stathmin-like 2	NM_007029	RefSeq	chr8	+	80523314	80578376
8147244	NM_022351	NECAB1	N-terminal EF-hand calcium binding protein 1	NM_022351	RefSeq	chr8	+	91803778	91971630
8147724	NM_001695	ATP6V1C1	ATPase, H+ transporting, lysosomal 42kDa, V1 subunit C1	NM_001695	RefSeq	chr8	+	104033269	104085285
8147848	NM_181354	OXR1	oxidation resistance 1	NM_181354	RefSeq	chr8	+	107530811	107764921
8148040	NM_052886	MAL2	mal, T-cell differentiation protein 2	NM_052886	RefSeq	chr8	+	120220610	120257913
8148333	NM_015137	EFR3A	EFR3 homolog A (S. cerevisiae)	NM_015137	RefSeq	chr8	+	132916367	133025774
8149699	NM_001099335	PHYHIP	phytanoyl-CoA 2-hydroxylase interacting protein	NM_001099335	RefSeq	chr8	-	22077236	22089604
8149835	NM_006158	NEFL	neurofilament, light polypeptide	NM_006158	RefSeq	chr8	-	24808468	24814126
8149877	NM_007257	PNMA2	paraneoplastic antigen MA2	NM_007257	RefSeq	chr8	-	26362196	26371425
8150419	NM_024645	ZMAT4	zinc finger, matrin-type 4	NM_024645	RefSeq	chr8	-	40388109	40755343
8150797	NM_015941	ATP6V1H	ATPase, H+ transporting, lysosomal 50/57kDa, V1 subunit H	NM_015941	RefSeq	chr8	-	54628115	54755850
8151931	NM_033512	TSPYL5	TSPY-like 5	NM_033512	RefSeq	chr8	-	98285714	98290176
8152096	NM_145690	YWHAZ	tyrosine 3-monooxygenase/tryptophan 5-monooxygenase activation protein, zeta polypeptide	NM_145690	RefSeq	chr8	-	101930911	101965569
8152355	NM_001099750	SYBU	syntabulin (syntaxin-interacting)	NM_001099750	RefSeq	chr8	-	110586411	110661065
8154476	NM_003026	SH3GL2	SH3-domain GRB2-like 2	NM_003026	RefSeq	chr9	+	17578771	17797127
8154765	NM_001539	DNAJA1	DnaJ (Hsp40) homolog, subfamily A, member 1	NM_001539	RefSeq	chr9	+	33025209	33039905
8154785	NM_016410	CHMP5	chromatin modifying protein 5	NM_016410	RefSeq	chr9	+	33264167	33281525
8156263	NM_006717	SPIN1	spindlin 1	NM_006717	RefSeq	chr9	+	91003297	91093623
8156706	NM_003275	TMOD1	tropomodulin 1	NM_003275	RefSeq	chr9	+	100263921	100363536
8157828	NM_030978	ARPC5L	actin related protein 2/3 complex, subunit 5-like	NM_030978	RefSeq	chr9	+	127624409	127640012
8158059	NM_003165	STXBP1	syntaxin binding protein 1	NM_003165	RefSeq	chr9	+	130374544	130454995
8158183	NM_004408	DNM1	dynamin 1	NM_004408	RefSeq	chr9	+	130965658	131017527
8159642	NM_006088	TUBB2C	tubulin, beta 2C	NM_006088	RefSeq	chr9	+	140135711	140138159
8160459	NM_004432	ELAVL2	ELAV (embryonic lethal, abnormal vision, Drosophila)-like 2 (Hu antigen B)	NM_004432	RefSeq	chr9	-	23690102	23826335
8161988	NM_013438	UBQLN1	ubiquilin 1	NM_013438	RefSeq	chr9	-	86274878	86323118
8162254	NM_017594	DIRAS2	DIRAS family, GTP-binding RAS-like 2	NM_017594	RefSeq	chr9	-	93372114	93405386
8162313	NM_013417	IARS	isoleucyl-tRNA synthetase	NM_013417	RefSeq	chr9	-	94972489	95056038
8163185	NM_003329	TXN	thioredoxin	NM_003329	RefSeq	chr9	-	113006091	113018920
8164067	NM_002799	PSMB7	proteasome (prosome, macropain) subunit, beta type, 7	NM_002799	RefSeq	chr9	-	127115744	127177721
8164464	NM_006336	ZER1	zer-1 homolog (C. elegans)	NM_006336	RefSeq	chr9	-	131492065	131534198
8166028	NM_014728	FRMPD4	FERM and PDZ domain containing 4	NM_014728	RefSeq	chrX	+	12156585	12742642
8166289	NM_001037343	CDKL5	cyclin-dependent kinase-like 5	NM_001037343	RefSeq	chrX	+	18443703	18671749
8166355	NM_014927	CNKSR2	connector enhancer of kinase suppressor of Ras 2	NM_014927	RefSeq	chrX	+	21392560	21672813
8166805	NM_005765	ATP6AP2	ATPase, H+ transporting, lysosomal accessory protein 2	NM_005765	RefSeq	chrX	+	40440160	40465889
8168432	ENST00000332687	RLIM	ring finger protein, LIM domain interacting	ENST00000332687	ENSEMBL	chrX	+	73805068	73810695
8169389	NM_002578	PAK3	p21 protein (Cdc42/Rac)-activated kinase 3	NM_002578	RefSeq	chrX	+	110339588	110464160
8169617	NM_006667	PGRMC1	progesterone receptor membrane component 1	NM_006667	RefSeq	chrX	+	118370216	118378429
8169984	NM_000194	HPRT1	hypoxanthine phosphoribosyltransferase 1	NM_000194	RefSeq	chrX	+	133594183	133634698
8170097	NM_001042537	SLC9A6	solute carrier family 9 (sodium/hydrogen exchanger), member 6	NM_001042537	RefSeq	chrX	+	135067537	135129428
8170891	NM_001493	GDI1	GDP dissociation inhibitor 1	NM_001493	RefSeq	chrX	+	153665266	153671814
8172317	NM_006950	SYN1	synapsin I	NM_006950	RefSeq	chrX	-	47431300	47479257
8173217	NM_015185	ARHGEF9	Cdc42 guanine nucleotide exchange factor (GEF) 9	NM_015185	RefSeq	chrX	-	62854847	63005413
8173600	NM_021963	NAP1L2	nucleosome assembly protein 1-like 2	NM_021963	RefSeq	chrX	-	72432135	72434684
8173917	NM_004538	NAP1L3	nucleosome assembly protein 1-like 3	NM_004538	RefSeq	chrX	-	92925929	92928608
8174474	NM_022977	ACSL4	acyl-CoA synthetase long-chain family member 4	NM_022977	RefSeq	chrX	-	108884564	108976621
8174684	NM_001173487	NKRF	NFKB repressing factor	NM_001173487	RefSeq	chrX	-	118722300	118739858
8175539	NM_012317	LDOC1	leucine zipper, down-regulated in cancer 1	NM_012317	RefSeq	chrX	-	140269930	140271310

## Sheet: Under 50 BA47 Neg. Correlated
Probe.Set.ID	Gene.Accession	Gene.Symbol	Gene.Description	mRNA.Accession	mRNA..Source	Chromosome	Strand	Start	Stop
7897132	NM_022114	PRDM16	PR domain containing 16	NM_022114	RefSeq	chr1	+	2985744	3355185
7897370	NM_004781	VAMP3	vesicle-associated membrane protein 3 (cellubrevin)	NM_004781	RefSeq	chr1	+	7831329	7841492
7898337	NM_018090	NECAP2	NECAP endocytosis associated 2	NM_018090	RefSeq	chr1	+	16767219	16786573
7899043	NM_020451	SEPN1	selenoprotein N, 1	NM_020451	RefSeq	chr1	+	26126667	26144713
7899502	NR_004407	RNU11	RNA, U11 small nuclear	NR_004407	RefSeq	chr1	+	28975112	28975246
7900129	NM_024676	C1orf113	chromosome 1 open reading frame 113	NM_024676	RefSeq	chr1	+	36772198	36794818
7900235	NM_012090	MACF1	microtubule-actin crosslinking factor 1	NM_012090	RefSeq	chr1	+	39547118	39952789
7900710	NM_015284	KIAA0467	KIAA0467	NM_015284	RefSeq	chr1	+	43855553	43918321
7901535	NM_153703	PODN	podocan	NM_153703	RefSeq	chr1	+	53527854	53551174
7901788	NM_001134673	NFIA	nuclear factor I/A	NM_001134673	RefSeq	chr1	+	61330931	61928465
7902038	NM_001005353	AK4	adenylate kinase 4	NM_001005353	RefSeq	chr1	+	65613232	65697819
7902269	NM_004768	SRSF11	serine/arginine-rich splicing factor 11	NM_004768	RefSeq	chr1	+	70671365	70718735
7903334	NM_003672	CDC14A	CDC14 cell division cycle 14 homolog A (S. cerevisiae)	NM_003672	RefSeq	chr1	+	100817952	100985833
7903393	NM_001400	S1PR1	sphingosine-1-phosphate receptor 1	NM_001400	RefSeq	chr1	+	101702444	101707074
7903565	NM_013296	GPSM2	G-protein signaling modulator 2	NM_013296	RefSeq	chr1	+	109419373	109473043
7903803	NM_006621	AHCYL1	adenosylhomocysteinase-like 1	NM_006621	RefSeq	chr1	+	110527308	110566364
7904486	AK294414	NBPF9	neuroblastoma breakpoint family, member 9	AK294414	GenBank	chr1	+	144158178	144167734
7904500	ENST00000436832	NBPF1	neuroblastoma breakpoint family, member 1	ENST00000436832	ENSEMBL	chr1	+	144168358	144172434
7904506	NM_001039703	NBPF10	neuroblastoma breakpoint family, member 10	NM_001039703	RefSeq	chr1	+	144174831	144216283
7904562	AK294944	NBPF14	neuroblastoma breakpoint family, member 14	AK294944	GenBank	chr1	+	144217751	144221724
7904574	NM_001102663	NBPF16	neuroblastoma breakpoint family, member 16	NM_001102663	RefSeq	chr1	+	144614959	145370303
7904702	NM_203458	NOTCH2NL	notch 2 N-terminal like	NM_203458	RefSeq	chr1	+	145209114	145291654
7904726	NM_006472	TXNIP	thioredoxin interacting protein	NM_006472	RefSeq	chr1	+	145438469	145442635
7904874	NM_183372	NBPF11	neuroblastoma breakpoint family, member 11	NM_183372	RefSeq	chr1	+	146465150	146466121
7904976	NM_001170755	NBPF15	neuroblastoma breakpoint family, member 15	NM_001170755	RefSeq	chr1	+	148560990	148596158
7905088	NM_003517	HIST2H2AC	histone cluster 2, H2ac	NM_003517	RefSeq	chr1	+	149858486	149858961
7905523	NM_178352	LCE1D	late cornified envelope 1D	NM_178352	RefSeq	chr1	+	152769217	152771396
7905581	NM_006271	S100A1	S100 calcium binding protein A1	NM_006271	RefSeq	chr1	+	153600402	153604515
7906205	NM_021948	BCAN	brevican	NM_021948	RefSeq	chr1	+	156611733	156629320
7906501	NM_000702	ATP1A2	ATPase, Na+/K+ transporting, alpha 2 polypeptide	NM_000702	RefSeq	chr1	+	160085548	160113381
7907058	NM_002697	POU2F1	POU class 2 homeobox 1	NM_002697	RefSeq	chr1	+	167190120	167396582
7908003	NM_030769	NPL	N-acetylneuraminate pyruvate lyase (dihydrodipicolinate synthase)	NM_030769	RefSeq	chr1	+	182758584	182799519
7908459	NM_000186	CFH	complement factor H	NM_000186	RefSeq	chr1	+	196621008	196716634
7908812	NM_004767	GPR37L1	G protein-coupled receptor 37 like 1	NM_004767	RefSeq	chr1	+	202091986	202098640
7909418	NR_026817	LOC148696	hypothetical LOC148696	NR_026817	RefSeq	chr1	+	207991724	207995940
7909789	NM_001135599	TGFB2	transforming growth factor, beta 2	NM_001135599	RefSeq	chr1	+	218519577	218617961
7909967	NM_001748	CAPN2	calpain 2, (m/II) large subunit	NM_001748	RefSeq	chr1	+	223900034	223963720
7910111	NM_000120	EPHX1	epoxide hydrolase 1, microsomal (xenobiotic)	NM_000120	RefSeq	chr1	+	225997836	226033264
7911793	NR_015440	FLJ42875	hypothetical LOC440556	NR_015440	RefSeq	chr1	-	2785349	2980350
7914525	NM_023009	MARCKSL1	MARCKS-like 1	NM_023009	RefSeq	chr1	-	32799433	32801980
7915472	NM_006516	SLC2A1	solute carrier family 2 (facilitated glucose transporter), member 1	NM_006516	RefSeq	chr1	-	43391519	43424530
7916493	NM_003713	PPAP2B	phosphatidic acid phosphatase type 2B	NM_003713	RefSeq	chr1	-	56959939	57045257
7916669	NM_033407	DOCK7	dedicator of cytokinesis 7	NM_033407	RefSeq	chr1	-	62920397	63153969
7916843	NM_018841	GNG12	guanine nucleotide binding protein (G protein), gamma 12	NM_018841	RefSeq	chr1	-	68167149	68299150
7917232	NM_005274	GNG5	guanine nucleotide binding protein (G protein), gamma 5	NM_005274	RefSeq	chr1	-	84964008	84972248
7917649	NM_003243	TGFBR3	transforming growth factor, beta receptor III	NM_003243	RefSeq	chr1	-	92145900	92371559
7917885	NM_001839	CNN3	calponin 3, acidic	NM_001839	RefSeq	chr1	-	95362507	95392834
7918593	NM_175744	RHOC	ras homolog gene family, member C	NM_175744	RefSeq	chr1	-	113243728	113250056
7919095	NM_024408	NOTCH2	notch 2	NM_024408	RefSeq	chr1	-	120454176	120612276
7919984	NM_003944	SELENBP1	selenium binding protein 1	NM_003944	RefSeq	chr1	-	151336778	151345209
7920291	NM_080388	S100A16	S100 calcium binding protein A16	NM_080388	RefSeq	chr1	-	153579362	153585644
7920422	NM_002870	RAB13	RAB13, member RAS oncogene family	NM_002870	RefSeq	chr1	-	153954127	153958828
7920552	NM_002249	KCNN3	potassium intermediate/small conductance calcium-activated channel, subfamily N, member 3	NM_002249	RefSeq	chr1	-	154679902	154842756
7920575	NM_020524	PBXIP1	pre-B-cell leukemia homeobox interacting protein 1	NM_020524	RefSeq	chr1	-	154916552	154928599
7920928	NM_024897	PAQR6	progestin and adipoQ receptor family member VI	NM_024897	RefSeq	chr1	-	156213206	156217881
7921133	NM_004494	HDGF	hepatoma-derived growth factor	NM_004494	RefSeq	chr1	-	156711899	156722240
7921487	NM_003564	TAGLN2	transgelin 2	NM_003564	RefSeq	chr1	-	159887897	159895522
7923378	NM_004078	CSRP1	cysteine and glycine-rich protein 1	NM_004078	RefSeq	chr1	-	201452658	201478584
7924526	NM_005426	TP53BP2	tumor protein p53 binding protein, 2	NM_005426	RefSeq	chr1	-	223967595	224033674
7924760	NM_002221	ITPKB	inositol 1,4,5-trisphosphate 3-kinase B	NM_002221	RefSeq	chr1	-	226819391	226927024
7924987	NM_000029	AGT	angiotensinogen (serpin peptidase inhibitor, clade A, member 8)	NM_000029	RefSeq	chr1	-	230838269	230850043
7924996	NM_032800	C1orf198	chromosome 1 open reading frame 198	NM_032800	RefSeq	chr1	-	230972865	231005064
7925813	NR_027152	C10orf108	chromosome 10 open reading frame 108	NR_027152	RefSeq	chr10	+	695888	709947
7926368	NM_003380	VIM	vimentin	NM_003380	RefSeq	chr10	+	17270470	17279592
7928882	NM_006829	C10orf116	chromosome 10 open reading frame 116	NM_006829	RefSeq	chr10	+	88727949	88730672
7930380	NM_016824	ADD3	adducin 3 (gamma)	NM_016824	RefSeq	chr10	+	111765562	111895323
7930857	NM_004098	EMX2	empty spiracles homeobox 2	NM_004098	RefSeq	chr10	+	119301956	119309057
7931097	NM_002775	HTRA1	HtrA serine peptidase 1	NM_002775	RefSeq	chr10	+	124221041	124274424
7931293	NM_001380	DOCK1	dedicator of cytokinesis 1	NM_001380	RefSeq	chr10	+	128594023	129250780
7932214	NM_001039844	ACBD7	acyl-CoA binding domain containing 7	NM_001039844	RefSeq	chr10	-	15117474	15130775
7932453	NM_006393	NEBL	nebulette	NM_006393	RefSeq	chr10	-	21068902	21463116
7932911	NM_004521	KIF5B	kinesin family member 5B	NM_004521	RefSeq	chr10	-	32297938	32345359
7933010	NM_019619	PARD3	par-3 partitioning defective 3 homolog (C. elegans)	NM_019619	RefSeq	chr10	-	34398489	35104249
7934185	NM_022153	C10orf54	chromosome 10 open reading frame 54	NM_022153	RefSeq	chr10	-	73507313	73533337
7934690	NM_153367	ZCCHC24	zinc finger, CCHC domain containing 24	NM_153367	RefSeq	chr10	-	81142081	81205383
7934997	NM_005398	PPP1R3C	protein phosphatase 1, regulatory (inhibitor) subunit 3C	NM_005398	RefSeq	chr10	-	93388199	93392858
7935613	NM_021828	HPSE2	heparanase 2	NM_021828	RefSeq	chr10	-	100218875	100995619
7936734	NM_000141	FGFR2	fibroblast growth factor receptor 2	NM_000141	RefSeq	chr10	-	122483324	123357972
7937330	NM_006435	IFITM2	interferon induced transmembrane protein 2 (1-8D)	NM_006435	RefSeq	chr11	+	307915	309395
7937335	NM_003641	IFITM1	interferon induced transmembrane protein 1 (9-27)	NM_003641	RefSeq	chr11	+	313853	315272
7938544	NM_021961	TEAD1	TEA domain family member 1 (SV40 transcriptional enhancer factor)	NM_021961	RefSeq	chr11	+	12766588	12966283
7938608	NM_006108	SPON1	spondin 1, extracellular matrix protein	NM_006108	RefSeq	chr11	+	13983914	14289656
7938683	BC008657	OR7E14P	olfactory receptor, family 7, subfamily E, member 14 pseudogene	BC008657	GenBank	chr11	+	17073578	17074212
7938834	NM_182964	NAV2	neuron navigator 2	NM_182964	RefSeq	chr11	+	19372271	20143147
7939056	NM_003986	BBOX1	butyrobetaine (gamma), 2-oxoglutarate dioxygenase (gamma-butyrobetaine hydroxylase) 1	NM_003986	RefSeq	chr11	+	27062509	27149354
7939587	BX640618	DKFZp779M0652	hypothetical DKFZp779M0652	BX640618	GenBank	chr11	+	45792983	45793908
7940565	NM_004265	FADS2	fatty acid desaturase 2	NM_004265	RefSeq	chr11	+	61583749	61634825
7940904	NM_003377	VEGFB	vascular endothelial growth factor B	NM_003377	RefSeq	chr11	+	64002070	64006259
7942453	NM_021200	PLEKHB1	pleckstrin homology domain containing, family B (evectins) member 1	NM_021200	RefSeq	chr11	+	73357223	73373864
7943398	NM_001130145	YAP1	Yes-associated protein 1	NM_001130145	RefSeq	chr11	+	101981279	102104149
7944911	NM_001037558	HEPN1	HEPACAM opposite strand 1	NM_001037558	RefSeq	chr11	+	124789146	124790573
7945344	NR_024368	FLJ45340	hypothetical LOC402483	NR_024368	RefSeq	chr11	-	127926	129388
7945371	NM_021034	IFITM3	interferon induced transmembrane protein 3 (1-8U)	NM_021034	RefSeq	chr11	-	319669	321050
7946365	NM_030906	STK33	serine/threonine kinase 33	NM_030906	RefSeq	chr11	-	8413418	8615775
7946589	NM_130385	MRVI1	murine retrovirus integration site 1 homolog	NM_130385	RefSeq	chr11	-	10597293	10715535
7947338	NM_000280	PAX6	paired box 6	NM_000280	RefSeq	chr11	-	31810458	31839509
7947462	NM_145804	ABTB2	ankyrin repeat and BTB (POZ) domain containing 2	NM_145804	RefSeq	chr11	-	34172535	34378802
7947744	NM_002334	LRP4	low density lipoprotein receptor-related protein 4	NM_002334	RefSeq	chr11	-	46878419	46940173
7948113	NR_027688	OR7E5P	olfactory receptor, family 7, subfamily E, member 5 pseudogene	NR_027688	RefSeq	chr11	-	55746833	55747456
7948176	NM_033396	TNKS1BP1	tankyrase 1 binding protein 1, 182kDa	NM_033396	RefSeq	chr11	-	57067103	57092413
7948667	NM_001620	AHNAK	AHNAK nucleoprotein	NM_001620	RefSeq	chr11	-	62201014	62314332
7949412	NM_001130144	LTBP3	latent transforming growth factor beta binding protein 3	NM_001130144	RefSeq	chr11	-	65306274	65325699
7949503	NM_016938	EFEMP2	EGF-containing fibulin-like extracellular matrix protein 2	NM_016938	RefSeq	chr11	-	65633912	65641079
7949971	NM_001876	CPT1A	carnitine palmitoyltransferase 1A (liver)	NM_001876	RefSeq	chr11	-	68522088	68609384
7951133	NM_032427	MAML2	mastermind-like 2 (Drosophila)	NM_032427	RefSeq	chr11	-	95711440	96076344
7951207	NM_052932	TMEM123	transmembrane protein 123	NM_052932	RefSeq	chr11	-	102267056	102323775
7952475	NM_152722	HEPACAM	hepatocyte cell adhesion molecule	NM_152722	RefSeq	chr11	-	124789089	124805946
7952953	NM_018979	WNK1	WNK lysine deficient protein kinase 1	NM_018979	RefSeq	chr12	+	861894	1017958
7953383	NR_004387	SCARNA10	small Cajal body-specific RNA 10	NR_004387	RefSeq	chr12	+	6619388	6619717
7954196	NM_145792	MGST1	microsomal glutathione S-transferase 1	NM_145792	RefSeq	chr12	+	16500076	16517344
7955663	NM_170754	TENC1	tensin like C1 domain containing phosphatase (tensin 2)	NM_170754	RefSeq	chr12	+	53440810	53458163
7957386	NM_024560	ACSS3	acyl-CoA synthetase short-chain family member 3	NM_024560	RefSeq	chr12	+	81471809	81649582
7958305	NM_213594	RFX4	regulatory factor X, 4 (influences HLA class II expression)	NM_213594	RefSeq	chr12	+	106976685	107156581
7958466	NM_001093	ACACB	acetyl-CoA carboxylase beta	NM_001093	RefSeq	chr12	+	109554400	109706031
7958784	NM_000690	ALDH2	aldehyde dehydrogenase 2 family (mitochondrial)	NM_000690	RefSeq	chr12	+	112204346	112247784
7958960	NM_001143819	TPCN1	two pore segment channel 1	NM_001143819	RefSeq	chr12	+	113659269	113736387
7959500	NM_003959	HIP1R	huntingtin interacting protein 1 related	NM_003959	RefSeq	chr12	+	123320036	123347507
7959772	NM_006312	NCOR2	nuclear receptor corepressor 2	NM_006312	RefSeq	chr12	+	124885028	124887108
7960464	NM_000552	VWF	von Willebrand factor	NM_000552	RefSeq	chr12	-	6058040	6233836
7961320	NM_006248	PRB2	proline-rich protein BstNI subfamily 2	NM_006248	RefSeq	chr12	-	11544474	11548502
7961546	NM_004447	EPS8	epidermal growth factor receptor pathway substrate 8	NM_004447	RefSeq	chr12	-	15772994	15942334
7961900	NM_002223	ITPR2	inositol 1,4,5-triphosphate receptor, type 2	NM_002223	RefSeq	chr12	-	26488285	26986131
7963774	NM_015481	ZNF385A	zinc finger protein 385A	NM_015481	RefSeq	chr12	-	54762920	54785070
7966003	NM_018171	APPL2	adaptor protein, phosphotyrosine interaction, PH domain and leucine zipper containing 2	NM_018171	RefSeq	chr12	-	105567075	105630008
7967002	NM_001080855	PXN	paxillin	NM_001080855	RefSeq	chr12	-	120648250	120703521
7968212	NM_006646	WASF3	WAS protein family, member 3	NM_006646	RefSeq	chr13	+	27131840	27263085
7968789	NM_014059	C13orf15	chromosome 13 open reading frame 15	NM_014059	RefSeq	chr13	+	42031686	42045018
7969596	NM_004466	GPC5	glypican 5	NM_004466	RefSeq	chr13	+	92050882	93519490
7969830	NM_007129	ZIC2	Zic family member 2 (odd-paired homolog, Drosophila)	NM_007129	RefSeq	chr13	+	100634293	100639019
7970448	NM_001110219	GJB6	gap junction protein, beta 6, 30kDa	NM_001110219	RefSeq	chr13	-	20796101	20806366
7970763	NM_002019	FLT1	fms-related tyrosine kinase 1 (vascular endothelial growth factor/vascular permeability factor receptor)	NM_002019	RefSeq	chr13	-	28875790	29069232
7971177	NM_002015	FOXO1	forkhead box O1	NM_002015	RefSeq	chr13	-	41129801	41240734
7973002	AK096951	FLJ39632	hypothetical LOC642477	AK096951	GenBank	chr14	+	19684254	19687565
7973352	NM_014045	LRP10	low density lipoprotein receptor-related protein 10	NM_014045	RefSeq	chr14	+	23340960	23347293
7973384	NM_004643	PABPN1	poly(A) binding protein, nuclear 1	NM_004643	RefSeq	chr14	+	23789397	23795372
7973875	NM_001164749	NPAS3	neuronal PAS domain protein 3	NM_001164749	RefSeq	chr14	+	33408459	34270951
7974461	NR_003225	LGALS3	lectin, galactoside-binding, soluble, 3	NR_003225	RefSeq	chr14	+	55595872	55612191
7975390	NM_001034852	SMOC1	SPARC related modular calcium binding 1	NM_001034852	RefSeq	chr14	+	70346143	70499083
7977621	NM_201540	NDRG2	NDRG family member 2	NM_201540	RefSeq	chr14	-	21484922	21493935
7978066	NM_003917	AP1G2	adaptor-related protein complex 1, gamma 2 subunit	NM_003917	RefSeq	chr14	-	24028776	24037279
7979204	NM_006832	FERMT2	fermitin family member 2	NM_006832	RefSeq	chr14	-	53323991	53417815
7979813	NM_004926	ZFP36L1	zinc finger protein 36, C3H type-like 1	NM_004926	RefSeq	chr14	-	69254375	69261453
7980098	NM_005589	ALDH6A1	aldehyde dehydrogenase 6 family, member A1	NM_005589	RefSeq	chr14	-	74526851	74551196
7980537	NM_033104	STON2	stonin 2	NM_033104	RefSeq	chr14	-	81736783	81864927
7981859	NR_024074	GOLGA8IP	golgin A8 family, member I (pseudogene)	NR_024074	RefSeq	chr15	+	23255242	23262743
7982392	NM_001036	RYR3	ryanodine receptor 3	NM_001036	RefSeq	chr15	+	33603161	34158303
7983867	NM_032866	CGNL1	cingulin-like 1	NM_032866	RefSeq	chr15	+	57668694	57842921
7984132	NM_006537	USP3	ubiquitin specific peptidase 3	NM_006537	RefSeq	chr15	+	63796633	63886838
7985409	NM_198181	GOLGA6L9	golgin A6 family-like 9	NM_198181	RefSeq	chr15	+	82722250	82731348
7985472	NR_003246	GOLGA6L5	golgin A6 family-like 5 (pseudogene)	NR_003246	RefSeq	chr15	+	83188641	83195173
7985934	NM_020210	SEMA4B	sema domain, immunoglobulin domain (Ig), transmembrane domain (TM) and short cytoplasmic domain, (semaphorin) 4B	NM_020210	RefSeq	chr15	+	90728152	90772892
7986010	NM_003870	IQGAP1	IQ motif containing GTPase activating protein 1	NM_003870	RefSeq	chr15	+	90931473	91045475
7986977	NM_003257	TJP1	tight junction protein 1 (zona occludens 1)	NM_003257	RefSeq	chr15	-	29992356	30114718
7987248	NR_027410	GOLGA8B	golgin A8 family, member B	NR_027410	RefSeq	chr15	-	34671269	34846121
7990683	NM_015162	ACSBG1	acyl-CoA synthetase bubblegum family member 1	NM_015162	RefSeq	chr15	-	78459810	78526899
7990894	NM_001164465	GOLGA6L10	golgin A6 family-like 10	NM_001164465	RefSeq	chr15	-	82636471	82637653
7991837	NM_005009	NME4	non-metastatic cells 4, protein expressed in	NM_005009	RefSeq	chr16	+	447180	450754
7992293	NM_024600	TMEM204	transmembrane protein 204	NM_024600	RefSeq	chr16	+	1578742	1605581
7992692	NM_016333	SRRM2	serine/arginine repetitive matrix 2	NM_016333	RefSeq	chr16	+	2802649	2821413
7993349	NM_006985	NPIP	nuclear pore complex interacting protein	NM_006985	RefSeq	chr16	+	14805546	14820154
7993404	NR_036447	PKD1P1	polycystic kidney disease 1 (autosomal dominant) pseudogene 1	NR_036447	RefSeq	chr16	+	15016659	15045901
7993898	NM_173615	VWA3A	von Willebrand factor A domain containing 3A	NM_173615	RefSeq	chr16	+	22103863	22168174
7993999	ENST00000446231	SMG1	SMG1 homolog, phosphatidylinositol 3-kinase-related kinase (C. elegans)	ENST00000446231	ENSEMBL	chr16	+	22462888	22477933
7994026	NM_130464	NPIPL3	nuclear pore complex interacting protein-like 3	NM_130464	RefSeq	chr16	+	22524884	22547842
7994187	NM_014494	TNRC6A	trinucleotide repeat containing 6A	NM_014494	RefSeq	chr16	+	24741049	24837548
7994371	ENST00000503072	LOC100132247	similar to Uncharacterized protein KIAA0220	ENST00000503072	ENSEMBL	chr16	+	28655902	28784076
7994559	NR_003610	PDXDC2P	pyridoxal-dependent decarboxylase domain containing 2, pseudogene	NR_003610	RefSeq	chr16	+	29049967	29063048
7995206	NM_001042454	TGFB1I1	transforming growth factor beta 1 induced transcript 1	NM_001042454	RefSeq	chr16	+	31483472	31489280
7995525	NM_033119	NKD1	naked cuticle homolog 1 (Drosophila)	NM_033119	RefSeq	chr16	+	50582241	50668641
7995783	NM_005953	MT2A	metallothionein 2A	NM_005953	RefSeq	chr16	+	56642496	56643409
7995797	NM_175617	MT1E	metallothionein 1E	NM_175617	RefSeq	chr16	+	56659387	56661024
7996081	NM_201524	GPR56	G protein-coupled receptor 56	NM_201524	RefSeq	chr16	+	57653958	57698944
7997135	NM_138383	MTSS1L	metastasis suppressor 1-like	NM_138383	RefSeq	chr16	+	70695570	70699739
7998136	NM_022450	RHBDF1	rhomboid 5 homolog 1 (Drosophila)	NM_022450	RefSeq	chr16	-	108058	122593
7998700	NM_001009944	PKD1	polycystic kidney disease 1 (autosomal dominant)	NM_001009944	RefSeq	chr16	-	2138711	2185899
7999291	NM_152459	C16orf89	chromosome 16 open reading frame 89	NM_152459	RefSeq	chr16	-	5094123	5116111
7999387	NM_001424	EMP2	epithelial membrane protein 2	NM_001424	RefSeq	chr16	-	10622435	10674539
7999909	NM_016235	GPRC5B	G protein-coupled receptor, family C, group 5, member B	NM_016235	RefSeq	chr16	-	19870293	19896159
8000371	AK127191	FLJ45256	hypothetical LOC400511	AK127191	GenBank	chr16	-	24672743	24682383
8000574	NM_001042483	NUPR1	nuclear protein, transcriptional regulator, 1	NM_001042483	RefSeq	chr16	-	28548657	28550495
8000636	ENST00000432570	NPIPL2	nuclear pore complex interacting protein-like 2	ENST00000432570	ENSEMBL	chr16	-	29401264	29401456
8001337	NM_015069	ZNF423	zinc finger protein 423	NM_015069	RefSeq	chr16	-	49524521	49860918
8002446	NM_032821	HYDIN	hydrocephalus inducing homolog (mouse)	NM_032821	RefSeq	chr16	-	70841292	70900200
8004057	NM_006612	KIF1C	kinesin family member 1C	NM_006612	RefSeq	chr17	+	4901243	4931696
8004271	NM_000018	ACADVL	acyl-CoA dehydrogenase, very long chain	NM_000018	RefSeq	chr17	+	7123131	7128587
8004545	NM_001678	ATP1B2	ATPase, Na+/K+ transporting, beta 2 polypeptide	NM_001678	RefSeq	chr17	+	7554254	7561089
8006788	NM_005937	MLLT6	myeloid/lymphoid or mixed-lineage leukemia (trithorax homolog, Drosophila); translocated to, 6	NM_005937	RefSeq	chr17	+	36861795	36884052
8006865	NM_032192	PPP1R1B	protein phosphatase 1, regulatory (inhibitor) subunit 1B	NM_032192	RefSeq	chr17	+	37783179	37792878
8007154	NM_021939	FKBP10	FK506 binding protein 10, 65 kDa	NM_021939	RefSeq	chr17	+	39969201	39979469
8008016	NM_014726	TBKBP1	TBK1 binding protein 1	NM_014726	RefSeq	chr17	+	45772630	45789416
8008113	NM_005831	CALCOCO2	calcium binding and coiled-coil domain 2	NM_005831	RefSeq	chr17	+	46908372	46942229
8008682	NM_138962	MSI2	musashi homolog 2 (Drosophila)	NM_138962	RefSeq	chr17	+	55333931	55757299
8009517	NM_000346	SOX9	SRY (sex determining region Y)-box 9	NM_000346	RefSeq	chr17	+	70117161	70122561
8009685	NM_004252	SLC9A3R1	solute carrier family 9 (sodium/hydrogen exchanger), member 3 regulator 1	NM_004252	RefSeq	chr17	+	72744509	72765494
8009796	NM_014738	KIAA0195	KIAA0195	NM_014738	RefSeq	chr17	+	73452718	73496169
8009951	NM_000213	ITGB4	integrin, beta 4	NM_000213	RefSeq	chr17	+	73717516	73753899
8010188	NM_001142640	TNRC6C	trinucleotide repeat containing 6C	NM_001142640	RefSeq	chr17	+	76044994	76102134
8012150	NM_004489	GPS2	G protein pathway suppressor 2	NM_004489	RefSeq	chr17	-	7215978	7219097
8014376	NM_001001417	TBC1D3B	TBC1 domain family, member 3B	NM_001001417	RefSeq	chr17	-	34493061	34503939
8014397	NM_001001418	TBC1D3C	TBC1 domain family, member 3C	NM_001001418	RefSeq	chr17	-	34581085	34592027
8016947	NM_004758	BZRAP1	benzodiazapine receptor (peripheral) associated protein 1	NM_004758	RefSeq	chr17	-	56378592	56406121
8017173	NR_027486	TBC1D3P2	TBC1 domain family, member 3 pseudogene 2	NR_027486	RefSeq	chr17	-	58085489	58096385
8017547	NM_001099786	ICAM2	intercellular adhesion molecule 2	NM_001099786	RefSeq	chr17	-	62079955	62097978
8017599	NM_000442	PECAM1	platelet/endothelial cell adhesion molecule	NM_000442	RefSeq	chr17	-	62399863	62407082
8018107	NM_012121	CDC42EP4	CDC42 effector protein (Rho GTPase binding) 4	NM_012121	RefSeq	chr17	-	71279763	71308145
8018220	NM_000835	GRIN2C	glutamate receptor, ionotropic, N-methyl D-aspartate 2C	NM_000835	RefSeq	chr17	-	72838162	72856966
8018522	NM_001080542	FBF1	Fas (TNFRSF6) binding factor 1	NM_001080542	RefSeq	chr17	-	73905925	73937221
8018975	NM_005567	LGALS3BP	lectin, galactoside-binding, soluble, 3 binding protein	NM_005567	RefSeq	chr17	-	76967335	76976061
8019437	NM_198082	CCDC57	coiled-coil domain containing 57	NM_198082	RefSeq	chr17	-	80059346	80170689
8020110	NM_006868	RAB31	RAB31, member RAS oncogene family	NM_006868	RefSeq	chr18	+	9708228	9862548
8020141	NM_153000	APCDD1	adenomatosis polyposis coli down-regulated 1	NM_153000	RefSeq	chr18	+	10454543	10488698
8020495	NM_138375	CABLES1	Cdk5 and Abl enzyme substrate 1	NM_138375	RefSeq	chr18	+	20715727	20838617
8020847	NM_001390	DTNA	dystrobrevin, alpha	NM_001390	RefSeq	chr18	+	32073281	32471366
8021081	NM_001128588	SLC14A1	solute carrier family 14 (urea transporter), member 1 (Kidd blood group)	NM_001128588	RefSeq	chr18	+	43304159	43331299
8021442	NM_018181	ZNF532	zinc finger protein 532	NM_018181	RefSeq	chr18	+	56530061	56653709
8021484	NM_031891	CDH20	cadherin 20, type 2	NM_031891	RefSeq	chr18	+	59157775	59222365
8022320	NR_002555	LOC613037	nuclear pore complex interacting protein pseudogene	NR_002555	RefSeq	chr18	-	11621063	11633349
8022338	NM_145290	GPR125	G protein-coupled receptor 125	NM_145290	RefSeq	chr18	-	12075700	12076653
8023361	NM_031939	MRO	maestro	NM_031939	RefSeq	chr18	-	48324574	48351733
8024019	NM_002819	PTBP1	polypyrimidine tract binding protein 1	NM_002819	RefSeq	chr19	+	797411	812327
8024373	NM_001039846	IZUMO4	IZUMO family member 4	NM_001039846	RefSeq	chr19	+	2084101	2099583
8025672	NM_020428	SLC44A2	solute carrier family 44, member 2	NM_020428	RefSeq	chr19	+	10713186	10755235
8025741	NM_001005360	DNM2	dynamin 2	NM_001005360	RefSeq	chr19	+	10823842	10942579
8027778	NR_028406	FXYD5	FXYD domain containing ion transport regulator 5	NR_028406	RefSeq	chr19	+	35645627	35660786
8028624	NM_018028	SAMD4B	sterile alpha motif domain containing 4B	NM_018028	RefSeq	chr19	+	39833108	39875566
8029006	NM_021913	AXL	AXL receptor tyrosine kinase	NM_021913	RefSeq	chr19	+	41724823	41767749
8029530	NM_000041	APOE	apolipoprotein E	NM_000041	RefSeq	chr19	+	45409034	45412650
8029784	NM_152794	HIF3A	hypoxia inducible factor 3, alpha subunit	NM_152794	RefSeq	chr19	+	46800305	46846690
8030007	NM_001425	EMP3	epithelial membrane protein 3	NM_001425	RefSeq	chr19	+	48828629	48833811
8030199	NM_003089	SNRNP70	small nuclear ribonucleoprotein 70kDa (U1)	NM_003089	RefSeq	chr19	+	49588465	49611870
8031157	NM_020659	TTYH1	tweety homolog 1 (Drosophila)	NM_020659	RefSeq	chr19	+	54926605	54948080
8031176	NM_052925	LENG8	leukocyte receptor cluster (LRC) member 8	NM_052925	RefSeq	chr19	+	54960396	54973196
8032909	NM_005817	PLIN3	perilipin 3	NM_005817	RefSeq	chr19	-	4838346	4867676
8033118	NM_005934	MLLT1	myeloid/lymphoid or mixed-lineage leukemia (trithorax homolog, Drosophila); translocated to, 1	NM_005934	RefSeq	chr19	-	6210392	6279959
8034940	NM_000435	NOTCH3	notch 3	NM_000435	RefSeq	chr19	-	15270444	15311792
8035539	NM_001492	GDF1	growth differentiation factor 1	NM_001492	RefSeq	chr19	-	18979354	19007488
8036055	NM_139284	LGI4	leucine-rich repeat LGI family, member 4	NM_139284	RefSeq	chr19	-	35615417	35626104
8041781	NM_001430	EPAS1	endothelial PAS domain protein 1	NM_001430	RefSeq	chr2	+	46524538	46613839
8043203	NM_006634	VAMP5	vesicle-associated membrane protein 5 (myobrevin)	NM_006634	RefSeq	chr2	+	85811531	85820516
8044391	NM_006343	MERTK	c-mer proto-oncogene tyrosine kinase	NM_006343	RefSeq	chr2	+	112656185	112786945
8044804	NM_020548	DBI	diazepam binding inhibitor (GABA receptor modulator, acyl-CoA binding protein)	NM_020548	RefSeq	chr2	+	120124571	120130122
8046099	NM_001039724	NOSTRIN	nitric oxide synthase trafficker	NM_001039724	RefSeq	chr2	+	169659107	169721565
8046861	NM_002210	ITGAV	integrin, alpha V (vitronectin receptor, alpha polypeptide, antigen CD51)	NM_002210	RefSeq	chr2	+	187454800	187545628
8048995	NM_030926	ITM2C	integral membrane protein 2C	NM_030926	RefSeq	chr2	+	231729621	231743969
8052143	NM_006794	GPR75	G protein-coupled receptor 75	NM_006794	RefSeq	chr2	-	54080050	54087092
8052355	NM_004105	EFEMP1	EGF-containing fibulin-like extracellular matrix protein 1	NM_004105	RefSeq	chr2	-	56093097	56150939
8055978	NM_152789	FAM133B	family with sequence similarity 133, member B	NM_152789	RefSeq	chr2	-	158236543	158236926
8056060	NM_013450	BAZ2B	bromodomain adjacent to zinc finger domain, 2B	NM_013450	RefSeq	chr2	-	160175490	160473081
8056977	NM_006164	NFE2L2	nuclear factor (erythroid-derived 2)-like 2	NM_006164	RefSeq	chr2	-	178095036	178129417
8057887	NM_004226	STK17B	serine/threonine kinase 17b	NM_004226	RefSeq	chr2	-	197001668	197036307
8058869	NM_022648	TNS1	tensin 1	NM_022648	RefSeq	chr2	-	218667502	218808761
8058927	NM_022152	TMBIM1	transmembrane BAX inhibitor motif containing 1	NM_022152	RefSeq	chr2	-	219138917	219157280
8060705	NM_020746	MAVS	mitochondrial antiviral signaling protein	NM_020746	RefSeq	chr20	+	3827476	3849280
8060745	NM_175839	SMOX	spermine oxidase	NM_175839	RefSeq	chr20	+	4129450	4168369
8061247	NM_018993	RIN2	Ras and Rab interactor 2	NM_018993	RefSeq	chr20	+	19867165	19983101
8062034	NM_021202	TP53INP2	tumor protein p53 inducible nuclear protein 2	NM_021202	RefSeq	chr20	+	33292143	33301240
8064111	NM_032957	RTEL1	regulator of telomere elongation helicase 1	NM_032957	RefSeq	chr20	+	62289163	62330051
8065683	NM_003098	SNTA1	syntrophin, alpha 1 (dystrophin-associated protein A1, 59kDa, acidic component)	NM_003098	RefSeq	chr20	-	31995761	32031698
8066214	NM_004613	TGM2	transglutaminase 2 (C polypeptide, protein-glutamine-gamma-glutamyltransferase)	NM_004613	RefSeq	chr20	-	36756863	36793700
8066513	NM_002999	SDC4	syndecan 4	NM_002999	RefSeq	chr20	-	43953928	43977064
8066619	NM_006227	PLTP	phospholipid transfer protein	NM_006227	RefSeq	chr20	-	44527312	44540787
8066848	NM_020820	PREX1	phosphatidylinositol-3,4,5-trisphosphate-dependent Rac exchange factor 1	NM_020820	RefSeq	chr20	-	47240790	47444420
8067125	NM_003657	BCAS1	breast carcinoma amplified sequence 1	NM_003657	RefSeq	chr20	-	52553316	52687084
8068235	NM_138983	OLIG1	oligodendrocyte transcription factor 1	NM_138983	RefSeq	chr21	+	34442450	34444726
8070819	NM_004339	PTTG1IP	pituitary tumor-transforming 1 interacting protein	NM_004339	RefSeq	chr21	-	46269502	46293741
8071107	NM_031481	SLC25A18	solute carrier family 25 (mitochondrial carrier), member 18	NM_031481	RefSeq	chr22	+	18043183	18073651
8072160	NM_032173	ZNRF3	zinc and ring finger 3	NM_032173	RefSeq	chr22	+	29279890	29453475
8072360	NM_000355	TCN2	transcobalamin II	NM_000355	RefSeq	chr22	+	31003157	31023449
8072626	NM_000362	TIMP3	TIMP metallopeptidase inhibitor 3	NM_000362	RefSeq	chr22	+	33196802	33259028
8074003	NM_025204	TRABD	TraB domain containing	NM_025204	RefSeq	chr22	+	50624345	50638027
8074316	NR_003267	GGT3P	gamma-glutamyltransferase 3 pseudogene	NR_003267	RefSeq	chr22	-	18761175	18779474
8074473	NM_001130861	CLDN5	claudin 5	NM_001130861	RefSeq	chr22	-	19510550	19515068
8074925	NR_024448	LOC91316	glucuronidase, beta/immunoglobulin lambda-like polypeptide 1 pseudogene	NR_024448	RefSeq	chr22	-	24002053	24002190
8075322	NM_001037666	GATSL3	GATS protein-like 3	NM_001037666	RefSeq	chr22	-	30681107	30685522
8076331	NM_016272	TOB2	transducer of ERBB2, 2	NM_016272	RefSeq	chr22	-	41829492	41843027
8076894	NM_015166	MLC1	megalencephalic leukoencephalopathy with subcortical cysts 1	NM_015166	RefSeq	chr22	-	50497820	50524358
8076998	NM_012401	PLXNB2	plexin B2	NM_012401	RefSeq	chr22	-	50713408	50729023
8077528	NM_001080517	SETD5	SET domain containing 5	NM_001080517	RefSeq	chr3	+	9471634	9518158
8078227	NM_003884	KAT2B	K(lysine) acetyltransferase 2B	NM_003884	RefSeq	chr3	+	20081524	20196392
8078600	NM_006756	TCEA1	transcription elongation factor A (SII), 1	NM_006756	RefSeq	chr3	+	37317184	37318089
8079931	NM_006841	SLC38A3	solute carrier family 38, member 3	NM_006841	RefSeq	chr3	+	50242699	50258406
8080013	NM_004635	MAPKAPK3	mitogen-activated protein kinase-activated protein kinase 3	NM_004635	RefSeq	chr3	+	50649339	50686720
8080168	NM_000666	ACY1	aminoacylase 1	NM_000666	RefSeq	chr3	+	52017495	52023218
8080714	NM_001164317	FLNB	filamin B, beta	NM_001164317	RefSeq	chr3	+	57994127	58157978
8081838	NM_020754	ARHGAP31	Rho GTPase activating protein 31	NM_020754	RefSeq	chr3	+	119013220	119136564
8084165	NM_003106	SOX2	SRY (sex determining region Y)-box 2	NM_003106	RefSeq	chr3	+	181429722	181432224
8084742	NM_005578	LPP	LIM domain containing preferred translocation partner in lipoma	NM_005578	RefSeq	chr3	+	187930721	188597441
8086908	NM_001130082	PLXNB1	plexin B1	NM_001130082	RefSeq	chr3	-	48445262	48471460
8087337	NM_002292	LAMB2	laminin, beta 2 (laminin S)	NM_002292	RefSeq	chr3	-	49158547	49170599
8088415	NM_007177	FAM107A	family with sequence similarity 107, member A	NM_007177	RefSeq	chr3	-	58549844	58613337
8089701	NM_015642	ZBTB20	zinc finger and BTB domain containing 20	NM_015642	RefSeq	chr3	-	114057499	114866127
8090314	NM_012190	ALDH1L1	aldehyde dehydrogenase 1 family, member L1	NM_012190	RefSeq	chr3	-	125822408	125900029
8090343	NM_014079	KLF15	Kruppel-like factor 15	NM_014079	RefSeq	chr3	-	126061478	126076239
8091306	NR_033438	PLSCR4	phospholipid scramblase 4	NR_033438	RefSeq	chr3	-	145910126	145968966
8091422	NM_001168278	WWTR1	WW domain containing transcription regulator 1	NM_001168278	RefSeq	chr3	-	149238032	149421060
8091511	NM_014879	P2RY14	purinergic receptor P2Y, G-protein coupled, 14	NM_014879	RefSeq	chr3	-	150929905	150996157
8091778	NR_003001	SCARNA7	small Cajal body-specific RNA 7	NR_003001	RefSeq	chr3	-	160232695	160233024
8091954	NM_014498	GOLIM4	golgi integral membrane protein 4	NM_014498	RefSeq	chr3	-	167727231	167813669
8092095	NM_015028	TNIK	TRAF2 and NCK interacting kinase	NM_015028	RefSeq	chr3	-	170780292	171178118
8092520	BC137178	C3orf70	chromosome 3 open reading frame 70	BC137178	GenBank	chr3	-	184795838	184870808
8092800	NM_032279	ATP13A4	ATPase type 13A4	NM_032279	RefSeq	chr3	-	193119866	193272696
8093440	NM_001004356	FGFRL1	fibroblast growth factor receptor-like 1	NM_001004356	RefSeq	chr4	+	1004940	1020686
8095585	NM_001098484	SLC4A4	solute carrier family 4, sodium bicarbonate cotransporter, member 4	NM_001098484	RefSeq	chr4	+	72053003	72437799
8096224	NM_001166693	AFF1	AF4/FMR2 family, member 1	NM_001166693	RefSeq	chr4	+	87856163	88062191
8096489	NM_006457	PDLIM5	PDZ and LIM domain 5	NM_006457	RefSeq	chr4	+	95373037	95589377
8096511	NM_001203	BMPR1B	bone morphogenetic protein receptor, type IB	NM_001203	RefSeq	chr4	+	95679128	96076167
8098263	NM_001166108	PALLD	palladin, cytoskeletal associated protein	NM_001166108	RefSeq	chr4	+	169418217	169849608
8100541	NM_001553	IGFBP7	insulin-like growth factor binding protein 7	NM_001553	RefSeq	chr4	-	57896939	57976551
8102249	NM_031279	AGXT2L1	alanine-glyoxylate aminotransferase 2-like 1	NM_031279	RefSeq	chr4	-	109663196	109684209
8102619	NM_001154	ANXA5	annexin A5	NM_001154	RefSeq	chr4	-	122589148	122618352
8104621	NR_027028	GUSBP1	glucuronidase, beta pseudogene 1	NR_027028	RefSeq	chr5	+	21491390	21497231
8105995	NR_024054	LOC100170939	glucuronidase, beta pseudogene	NR_024054	RefSeq	chr5	+	70091605	70091742
8106827	NM_032119	GPR98	G protein-coupled receptor 98	NM_032119	RefSeq	chr5	+	89854617	90460087
8106986	NM_014899	RHOBTB3	Rho-related BTB domain containing 3	NM_014899	RefSeq	chr5	+	95066850	95132071
8107673	NM_023927	GRAMD3	GRAM domain containing 3	NM_023927	RefSeq	chr5	+	125759101	125830064
8111153	NM_012334	MYO10	myosin X	NM_012334	RefSeq	chr5	-	16665410	16936372
8111569	NM_001161429	RANBP3L	RAN binding protein 3-like	NM_001161429	RefSeq	chr5	-	36249104	36302004
8111677	NM_002310	LIFR	leukemia inhibitory factor receptor alpha	NM_002310	RefSeq	chr5	-	38475065	38595496
8112558	NR_003504	GUSBL1	glucuronidase, beta-like 1	NR_003504	RefSeq	chr5	-	70493474	70493611
8114805	NM_000800	FGF1	fibroblast growth factor 1 (acidic)	NM_000800	RefSeq	chr5	-	141971743	142065950
8115099	NM_002609	PDGFRB	platelet-derived growth factor receptor, beta polypeptide	NM_002609	RefSeq	chr5	-	149493402	149535422
8117120	NM_001546	ID4	inhibitor of DNA binding 4, dominant negative helix-loop-helix protein	NM_001546	RefSeq	chr6	+	19837617	19840915
8117243	NM_017640	LRRC16A	leucine rich repeat containing 16A	NM_017640	RefSeq	chr6	+	25279306	25620758
8117777	NR_001434	HLA-H	major histocompatibility complex, class I, H (pseudogene)	NR_001434	RefSeq	chr6	+	29794744	29913632
8117890	NM_005516	HLA-E	major histocompatibility complex, class I, E	NM_005516	RefSeq	chr6	+	30457219	30461971
8117900	NM_001954	DDR1	discoidin domain receptor tyrosine kinase 1	NM_001954	RefSeq	chr6	+	30523433	30867933
8118228	NM_021221	LY6G5B	lymphocyte antigen 6 complex, locus G5B	NM_021221	RefSeq	chr6	+	31638156	31641285
8120783	NM_004999	MYO6	myosin VI	NM_004999	RefSeq	chr6	+	76458909	76629254
8121749	NM_000165	GJA1	gap junction protein, alpha 1, 43kDa	NM_000165	RefSeq	chr6	+	121756788	121770873
8123315	NM_206855	QKI	quaking homolog, KH domain RNA binding (mouse)	NM_206855	RefSeq	chr6	+	163835675	163994896
8123621	NM_001195291	SERPINB6	serpin peptidase inhibitor, clade B (ovalbumin), member 6	NM_001195291	RefSeq	chr6	-	2948393	2972399
8123920	NM_017770	ELOVL2	elongation of very long chain fatty acids (FEN1/Elo2, SUR4/Elo3, yeast)-like 2	NM_017770	RefSeq	chr6	-	10980992	11044624
8124911	NM_005514	HLA-B	major histocompatibility complex, class I, B	NM_005514	RefSeq	chr6	-	31321643	31325022
8125059	NM_001288	CLIC1	chloride intracellular channel 1	NM_001288	RefSeq	chr6	-	31698358	31705095
8127145	NM_021814	ELOVL5	ELOVL family member 5, elongation of long chain fatty acids (FEN1/Elo2, SUR4/Elo3-like, yeast)	NM_021814	RefSeq	chr6	-	53132196	53213947
8128939	NR_028338	TRAF3IP2	TRAF3 interacting protein 2	NR_028338	RefSeq	chr6	-	111877657	111927449
8130505	NM_003379	EZR	ezrin	NM_003379	RefSeq	chr6	-	159186773	159240444
8131069	NM_001039966	GPER	G protein-coupled estrogen receptor 1	NM_001039966	RefSeq	chr7	+	1126443	1133451
8132531	NM_175064	SPDYE1	speedy homolog E1 (Xenopus laevis)	NM_175064	RefSeq	chr7	+	44040488	44049723
8132860	NM_005228	EGFR	epidermal growth factor receptor	NM_005228	RefSeq	chr7	+	55086562	55324289
8133027	AK128836	LOC100132217	similar to hCG1793472	AK128836	GenBank	chr7	+	63218357	63227664
8133209	NR_003666	SPDYE7P	speedy homolog E7 (Xenopus laevis), pseudogene	NR_003666	RefSeq	chr7	+	66746414	66751606
8133571	NR_003664	SPDYE8P	speedy homolog E8 (Xenopus laevis), pseudogene	NR_003664	RefSeq	chr7	+	74696066	74704119
8133654	NM_001099435	SPDYE5	speedy homolog E5 (Xenopus laevis)	NM_001099435	RefSeq	chr7	+	75124435	75131261
8133704	NM_001110199	SRRM3	serine/arginine repetitive matrix 3	NM_001110199	RefSeq	chr7	+	75831218	75916618
8134789	NR_036569	PILRB	paired immunoglobin-like type 2 receptor beta	NR_036569	RefSeq	chr7	+	99933737	99965452
8135197	NM_001031618	SPDYE2	speedy homolog E2 (Xenopus laevis)	NM_001031618	RefSeq	chr7	+	102196256	102202757
8135774	NM_002851	PTPRZ1	protein tyrosine phosphatase, receptor-type, Z polypeptide 1	NM_002851	RefSeq	chr7	+	121513159	121702090
8136347	NM_033138	CALD1	caldesmon 1	NM_033138	RefSeq	chr7	+	134464171	134655474
8137542	NM_053043	RBM33	RNA binding motif protein 33	NM_053043	RefSeq	chr7	+	155437145	155538414
8137865	NM_007353	GNA12	guanine nucleotide binding protein (G protein) alpha 12	NM_007353	RefSeq	chr7	-	2767739	2883963
8139276	NM_000290	PGAM2	phosphoglycerate mutase 2 (muscle)	NM_000290	RefSeq	chr7	-	44102326	44105184
8139482	NR_002919	SNORA5A	small nucleolar RNA, H/ACA box 5A	NR_002919	RefSeq	chr7	-	45143948	45144081
8141076	NM_000305	PON2	paraoxonase 2	NM_000305	RefSeq	chr7	-	95034174	95064387
8141094	NM_002612	PDK4	pyruvate dehydrogenase kinase, isozyme 4	NM_002612	RefSeq	chr7	-	95212809	95225925
8141526	NM_030935	TSC22D4	TSC22 domain family, member 4	NM_030935	RefSeq	chr7	-	100064142	100076902
8142087	NM_020725	ATXN7L1	ataxin 7-like 1	NM_020725	RefSeq	chr7	-	105248299	105264714
8142554	NM_005763	AASS	aminoadipate-semialdehyde synthase	NM_005763	RefSeq	chr7	-	121716187	121784274
8142981	NM_001018111	PODXL	podocalyxin-like	NM_001018111	RefSeq	chr7	-	131185021	131241368
8143307	NM_022740	HIPK2	homeodomain interacting protein kinase 2	NM_022740	RefSeq	chr7	-	139257341	139477577
8144281	NM_014629	ARHGEF10	Rho guanine nucleotide exchange factor (GEF) 10	NM_014629	RefSeq	chr8	+	1772142	1906807
8145151	NM_005775	SORBS3	sorbin and SH3 domain containing 3	NM_005775	RefSeq	chr8	+	22409251	22433012
8145669	NM_001008711	RBPMS	RNA binding protein with multiple splicing	NM_001008711	RefSeq	chr8	+	30241944	30429734
8146579	NM_017780	CHD7	chromodomain helicase DNA binding protein 7	NM_017780	RefSeq	chr8	+	61591339	61779465
8146794	NM_024870	PREX2	phosphatidylinositol-3,4,5-trisphosphate-dependent Rac exchange factor 2	NM_024870	RefSeq	chr8	+	68864353	69143897
8147000	NM_024721	ZFHX4	zinc finger homeobox 4	NM_024721	RefSeq	chr8	+	77593523	77778156
8148149	NM_014943	ZHX2	zinc fingers and homeoboxes 2	NM_014943	RefSeq	chr8	+	123793901	123986755
8149324	NM_053279	FAM167A	family with sequence similarity 167, member A	NM_053279	RefSeq	chr8	-	11278972	11332226
8149500	NM_001001924	MTUS1	microtubule associated tumor suppressor 1	NM_001001924	RefSeq	chr8	-	17501303	17658386
8149986	NM_018660	ZNF395	zinc finger protein 395	NM_018660	RefSeq	chr8	-	28203102	28243983
8150165	NM_032664	FUT10	fucosyltransferase 10 (alpha (1,3) fucosyltransferase)	NM_032664	RefSeq	chr8	-	33228342	33330664
8150509	NM_000930	PLAT	plasminogen activator, tissue	NM_000930	RefSeq	chr8	-	42032751	42065194
8152453	NM_014112	TRPS1	trichorhinophalangeal syndrome I	NM_014112	RefSeq	chr8	-	116420724	116819762
8153002	NM_001135242	NDRG1	N-myc downstream regulated 1	NM_001135242	RefSeq	chr8	-	134249414	134309829
8153550	NM_178564	NRBP2	nuclear receptor binding protein 2	NM_178564	RefSeq	chr8	-	144915914	144924200
8156160	NM_017576	KIF27	kinesin family member 27	NM_017576	RefSeq	chr9	+	88388756	88401092
8156633	NM_020893	C9orf174	chromosome 9 open reading frame 174	NM_020893	RefSeq	chr9	+	100000779	100139569
8157582	NM_000177	GSN	gelsolin	NM_000177	RefSeq	chr9	+	124030380	124095120
8158424	NM_001127244	LRRC8A	leucine rich repeat containing 8 family, member A	NM_001127244	RefSeq	chr9	+	131644391	131680318
8158431	NM_001100876	PHYHD1	phytanoyl-CoA dioxygenase domain containing 1	NM_001100876	RefSeq	chr9	+	131683174	131704681
8159521	NM_000954	PTGDS	prostaglandin D2 synthase 21kDa (brain)	NM_000954	RefSeq	chr9	+	139869546	139876194
8159702	NM_024757	EHMT1	euchromatic histone-lysine N-methyltransferase 1	NM_024757	RefSeq	chr9	+	140513444	140764468
8160722	NM_018449	UBAP2	ubiquitin associated protein 2	NM_018449	RefSeq	chr9	-	33921691	34048947
8160816	NM_198573	ENHO	energy homeostasis associated	NM_198573	RefSeq	chr9	-	34521040	34523037
8160823	NM_147164	CNTFR	ciliary neurotrophic factor receptor	NM_147164	RefSeq	chr9	-	34551430	34589735
8161056	NM_006289	TLN1	talin 1	NM_006289	RefSeq	chr9	-	35697334	35732369
8163733	NM_018249	CDK5RAP2	CDK5 regulatory subunit associated protein 2	NM_018249	RefSeq	chr9	-	123151147	123342437
8163896	NM_004099	STOM	stomatin	NM_004099	RefSeq	chr9	-	124101353	124132545
8164607	NM_015033	FNBP1	formin binding protein 1	NM_015033	RefSeq	chr9	-	132649466	132805473
8165575	NM_001098537	PNPLA7	patatin-like phospholipase domain containing 7	NM_001098537	RefSeq	chr9	-	140354404	140444836
8165794	NM_002414	CD99	CD99 molecule	NM_002414	RefSeq	chrX	+	2609220	2659350
8167165	NM_001654	ARAF	v-raf murine sarcoma 3611 viral oncogene homolog	NM_001654	RefSeq	chrX	+	47420507	47431320
8167449	NM_002668	PLP2	proteolipid protein 2 (colonic epithelium-enriched)	NM_002668	RefSeq	chrX	+	49028245	49031588
8167965	NM_002444	MSN	moesin	NM_002444	RefSeq	chrX	+	64887511	64961793
8170007	NM_001163438	LOC644538	hypothetical protein LOC644538	NM_001163438	RefSeq	chrX	+	134124968	134125774
8170428	NM_000252	MTM1	myotubularin 1	NM_000252	RefSeq	chrX	+	149737069	149841795
8170648	NM_001711	BGN	biglycan	NM_001711	RefSeq	chrX	+	152760397	152775012
8173310	NM_002547	OPHN1	oligophrenin 1	NM_002547	RefSeq	chrX	-	67262186	67653647
8174576	NM_133265	AMOT	angiomotin	NM_133265	RefSeq	chrX	-	112017731	112084043
8176026	NM_001456	FLNA	filamin A, alpha	NM_001456	RefSeq	chrX	-	153576894	153602994

## Sheet: Under 50 BA11 Neg. Correlated
Probe.Set.ID	Gene.Accession	Gene.Symbol	Gene.Description	mRNA.Accession	mRNA..Source	Chromosome	Strand	Start	Stop
7897132	NM_022114	PRDM16	PR domain containing 16	NM_022114	RefSeq	chr1	+	2985744	3355185
7897991	NM_001012277	PRAMEF7	PRAME family member 7	NM_001012277	RefSeq	chr1	+	12976450	12980569
7898679	NM_032264	NBPF3	neuroblastoma breakpoint family, member 3	NM_032264	RefSeq	chr1	+	21766630	21811498
7899043	NM_020451	SEPN1	selenoprotein N, 1	NM_020451	RefSeq	chr1	+	26126667	26144713
7899502	NR_004407	RNU11	RNA, U11 small nuclear	NR_004407	RefSeq	chr1	+	28975112	28975246
7899939	NM_002060	GJA4	gap junction protein, alpha 4, 37kDa	NM_002060	RefSeq	chr1	+	35258599	35261348
7900235	NM_012090	MACF1	microtubule-actin crosslinking factor 1	NM_012090	RefSeq	chr1	+	39547118	39952789
7901788	NM_001134673	NFIA	nuclear factor I/A	NM_001134673	RefSeq	chr1	+	61330931	61928465
7902269	NM_004768	SRSF11	serine/arginine-rich splicing factor 11	NM_004768	RefSeq	chr1	+	70671365	70718735
7903803	NM_006621	AHCYL1	adenosylhomocysteinase-like 1	NM_006621	RefSeq	chr1	+	110527308	110566364
7904486	AK294414	NBPF9	neuroblastoma breakpoint family, member 9	AK294414	GenBank	chr1	+	144158178	144167734
7904500	ENST00000436832	NBPF1	neuroblastoma breakpoint family, member 1	ENST00000436832	ENSEMBL	chr1	+	144168358	144172434
7904506	NM_001039703	NBPF10	neuroblastoma breakpoint family, member 10	NM_001039703	RefSeq	chr1	+	144174831	144216283
7904562	AK294944	NBPF14	neuroblastoma breakpoint family, member 14	AK294944	GenBank	chr1	+	144217751	144221724
7904574	NM_001102663	NBPF16	neuroblastoma breakpoint family, member 16	NM_001102663	RefSeq	chr1	+	144614959	145370303
7904702	NM_203458	NOTCH2NL	notch 2 N-terminal like	NM_203458	RefSeq	chr1	+	145209114	145291654
7904726	NM_006472	TXNIP	thioredoxin interacting protein	NM_006472	RefSeq	chr1	+	145438469	145442635
7904874	NM_183372	NBPF11	neuroblastoma breakpoint family, member 11	NM_183372	RefSeq	chr1	+	146465150	146466121
7904976	NM_001170755	NBPF15	neuroblastoma breakpoint family, member 15	NM_001170755	RefSeq	chr1	+	148560990	148596158
7905088	NM_003517	HIST2H2AC	histone cluster 2, H2ac	NM_003517	RefSeq	chr1	+	149858486	149858961
7905523	NM_178352	LCE1D	late cornified envelope 1D	NM_178352	RefSeq	chr1	+	152769217	152771396
7905581	NM_006271	S100A1	S100 calcium binding protein A1	NM_006271	RefSeq	chr1	+	153600402	153604515
7906501	NM_000702	ATP1A2	ATPase, Na+/K+ transporting, alpha 2 polypeptide	NM_000702	RefSeq	chr1	+	160085548	160113381
7907058	NM_002697	POU2F1	POU class 2 homeobox 1	NM_002697	RefSeq	chr1	+	167190120	167396582
7908459	NM_000186	CFH	complement factor H	NM_000186	RefSeq	chr1	+	196621008	196716634
7909789	NM_001135599	TGFB2	transforming growth factor, beta 2	NM_001135599	RefSeq	chr1	+	218519577	218617961
7910111	NM_000120	EPHX1	epoxide hydrolase 1, microsomal (xenobiotic)	NM_000120	RefSeq	chr1	+	225997836	226033264
7914042	NM_004672	MAP3K6	mitogen-activated protein kinase kinase kinase 6	NM_004672	RefSeq	chr1	-	27681670	27693383
7914525	NM_023009	MARCKSL1	MARCKS-like 1	NM_023009	RefSeq	chr1	-	32799433	32801980
7916229	NM_018281	ECHDC2	enoyl CoA hydratase domain containing 2	NM_018281	RefSeq	chr1	-	53361656	53387446
7916493	NM_003713	PPAP2B	phosphatidic acid phosphatase type 2B	NM_003713	RefSeq	chr1	-	56959939	57045257
7916843	NM_018841	GNG12	guanine nucleotide binding protein (G protein), gamma 12	NM_018841	RefSeq	chr1	-	68167149	68299150
7917232	NM_005274	GNG5	guanine nucleotide binding protein (G protein), gamma 5	NM_005274	RefSeq	chr1	-	84964008	84972248
7917885	NM_001839	CNN3	calponin 3, acidic	NM_001839	RefSeq	chr1	-	95362507	95392834
7918593	NM_175744	RHOC	ras homolog gene family, member C	NM_175744	RefSeq	chr1	-	113243728	113250056
7919146	NR_003366	ANKRD20B	ankyrin repeat domain 20B	NR_003366	RefSeq	chr1	-	143195828	143209810
7920291	NM_080388	S100A16	S100 calcium binding protein A16	NM_080388	RefSeq	chr1	-	153579362	153585644
7920303	NM_005979	S100A13	S100 calcium binding protein A13	NM_005979	RefSeq	chr1	-	153591275	153606574
7920422	NM_002870	RAB13	RAB13, member RAS oncogene family	NM_002870	RefSeq	chr1	-	153954127	153958828
7920575	NM_020524	PBXIP1	pre-B-cell leukemia homeobox interacting protein 1	NM_020524	RefSeq	chr1	-	154916552	154928599
7920928	NM_024897	PAQR6	progestin and adipoQ receptor family member VI	NM_024897	RefSeq	chr1	-	156213206	156217881
7921487	NM_003564	TAGLN2	transgelin 2	NM_003564	RefSeq	chr1	-	159887897	159895522
7922689	NM_002065	GLUL	glutamate-ammonia ligase	NM_002065	RefSeq	chr1	-	182350839	182361341
7923378	NM_004078	CSRP1	cysteine and glycine-rich protein 1	NM_004078	RefSeq	chr1	-	201452658	201478584
7924526	NM_005426	TP53BP2	tumor protein p53 binding protein, 2	NM_005426	RefSeq	chr1	-	223967595	224033674
7924987	NM_000029	AGT	angiotensinogen (serpin peptidase inhibitor, clade A, member 8)	NM_000029	RefSeq	chr1	-	230838269	230850043
7924996	NM_032800	C1orf198	chromosome 1 open reading frame 198	NM_032800	RefSeq	chr1	-	230972865	231005064
7928291	NM_004273	CHST3	carbohydrate (chondroitin 6) sulfotransferase 3	NM_004273	RefSeq	chr10	+	73724120	73773322
7928619	NM_001099338	FAM22A	family with sequence similarity 22, member A	NM_001099338	RefSeq	chr10	+	81462983	81474437
7930380	NM_016824	ADD3	adducin 3 (gamma)	NM_016824	RefSeq	chr10	+	111765562	111895323
7930537	NM_001198525	TCF7L2	transcription factor 7-like 2 (T-cell specific, HMG-box)	NM_001198525	RefSeq	chr10	+	114710211	114927437
7930857	NM_004098	EMX2	empty spiracles homeobox 2	NM_004098	RefSeq	chr10	+	119301956	119309057
7930921	NM_004281	BAG3	BCL2-associated athanogene 3	NM_004281	RefSeq	chr10	+	121410882	121437331
7931097	NM_002775	HTRA1	HtrA serine peptidase 1	NM_002775	RefSeq	chr10	+	124221041	124274424
7931293	NM_001380	DOCK1	dedicator of cytokinesis 1	NM_001380	RefSeq	chr10	+	128594023	129250780
7931656	NM_001177376	DUX4L4	double homeobox 4 like 4	NM_001177376	RefSeq	chr10	+	135480655	135481164
7932214	NM_001039844	ACBD7	acyl-CoA binding domain containing 7	NM_001039844	RefSeq	chr10	-	15117474	15130775
7932453	NM_006393	NEBL	nebulette	NM_006393	RefSeq	chr10	-	21068902	21463116
7932911	NM_004521	KIF5B	kinesin family member 5B	NM_004521	RefSeq	chr10	-	32297938	32345359
7932966	NM_002211	ITGB1	integrin, beta 1 (fibronectin receptor, beta polypeptide, antigen CD29 includes MDF2, MSK12)	NM_002211	RefSeq	chr10	-	33189320	33247198
7934185	NM_022153	C10orf54	chromosome 10 open reading frame 54	NM_022153	RefSeq	chr10	-	73507313	73533337
7934690	NM_153367	ZCCHC24	zinc finger, CCHC domain containing 24	NM_153367	RefSeq	chr10	-	81142081	81205383
7934997	NM_005398	PPP1R3C	protein phosphatase 1, regulatory (inhibitor) subunit 3C	NM_005398	RefSeq	chr10	-	93388199	93392858
7936734	NM_000141	FGFR2	fibroblast growth factor receptor 2	NM_000141	RefSeq	chr10	-	122483324	123357972
7937330	NM_006435	IFITM2	interferon induced transmembrane protein 2 (1-8D)	NM_006435	RefSeq	chr11	+	307915	309395
7937335	NM_003641	IFITM1	interferon induced transmembrane protein 1 (9-27)	NM_003641	RefSeq	chr11	+	313853	315272
7938544	NM_021961	TEAD1	TEA domain family member 1 (SV40 transcriptional enhancer factor)	NM_021961	RefSeq	chr11	+	12766588	12966283
7938683	BC008657	OR7E14P	olfactory receptor, family 7, subfamily E, member 14 pseudogene	BC008657	GenBank	chr11	+	17073578	17074212
7938834	NM_182964	NAV2	neuron navigator 2	NM_182964	RefSeq	chr11	+	19372271	20143147
7940565	NM_004265	FADS2	fatty acid desaturase 2	NM_004265	RefSeq	chr11	+	61583749	61634825
7942274	ENST00000329336	OR7E87P	olfactory receptor, family 7, subfamily E, member 87 pseudogene	ENST00000329336	ENSEMBL	chr11	+	71302486	71305252
7943398	NM_001130145	YAP1	Yes-associated protein 1	NM_001130145	RefSeq	chr11	+	101981279	102104149
7944911	NM_001037558	HEPN1	HEPACAM opposite strand 1	NM_001037558	RefSeq	chr11	+	124789146	124790573
7945344	NR_024368	FLJ45340	hypothetical LOC402483	NR_024368	RefSeq	chr11	-	127926	129388
7945371	NM_021034	IFITM3	interferon induced transmembrane protein 3 (1-8U)	NM_021034	RefSeq	chr11	-	319669	321050
7946589	NM_130385	MRVI1	murine retrovirus integration site 1 homolog	NM_130385	RefSeq	chr11	-	10597293	10715535
7947338	NM_000280	PAX6	paired box 6	NM_000280	RefSeq	chr11	-	31810458	31839509
7947744	NM_002334	LRP4	low density lipoprotein receptor-related protein 4	NM_002334	RefSeq	chr11	-	46878419	46940173
7948667	NM_001620	AHNAK	AHNAK nucleoprotein	NM_001620	RefSeq	chr11	-	62201014	62314332
7949503	NM_016938	EFEMP2	EGF-containing fibulin-like extracellular matrix protein 2	NM_016938	RefSeq	chr11	-	65633912	65641079
7949971	NM_001876	CPT1A	carnitine palmitoyltransferase 1A (liver)	NM_001876	RefSeq	chr11	-	68522088	68609384
7950555	NM_001128922	LRRC32	leucine rich repeat containing 32	NM_001128922	RefSeq	chr11	-	76368568	76381791
7952475	NM_152722	HEPACAM	hepatocyte cell adhesion molecule	NM_152722	RefSeq	chr11	-	124789089	124805946
7953321	NM_002342	LTBR	lymphotoxin beta receptor (TNFR superfamily, member 3)	NM_002342	RefSeq	chr12	+	6493328	6500733
7953383	NR_004387	SCARNA10	small Cajal body-specific RNA 10	NR_004387	RefSeq	chr12	+	6619388	6619717
7954196	NM_145792	MGST1	microsomal glutathione S-transferase 1	NM_145792	RefSeq	chr12	+	16500076	16517344
7955441	NM_014033	METTL7A	methyltransferase like 7A	NM_014033	RefSeq	chr12	+	51318534	51326300
7955663	NM_170754	TENC1	tensin like C1 domain containing phosphatase (tensin 2)	NM_170754	RefSeq	chr12	+	53440810	53458163
7958466	NM_001093	ACACB	acetyl-CoA carboxylase beta	NM_001093	RefSeq	chr12	+	109554400	109706031
7959500	NM_003959	HIP1R	huntingtin interacting protein 1 related	NM_003959	RefSeq	chr12	+	123320036	123347507
7959772	NM_006312	NCOR2	nuclear receptor corepressor 2	NM_006312	RefSeq	chr12	+	124885028	124887108
7961306	NM_005039	PRB1	proline-rich protein BstNI subfamily 1	NM_005039	RefSeq	chr12	-	11504757	11508526
7961320	NM_006248	PRB2	proline-rich protein BstNI subfamily 2	NM_006248	RefSeq	chr12	-	11544474	11548502
7962623	NM_001098531	RAPGEF3	Rap guanine nucleotide exchange factor (GEF) 3	NM_001098531	RefSeq	chr12	-	48129089	48129492
7967002	NM_001080855	PXN	paxillin	NM_001080855	RefSeq	chr12	-	120648250	120703521
7968212	NM_006646	WASF3	WAS protein family, member 3	NM_006646	RefSeq	chr13	+	27131840	27263085
7968789	NM_014059	C13orf15	chromosome 13 open reading frame 15	NM_014059	RefSeq	chr13	+	42031686	42045018
7969830	NM_007129	ZIC2	Zic family member 2 (odd-paired homolog, Drosophila)	NM_007129	RefSeq	chr13	+	100634293	100639019
7970448	NM_001110219	GJB6	gap junction protein, beta 6, 30kDa	NM_001110219	RefSeq	chr13	-	20796101	20806366
7970763	NM_002019	FLT1	fms-related tyrosine kinase 1 (vascular endothelial growth factor/vascular permeability factor receptor)	NM_002019	RefSeq	chr13	-	28875790	29069232
7971177	NM_002015	FOXO1	forkhead box O1	NM_002015	RefSeq	chr13	-	41129801	41240734
7973002	AK096951	FLJ39632	hypothetical LOC642477	AK096951	GenBank	chr14	+	19684254	19687565
7973352	NM_014045	LRP10	low density lipoprotein receptor-related protein 10	NM_014045	RefSeq	chr14	+	23340960	23347293
7973384	NM_004643	PABPN1	poly(A) binding protein, nuclear 1	NM_004643	RefSeq	chr14	+	23789397	23795372
7973875	NM_001164749	NPAS3	neuronal PAS domain protein 3	NM_001164749	RefSeq	chr14	+	33408459	34270951
7974461	NR_003225	LGALS3	lectin, galactoside-binding, soluble, 3	NR_003225	RefSeq	chr14	+	55595872	55612191
7976443	NM_001130080	IFI27	interferon, alpha-inducible protein 27	NM_001130080	RefSeq	chr14	+	94577079	94583033
7977621	NM_201540	NDRG2	NDRG family member 2	NM_201540	RefSeq	chr14	-	21484922	21493935
7979204	NM_006832	FERMT2	fermitin family member 2	NM_006832	RefSeq	chr14	-	53323991	53417815
7979813	NM_004926	ZFP36L1	zinc finger protein 36, C3H type-like 1	NM_004926	RefSeq	chr14	-	69254375	69261453
7980098	NM_005589	ALDH6A1	aldehyde dehydrogenase 6 family, member A1	NM_005589	RefSeq	chr14	-	74526851	74551196
7980537	NM_033104	STON2	stonin 2	NM_033104	RefSeq	chr14	-	81736783	81864927
7981859	NR_024074	GOLGA8IP	golgin A8 family, member I (pseudogene)	NR_024074	RefSeq	chr15	+	23255242	23262743
7981917	NM_018958	C15orf2	chromosome 15 open reading frame 2	NM_018958	RefSeq	chr15	+	24920541	24928593
7982392	NM_001036	RYR3	ryanodine receptor 3	NM_001036	RefSeq	chr15	+	33603161	34158303
7985409	NM_198181	GOLGA6L9	golgin A6 family-like 9	NM_198181	RefSeq	chr15	+	82722250	82731348
7985472	NR_003246	GOLGA6L5	golgin A6 family-like 5 (pseudogene)	NR_003246	RefSeq	chr15	+	83188641	83195173
7985934	NM_020210	SEMA4B	sema domain, immunoglobulin domain (Ig), transmembrane domain (TM) and short cytoplasmic domain, (semaphorin) 4B	NM_020210	RefSeq	chr15	+	90728152	90772892
7986977	NM_003257	TJP1	tight junction protein 1 (zona occludens 1)	NM_003257	RefSeq	chr15	-	29992356	30114718
7990894	NM_001164465	GOLGA6L10	golgin A6 family-like 10	NM_001164465	RefSeq	chr15	-	82636471	82637653
7991837	NM_005009	NME4	non-metastatic cells 4, protein expressed in	NM_005009	RefSeq	chr16	+	447180	450754
7991860	NM_014700	RAB11FIP3	RAB11 family interacting protein 3 (class II)	NM_014700	RefSeq	chr16	+	475619	572481
7992692	NM_016333	SRRM2	serine/arginine repetitive matrix 2	NM_016333	RefSeq	chr16	+	2802649	2821413
7993349	NM_006985	NPIP	nuclear pore complex interacting protein	NM_006985	RefSeq	chr16	+	14805546	14820154
7993404	NR_036447	PKD1P1	polycystic kidney disease 1 (autosomal dominant) pseudogene 1	NR_036447	RefSeq	chr16	+	15016659	15045901
7993999	ENST00000446231	SMG1	SMG1 homolog, phosphatidylinositol 3-kinase-related kinase (C. elegans)	ENST00000446231	ENSEMBL	chr16	+	22462888	22477933
7994026	NM_130464	NPIPL3	nuclear pore complex interacting protein-like 3	NM_130464	RefSeq	chr16	+	22524884	22547842
7994371	ENST00000503072	LOC100132247	similar to Uncharacterized protein KIAA0220	ENST00000503072	ENSEMBL	chr16	+	28655902	28784076
7994559	NR_003610	PDXDC2P	pyridoxal-dependent decarboxylase domain containing 2, pseudogene	NR_003610	RefSeq	chr16	+	29049967	29063048
7995783	NM_005953	MT2A	metallothionein 2A	NM_005953	RefSeq	chr16	+	56642496	56643409
7995787	NM_176870	MT1M	metallothionein 1M	NM_176870	RefSeq	chr16	+	56642568	56667898
7995793	NR_001447	MT1L	metallothionein 1L (gene/pseudogene)	NR_001447	RefSeq	chr16	+	56651373	56652727
7995797	NM_175617	MT1E	metallothionein 1E	NM_175617	RefSeq	chr16	+	56659387	56661024
7995813	NR_027781	MT1DP	metallothionein 1D (pseudogene)	NR_027781	RefSeq	chr16	+	56677599	56679162
7996081	NM_201524	GPR56	G protein-coupled receptor 56	NM_201524	RefSeq	chr16	+	57653958	57698944
7997135	NM_138383	MTSS1L	metastasis suppressor 1-like	NM_138383	RefSeq	chr16	+	70695570	70699739
7998700	NM_001009944	PKD1	polycystic kidney disease 1 (autosomal dominant)	NM_001009944	RefSeq	chr16	-	2138711	2185899
7999291	NM_152459	C16orf89	chromosome 16 open reading frame 89	NM_152459	RefSeq	chr16	-	5094123	5116111
7999423	NM_003745	SOCS1	suppressor of cytokine signaling 1	NM_003745	RefSeq	chr16	-	11348266	11350040
8000156	NR_027155	LOC100271836	SMG1 homolog, phosphatidylinositol 3-kinase-related kinase pseudogene	NR_027155	RefSeq	chr16	-	21460919	21469872
8000371	AK127191	FLJ45256	hypothetical LOC400511	AK127191	GenBank	chr16	-	24672743	24682383
8000636	ENST00000432570	NPIPL2	nuclear pore complex interacting protein-like 2	ENST00000432570	ENSEMBL	chr16	-	29401264	29401456
8001531	NM_005950	MT1G	metallothionein 1G	NM_005950	RefSeq	chr16	-	56700648	56701977
8004057	NM_006612	KIF1C	kinesin family member 1C	NM_006612	RefSeq	chr17	+	4901243	4931696
8004408	NM_004112	FGF11	fibroblast growth factor 11	NM_004112	RefSeq	chr17	+	7342346	7348256
8004545	NM_001678	ATP1B2	ATPase, Na+/K+ transporting, beta 2 polypeptide	NM_001678	RefSeq	chr17	+	7554254	7561089
8005444	ENST00000407600	FLJ35934	FLJ35934	ENST00000407600	ENSEMBL	chr17	+	18314850	18315516
8006788	NM_005937	MLLT6	myeloid/lymphoid or mixed-lineage leukemia (trithorax homolog, Drosophila); translocated to, 6	NM_005937	RefSeq	chr17	+	36861795	36884052
8006865	NM_032192	PPP1R1B	protein phosphatase 1, regulatory (inhibitor) subunit 1B	NM_032192	RefSeq	chr17	+	37783179	37792878
8007069	NR_033356	RNY4P8	RNA, Ro-associated Y4 pseudogene 8	NR_033356	RefSeq	chr17	+	38399474	38399569
8007637	NM_001466	FZD2	frizzled homolog 2 (Drosophila)	NM_001466	RefSeq	chr17	+	42634827	42636907
8008113	NM_005831	CALCOCO2	calcium binding and coiled-coil domain 2	NM_005831	RefSeq	chr17	+	46908372	46942229
8008682	NM_138962	MSI2	musashi homolog 2 (Drosophila)	NM_138962	RefSeq	chr17	+	55333931	55757299
8009353	NM_181671	PITPNC1	phosphatidylinositol transfer protein, cytoplasmic 1	NM_181671	RefSeq	chr17	+	65373720	65689647
8009517	NM_000346	SOX9	SRY (sex determining region Y)-box 9	NM_000346	RefSeq	chr17	+	70117161	70122561
8009685	NM_004252	SLC9A3R1	solute carrier family 9 (sodium/hydrogen exchanger), member 3 regulator 1	NM_004252	RefSeq	chr17	+	72744509	72765494
8009796	NM_014738	KIAA0195	KIAA0195	NM_014738	RefSeq	chr17	+	73452718	73496169
8013753	NM_031934	RAB34	RAB34, member RAS oncogene family	NM_031934	RefSeq	chr17	-	27041302	27045201
8015210	NM_033184	KRTAP2-4	keratin associated protein 2-4	NM_033184	RefSeq	chr17	-	39215492	39216349
8016947	NM_004758	BZRAP1	benzodiazapine receptor (peripheral) associated protein 1	NM_004758	RefSeq	chr17	-	56378592	56406121
8017547	NM_001099786	ICAM2	intercellular adhesion molecule 2	NM_001099786	RefSeq	chr17	-	62079955	62097978
8017599	NM_000442	PECAM1	platelet/endothelial cell adhesion molecule	NM_000442	RefSeq	chr17	-	62399863	62407082
8018107	NM_012121	CDC42EP4	CDC42 effector protein (Rho GTPase binding) 4	NM_012121	RefSeq	chr17	-	71279763	71308145
8018522	NM_001080542	FBF1	Fas (TNFRSF6) binding factor 1	NM_001080542	RefSeq	chr17	-	73905925	73937221
8019954	NR_024101	FLJ35776	hypothetical LOC649446	NR_024101	RefSeq	chr18	+	3594112	3598350
8020110	NM_006868	RAB31	RAB31, member RAS oncogene family	NM_006868	RefSeq	chr18	+	9708228	9862548
8020141	NM_153000	APCDD1	adenomatosis polyposis coli down-regulated 1	NM_153000	RefSeq	chr18	+	10454543	10488698
8020495	NM_138375	CABLES1	Cdk5 and Abl enzyme substrate 1	NM_138375	RefSeq	chr18	+	20715727	20838617
8020847	NM_001390	DTNA	dystrobrevin, alpha	NM_001390	RefSeq	chr18	+	32073281	32471366
8021081	NM_001128588	SLC14A1	solute carrier family 14 (urea transporter), member 1 (Kidd blood group)	NM_001128588	RefSeq	chr18	+	43304159	43331299
8021565	NM_194449	PHLPP1	PH domain and leucine rich repeat protein phosphatase 1	NM_194449	RefSeq	chr18	+	60382734	60647666
8022320	NR_002555	LOC613037	nuclear pore complex interacting protein pseudogene	NR_002555	RefSeq	chr18	-	11621063	11633349
8023361	NM_031939	MRO	maestro	NM_031939	RefSeq	chr18	-	48324574	48351733
8024373	NM_001039846	IZUMO4	IZUMO family member 4	NM_001039846	RefSeq	chr19	+	2084101	2099583
8025672	NM_020428	SLC44A2	solute carrier family 44, member 2	NM_020428	RefSeq	chr19	+	10713186	10755235
8027448	NM_001172774	DPY19L3	dpy-19-like 3 (C. elegans)	NM_001172774	RefSeq	chr19	+	32896676	32976795
8029784	NM_152794	HIF3A	hypoxia inducible factor 3, alpha subunit	NM_152794	RefSeq	chr19	+	46800305	46846690
8030199	NM_003089	SNRNP70	small nuclear ribonucleoprotein 70kDa (U1)	NM_003089	RefSeq	chr19	+	49588465	49611870
8035539	NM_001492	GDF1	growth differentiation factor 1	NM_001492	RefSeq	chr19	-	18979354	19007488
8036055	NM_139284	LGI4	leucine-rich repeat LGI family, member 4	NM_139284	RefSeq	chr19	-	35615417	35626104
8036676	NM_024907	FBXO17	F-box protein 17	NM_024907	RefSeq	chr19	-	39432042	39466380
8041781	NM_001430	EPAS1	endothelial PAS domain protein 1	NM_001430	RefSeq	chr2	+	46524538	46613839
8042867	NM_012477	WBP1	WW domain binding protein 1	NM_012477	RefSeq	chr2	+	74685577	74688012
8044804	NM_020548	DBI	diazepam binding inhibitor (GABA receptor modulator, acyl-CoA binding protein)	NM_020548	RefSeq	chr2	+	120124571	120130122
8044961	NR_023343	RNU4ATAC	RNA, U4atac small nuclear (U12-dependent splicing)	NR_023343	RefSeq	chr2	+	122288456	122288585
8046099	NM_001039724	NOSTRIN	nitric oxide synthase trafficker	NM_001039724	RefSeq	chr2	+	169659107	169721565
8046380	NM_000210	ITGA6	integrin, alpha 6	NM_000210	RefSeq	chr2	+	173292370	173371010
8052143	NM_006794	GPR75	G protein-coupled receptor 75	NM_006794	RefSeq	chr2	-	54080050	54087092
8055978	NM_152789	FAM133B	family with sequence similarity 133, member B	NM_152789	RefSeq	chr2	-	158236543	158236926
8056060	NM_013450	BAZ2B	bromodomain adjacent to zinc finger domain, 2B	NM_013450	RefSeq	chr2	-	160175490	160473081
8056977	NM_006164	NFE2L2	nuclear factor (erythroid-derived 2)-like 2	NM_006164	RefSeq	chr2	-	178095036	178129417
8057887	NM_004226	STK17B	serine/threonine kinase 17b	NM_004226	RefSeq	chr2	-	197001668	197036307
8058869	NM_022648	TNS1	tensin 1	NM_022648	RefSeq	chr2	-	218667502	218808761
8058927	NM_022152	TMBIM1	transmembrane BAX inhibitor motif containing 1	NM_022152	RefSeq	chr2	-	219138917	219157280
8060745	NM_175839	SMOX	spermine oxidase	NM_175839	RefSeq	chr20	+	4129450	4168369
8061247	NM_018993	RIN2	Ras and Rab interactor 2	NM_018993	RefSeq	chr20	+	19867165	19983101
8062034	NM_021202	TP53INP2	tumor protein p53 inducible nuclear protein 2	NM_021202	RefSeq	chr20	+	33292143	33301240
8062119	BC103840 // BC103840	MT1P3 // MT1P3	metallothionein 1 pseudogene 3 // metallothionein 1 pseudogene 3	BC103840	GenBank	chr20	+	33805758	33806127
8063187	NM_005244	EYA2	eyes absent homolog 2 (Drosophila)	NM_005244	RefSeq	chr20	+	45523263	45817492
8064111	NM_032957	RTEL1	regulator of telomere elongation helicase 1	NM_032957	RefSeq	chr20	+	62289163	62330051
8065683	NM_003098	SNTA1	syntrophin, alpha 1 (dystrophin-associated protein A1, 59kDa, acidic component)	NM_003098	RefSeq	chr20	-	31995761	32031698
8066214	NM_004613	TGM2	transglutaminase 2 (C polypeptide, protein-glutamine-gamma-glutamyltransferase)	NM_004613	RefSeq	chr20	-	36756863	36793700
8066513	NM_002999	SDC4	syndecan 4	NM_002999	RefSeq	chr20	-	43953928	43977064
8068883	NM_000394	CRYAA	crystallin, alpha A	NM_000394	RefSeq	chr21	+	44589131	44592913
8069168	NM_198699	KRTAP10-12	keratin associated protein 10-12	NM_198699	RefSeq	chr21	+	46117087	46117959
8070771	NM_198691	KRTAP10-1	keratin associated protein 10-1	NM_198691	RefSeq	chr21	-	45959068	45960078
8070789	NM_198698	KRTAP12-4	keratin associated protein 12-4	NM_198698	RefSeq	chr21	-	46074130	46074576
8070819	NM_004339	PTTG1IP	pituitary tumor-transforming 1 interacting protein	NM_004339	RefSeq	chr21	-	46269502	46293741
8071107	NM_031481	SLC25A18	solute carrier family 25 (mitochondrial carrier), member 18	NM_031481	RefSeq	chr22	+	18043183	18073651
8071312	NR_029706	MIR185	microRNA 185	NR_029706	RefSeq	chr22	+	20020662	20020743
8071662	NM_199127	GGTLC2	gamma-glutamyltransferase light chain 2	NM_199127	RefSeq	chr22	+	22986946	22990377
8072160	NM_032173	ZNRF3	zinc and ring finger 3	NM_032173	RefSeq	chr22	+	29279890	29453475
8072360	NM_000355	TCN2	transcobalamin II	NM_000355	RefSeq	chr22	+	31003157	31023449
8072626	NM_000362	TIMP3	TIMP metallopeptidase inhibitor 3	NM_000362	RefSeq	chr22	+	33196802	33259028
8073309	XM_002346783	LOC100288034	hypothetical protein LOC100288034	XM_002346783	RefSeq	chr22	+	41140299	41141131
8074316	NR_003267	GGT3P	gamma-glutamyltransferase 3 pseudogene	NR_003267	RefSeq	chr22	-	18761175	18779474
8074473	NM_001130861	CLDN5	claudin 5	NM_001130861	RefSeq	chr22	-	19510550	19515068
8074991	NM_001099781	GGT5	gamma-glutamyltransferase 5	NM_001099781	RefSeq	chr22	-	24615628	24641100
8078227	NM_003884	KAT2B	K(lysine) acetyltransferase 2B	NM_003884	RefSeq	chr3	+	20081524	20196392
8081758	NM_017577	GRAMD1C	GRAM domain containing 1C	NM_017577	RefSeq	chr3	+	113557680	113666021
8081838	NM_020754	ARHGAP31	Rho GTPase activating protein 31	NM_020754	RefSeq	chr3	+	119013220	119136564
8084165	NM_003106	SOX2	SRY (sex determining region Y)-box 2	NM_003106	RefSeq	chr3	+	181429722	181432224
8084742	NM_005578	LPP	LIM domain containing preferred translocation partner in lipoma	NM_005578	RefSeq	chr3	+	187930721	188597441
8086908	NM_001130082	PLXNB1	plexin B1	NM_001130082	RefSeq	chr3	-	48445262	48471460
8087337	NM_002292	LAMB2	laminin, beta 2 (laminin S)	NM_002292	RefSeq	chr3	-	49158547	49170599
8088415	NM_007177	FAM107A	family with sequence similarity 107, member A	NM_007177	RefSeq	chr3	-	58549844	58613337
8089701	NM_015642	ZBTB20	zinc finger and BTB domain containing 20	NM_015642	RefSeq	chr3	-	114057499	114866127
8090314	NM_012190	ALDH1L1	aldehyde dehydrogenase 1 family, member L1	NM_012190	RefSeq	chr3	-	125822408	125900029
8090343	NM_014079	KLF15	Kruppel-like factor 15	NM_014079	RefSeq	chr3	-	126061478	126076239
8091306	NR_033438	PLSCR4	phospholipid scramblase 4	NR_033438	RefSeq	chr3	-	145910126	145968966
8091422	NM_001168278	WWTR1	WW domain containing transcription regulator 1	NM_001168278	RefSeq	chr3	-	149238032	149421060
8091511	NM_014879	P2RY14	purinergic receptor P2Y, G-protein coupled, 14	NM_014879	RefSeq	chr3	-	150929905	150996157
8091778	NR_003001	SCARNA7	small Cajal body-specific RNA 7	NR_003001	RefSeq	chr3	-	160232695	160233024
8091954	NM_014498	GOLIM4	golgi integral membrane protein 4	NM_014498	RefSeq	chr3	-	167727231	167813669
8092095	NM_015028	TNIK	TRAF2 and NCK interacting kinase	NM_015028	RefSeq	chr3	-	170780292	171178118
8092520	BC137178	C3orf70	chromosome 3 open reading frame 70	BC137178	GenBank	chr3	-	184795838	184870808
8093440	NM_001004356	FGFRL1	fibroblast growth factor receptor-like 1	NM_001004356	RefSeq	chr4	+	1004940	1020686
8095585	NM_001098484	SLC4A4	solute carrier family 4, sodium bicarbonate cotransporter, member 4	NM_001098484	RefSeq	chr4	+	72053003	72437799
8096224	NM_001166693	AFF1	AF4/FMR2 family, member 1	NM_001166693	RefSeq	chr4	+	87856163	88062191
8096511	NM_001203	BMPR1B	bone morphogenetic protein receptor, type IB	NM_001203	RefSeq	chr4	+	95679128	96076167
8097256	NM_002006	FGF2	fibroblast growth factor 2 (basic)	NM_002006	RefSeq	chr4	+	123747863	123819390
8098263	NM_001166108	PALLD	palladin, cytoskeletal associated protein	NM_001166108	RefSeq	chr4	+	169418217	169849608
8098730	NM_033178	DUX4	double homeobox 4	NM_033178	RefSeq	chr4	+	190995680	190996189
8100541	NM_001553	IGFBP7	insulin-like growth factor binding protein 7	NM_001553	RefSeq	chr4	-	57896939	57976551
8102249	NM_031279	AGXT2L1	alanine-glyoxylate aminotransferase 2-like 1	NM_031279	RefSeq	chr4	-	109663196	109684209
8102619	NM_001154	ANXA5	annexin A5	NM_001154	RefSeq	chr4	-	122589148	122618352
8106827	NM_032119	GPR98	G protein-coupled receptor 98	NM_032119	RefSeq	chr5	+	89854617	90460087
8106986	NM_014899	RHOBTB3	Rho-related BTB domain containing 3	NM_014899	RefSeq	chr5	+	95066850	95132071
8107855	NR_023344	RNU6ATAC	RNA, U6atac small nuclear (U12-dependent splicing)	NR_023344	RefSeq	chr5	+	129310584	129310663
8110123	NM_001079529	FAM153B	family with sequence similarity 153, member B	NM_001079529	RefSeq	chr5	+	175490579	175541588
8110417	NM_001079527	FAM153C	family with sequence similarity 153, member C	NM_001079527	RefSeq	chr5	+	177436194	177474656
8111569	NM_001161429	RANBP3L	RAN binding protein 3-like	NM_001161429	RefSeq	chr5	-	36249104	36302004
8111677	NM_002310	LIFR	leukemia inhibitory factor receptor alpha	NM_002310	RefSeq	chr5	-	38475065	38595496
8112139	NM_002184	IL6ST	interleukin 6 signal transducer (gp130, oncostatin M receptor)	NM_002184	RefSeq	chr5	-	55230923	55290772
8116162	NM_006261	PROP1	PROP paired-like homeobox 1	NM_006261	RefSeq	chr5	-	177419236	177423243
8117120	NM_001546	ID4	inhibitor of DNA binding 4, dominant negative helix-loop-helix protein	NM_001546	RefSeq	chr6	+	19837617	19840915
8117243	NM_017640	LRRC16A	leucine rich repeat containing 16A	NM_017640	RefSeq	chr6	+	25279306	25620758
8117900	NM_001954	DDR1	discoidin domain receptor tyrosine kinase 1	NM_001954	RefSeq	chr6	+	30523433	30867933
8120215	NM_133367	PAQR8	progestin and adipoQ receptor family member VIII	NM_133367	RefSeq	chr6	+	52226936	52272573
8120783	NM_004999	MYO6	myosin VI	NM_004999	RefSeq	chr6	+	76458909	76629254
8121749	NM_000165	GJA1	gap junction protein, alpha 1, 43kDa	NM_000165	RefSeq	chr6	+	121756788	121770873
8121838	NM_001003395	TPD52L1	tumor protein D52-like 1	NM_001003395	RefSeq	chr6	+	125474879	125585553
8122637	NM_015278	SASH1	SAM and SH3 domain containing 1	NM_015278	RefSeq	chr6	+	148593440	148873186
8123315	NM_206855	QKI	quaking homolog, KH domain RNA binding (mouse)	NM_206855	RefSeq	chr6	+	163835675	163994896
8123621	NM_001195291	SERPINB6	serpin peptidase inhibitor, clade B (ovalbumin), member 6	NM_001195291	RefSeq	chr6	-	2948393	2972399
8123651	NM_178012	TUBB2B	tubulin, beta 2B	NM_178012	RefSeq	chr6	-	3224433	3228130
8128939	NR_028338	TRAF3IP2	TRAF3 interacting protein 2	NR_028338	RefSeq	chr6	-	111877657	111927449
8129888	NM_001144060	NHSL1	NHS-like 1	NM_001144060	RefSeq	chr6	-	138743180	138893048
8132531	NM_175064	SPDYE1	speedy homolog E1 (Xenopus laevis)	NM_175064	RefSeq	chr7	+	44040488	44049723
8133027	AK128836	LOC100132217	similar to hCG1793472	AK128836	GenBank	chr7	+	63218357	63227664
8133209	NR_003666	SPDYE7P	speedy homolog E7 (Xenopus laevis), pseudogene	NR_003666	RefSeq	chr7	+	66746414	66751606
8133571	NR_003664	SPDYE8P	speedy homolog E8 (Xenopus laevis), pseudogene	NR_003664	RefSeq	chr7	+	74696066	74704119
8133654	NM_001099435	SPDYE5	speedy homolog E5 (Xenopus laevis)	NM_001099435	RefSeq	chr7	+	75124435	75131261
8133704	NM_001110199	SRRM3	serine/arginine repetitive matrix 3	NM_001110199	RefSeq	chr7	+	75831218	75916618
8135774	NM_002851	PTPRZ1	protein tyrosine phosphatase, receptor-type, Z polypeptide 1	NM_002851	RefSeq	chr7	+	121513159	121702090
8137542	NM_053043	RBM33	RNA binding motif protein 33	NM_053043	RefSeq	chr7	+	155437145	155538414
8139276	NM_000290	PGAM2	phosphoglycerate mutase 2 (muscle)	NM_000290	RefSeq	chr7	-	44102326	44105184
8141076	NM_000305	PON2	paraoxonase 2	NM_000305	RefSeq	chr7	-	95034174	95064387
8141094	NM_002612	PDK4	pyruvate dehydrogenase kinase, isozyme 4	NM_002612	RefSeq	chr7	-	95212809	95225925
8141526	NM_030935	TSC22D4	TSC22 domain family, member 4	NM_030935	RefSeq	chr7	-	100064142	100076902
8142087	NM_020725	ATXN7L1	ataxin 7-like 1	NM_020725	RefSeq	chr7	-	105248299	105264714
8142981	NM_001018111	PODXL	podocalyxin-like	NM_001018111	RefSeq	chr7	-	131185021	131241368
8143144	NM_002825	PTN	pleiotrophin	NM_002825	RefSeq	chr7	-	136912088	137028578
8143307	NM_022740	HIPK2	homeodomain interacting protein kinase 2	NM_022740	RefSeq	chr7	-	139257341	139477577
8145151	NM_005775	SORBS3	sorbin and SH3 domain containing 3	NM_005775	RefSeq	chr8	+	22409251	22433012
8145555	NM_016240	SCARA3	scavenger receptor class A, member 3	NM_016240	RefSeq	chr8	+	27491385	27534292
8145669	NM_001008711	RBPMS	RNA binding protein with multiple splicing	NM_001008711	RefSeq	chr8	+	30241944	30429734
8146794	NM_024870	PREX2	phosphatidylinositol-3,4,5-trisphosphate-dependent Rac exchange factor 2	NM_024870	RefSeq	chr8	+	68864353	69143897
8147000	NM_024721	ZFHX4	zinc finger homeobox 4	NM_024721	RefSeq	chr8	+	77593523	77778156
8148149	NM_014943	ZHX2	zinc fingers and homeoboxes 2	NM_014943	RefSeq	chr8	+	123793901	123986755
8149324	NM_053279	FAM167A	family with sequence similarity 167, member A	NM_053279	RefSeq	chr8	-	11278972	11332226
8149927	NM_001831	CLU	clusterin	NM_001831	RefSeq	chr8	-	27454434	27472371
8151525	NM_002677	PMP2	peripheral myelin protein 2	NM_002677	RefSeq	chr8	-	82352561	82359719
8153002	NM_001135242	NDRG1	N-myc downstream regulated 1	NM_001135242	RefSeq	chr8	-	134249414	134309829
8153550	NM_178564	NRBP2	nuclear receptor binding protein 2	NM_178564	RefSeq	chr8	-	144915914	144924200
8157105	NM_021224	ZNF462	zinc finger protein 462	NM_021224	RefSeq	chr9	+	109625378	109775915
8158431	NM_001100876	PHYHD1	phytanoyl-CoA dioxygenase domain containing 1	NM_001100876	RefSeq	chr9	+	131683174	131704681
8158625	AK125285	LOC100129785	hypothetical protein LOC100129785	AK125285	GenBank	chr9	+	132883085	132883188
8159900	NM_152629	GLIS3	GLIS family zinc finger 3	NM_152629	RefSeq	chr9	-	3824127	4300035
8160816	NM_198573	ENHO	energy homeostasis associated	NM_198573	RefSeq	chr9	-	34521040	34523037
8160823	NM_147164	CNTFR	ciliary neurotrophic factor receptor	NM_147164	RefSeq	chr9	-	34551430	34589735
8161384	ENST00000456982	LOC644249	hypothetical LOC644249	ENST00000456982	ENSEMBL	chr9	-	43072296	43082884
8163896	NM_004099	STOM	stomatin	NM_004099	RefSeq	chr9	-	124101353	124132545
8167449	NM_002668	PLP2	proteolipid protein 2 (colonic epithelium-enriched)	NM_002668	RefSeq	chrX	+	49028245	49031588
8167965	NM_002444	MSN	moesin	NM_002444	RefSeq	chrX	+	64887511	64961793
8173310	NM_002547	OPHN1	oligophrenin 1	NM_002547	RefSeq	chrX	-	67262186	67653647
8174576	NM_133265	AMOT	angiomotin	NM_133265	RefSeq	chrX	-	112017731	112084043

## Sheet: Over 50 BA47 Neg. Correlated
Probe.Set.ID	Gene.Accession	Gene.Symbol	Gene.Description	mRNA.Accession	mRNA..Source	Chromosome	Strand	Start	Stop
7897089	NM_014638	PLCH2	phospholipase C, eta 2	NM_014638	RefSeq	chr1	+	2357419	2436969
7897132	NM_022114	PRDM16	PR domain containing 16	NM_022114	RefSeq	chr1	+	2985744	3355185
7898296	ENST00000329454	C1orf64	chromosome 1 open reading frame 64	ENST00000329454	ENSEMBL	chr1	+	16330731	16335302
7898328	NM_001114600	C1orf144	chromosome 1 open reading frame 144	NM_001114600	RefSeq	chr1	+	16693720	16724637
7898337	NM_018090	NECAP2	NECAP endocytosis associated 2	NM_018090	RefSeq	chr1	+	16767219	16786573
7899043	NM_020451	SEPN1	selenoprotein N, 1	NM_020451	RefSeq	chr1	+	26126667	26144713
7899502	NR_004407	RNU11	RNA, U11 small nuclear	NR_004407	RefSeq	chr1	+	28975112	28975246
7900235	NM_012090	MACF1	microtubule-actin crosslinking factor 1	NM_012090	RefSeq	chr1	+	39547118	39952789
7900710	NM_015284	KIAA0467	KIAA0467	NM_015284	RefSeq	chr1	+	43855553	43918321
7901613	NM_147161	ACOT11	acyl-CoA thioesterase 11	NM_147161	RefSeq	chr1	+	55013893	55104865
7901788	NM_001134673	NFIA	nuclear factor I/A	NM_001134673	RefSeq	chr1	+	61330931	61928465
7902038	NM_001005353	AK4	adenylate kinase 4	NM_001005353	RefSeq	chr1	+	65613232	65697819
7903334	NM_003672	CDC14A	CDC14 cell division cycle 14 homolog A (S. cerevisiae)	NM_003672	RefSeq	chr1	+	100817952	100985833
7903393	NM_001400	S1PR1	sphingosine-1-phosphate receptor 1	NM_001400	RefSeq	chr1	+	101702444	101707074
7904433	NM_006623	PHGDH	phosphoglycerate dehydrogenase	NM_006623	RefSeq	chr1	+	120254510	120286838
7904506	NM_001039703	NBPF10	neuroblastoma breakpoint family, member 10	NM_001039703	RefSeq	chr1	+	144174831	144216283
7904574	NM_001102663	NBPF16	neuroblastoma breakpoint family, member 16	NM_001102663	RefSeq	chr1	+	144614959	145370303
7904702	NM_203458	NOTCH2NL	notch 2 N-terminal like	NM_203458	RefSeq	chr1	+	145209114	145291654
7904874	NM_183372	NBPF11	neuroblastoma breakpoint family, member 11	NM_183372	RefSeq	chr1	+	146465150	146466121
7904976	NM_001170755	NBPF15	neuroblastoma breakpoint family, member 15	NM_001170755	RefSeq	chr1	+	148560990	148596158
7905581	NM_006271	S100A1	S100 calcium binding protein A1	NM_006271	RefSeq	chr1	+	153600402	153604515
7906017	NR_034180	POU5F1P4	POU class 5 homeobox 1 pseudogene 4	NR_034180	RefSeq	chr1	+	155402971	155404053
7906205	NM_021948	BCAN	brevican	NM_021948	RefSeq	chr1	+	156611733	156629320
7906501	NM_000702	ATP1A2	ATPase, Na+/K+ transporting, alpha 2 polypeptide	NM_000702	RefSeq	chr1	+	160085548	160113381
7907058	NM_002697	POU2F1	POU class 2 homeobox 1	NM_002697	RefSeq	chr1	+	167190120	167396582
7908812	NM_004767	GPR37L1	G protein-coupled receptor 37 like 1	NM_004767	RefSeq	chr1	+	202091986	202098640
7908924	NM_002725	PRELP	proline/arginine-rich end leucine-rich repeat protein	NM_002725	RefSeq	chr1	+	203444883	203460480
7909789	NM_001135599	TGFB2	transforming growth factor, beta 2	NM_001135599	RefSeq	chr1	+	218519577	218617961
7909967	NM_001748	CAPN2	calpain 2, (m/II) large subunit	NM_001748	RefSeq	chr1	+	223900034	223963720
7910111	NM_000120	EPHX1	epoxide hydrolase 1, microsomal (xenobiotic)	NM_000120	RefSeq	chr1	+	225997836	226033264
7910680	NM_003272	GPR137B	G protein-coupled receptor 137B	NM_003272	RefSeq	chr1	+	236305827	236372206
7911506	NM_004421	DVL1	dishevelled, dsh homolog 1 (Drosophila)	NM_004421	RefSeq	chr1	-	1270658	1284760
7911793	NR_015440	FLJ42875	hypothetical LOC440556	NR_015440	RefSeq	chr1	-	2785349	2980350
7912040	NM_148965	TNFRSF25	tumor necrosis factor receptor superfamily, member 25	NM_148965	RefSeq	chr1	-	6521211	6526268
7912975	NM_003748	ALDH4A1	aldehyde dehydrogenase 4 family, member A1	NM_003748	RefSeq	chr1	-	19197924	19229275
7914525	NM_023009	MARCKSL1	MARCKS-like 1	NM_023009	RefSeq	chr1	-	32799433	32801980
7915472	NM_006516	SLC2A1	solute carrier family 2 (facilitated glucose transporter), member 1	NM_006516	RefSeq	chr1	-	43391519	43424530
7916493	NM_003713	PPAP2B	phosphatidic acid phosphatase type 2B	NM_003713	RefSeq	chr1	-	56959939	57045257
7916669	NM_033407	DOCK7	dedicator of cytokinesis 7	NM_033407	RefSeq	chr1	-	62920397	63153969
7916843	NM_018841	GNG12	guanine nucleotide binding protein (G protein), gamma 12	NM_018841	RefSeq	chr1	-	68167149	68299150
7917232	NM_005274	GNG5	guanine nucleotide binding protein (G protein), gamma 5	NM_005274	RefSeq	chr1	-	84964008	84972248
7918593	NM_175744	RHOC	ras homolog gene family, member C	NM_175744	RefSeq	chr1	-	113243728	113250056
7919095	NM_024408	NOTCH2	notch 2	NM_024408	RefSeq	chr1	-	120454176	120612276
7919984	NM_003944	SELENBP1	selenium binding protein 1	NM_003944	RefSeq	chr1	-	151336778	151345209
7920552	NM_002249	KCNN3	potassium intermediate/small conductance calcium-activated channel, subfamily N, member 3	NM_002249	RefSeq	chr1	-	154679902	154842756
7920575	NM_020524	PBXIP1	pre-B-cell leukemia homeobox interacting protein 1	NM_020524	RefSeq	chr1	-	154916552	154928599
7920928	NM_024897	PAQR6	progestin and adipoQ receptor family member VI	NM_024897	RefSeq	chr1	-	156213206	156217881
7921533	NM_002241	KCNJ10	potassium inwardly-rectifying channel, subfamily J, member 10	NM_002241	RefSeq	chr1	-	160007257	160040038
7922689	NM_002065	GLUL	glutamate-ammonia ligase	NM_002065	RefSeq	chr1	-	182350839	182361341
7923378	NM_004078	CSRP1	cysteine and glycine-rich protein 1	NM_004078	RefSeq	chr1	-	201452658	201478584
7924526	NM_005426	TP53BP2	tumor protein p53 binding protein, 2	NM_005426	RefSeq	chr1	-	223967595	224033674
7924760	NM_002221	ITPKB	inositol 1,4,5-trisphosphate 3-kinase B	NM_002221	RefSeq	chr1	-	226819391	226927024
7924987	NM_000029	AGT	angiotensinogen (serpin peptidase inhibitor, clade A, member 8)	NM_000029	RefSeq	chr1	-	230838269	230850043
7926368	NM_003380	VIM	vimentin	NM_003380	RefSeq	chr10	+	17270470	17279592
7926486	NM_001145195	SLC39A12	solute carrier family 39 (zinc transporter), member 12	NM_001145195	RefSeq	chr10	+	18240821	18332218
7928119	NM_004096	EIF4EBP2	eukaryotic translation initiation factor 4E binding protein 2	NM_004096	RefSeq	chr10	+	72163922	72188374
7930380	NM_016824	ADD3	adducin 3 (gamma)	NM_016824	RefSeq	chr10	+	111765562	111895323
7930857	NM_004098	EMX2	empty spiracles homeobox 2	NM_004098	RefSeq	chr10	+	119301956	119309057
7931097	NM_002775	HTRA1	HtrA serine peptidase 1	NM_002775	RefSeq	chr10	+	124221041	124274424
7931293	NM_001380	DOCK1	dedicator of cytokinesis 1	NM_001380	RefSeq	chr10	+	128594023	129250780
7931417	NM_001105521	JAKMIP3	Janus kinase and microtubule interacting protein 3	NM_001105521	RefSeq	chr10	+	133918313	133998313
7932214	NM_001039844	ACBD7	acyl-CoA binding domain containing 7	NM_001039844	RefSeq	chr10	-	15117474	15130775
7932453	NM_006393	NEBL	nebulette	NM_006393	RefSeq	chr10	-	21068902	21463116
7932911	NM_004521	KIF5B	kinesin family member 5B	NM_004521	RefSeq	chr10	-	32297938	32345359
7933010	NM_019619	PARD3	par-3 partitioning defective 3 homolog (C. elegans)	NM_019619	RefSeq	chr10	-	34398489	35104249
7934185	NM_022153	C10orf54	chromosome 10 open reading frame 54	NM_022153	RefSeq	chr10	-	73507313	73533337
7934690	NM_153367	ZCCHC24	zinc finger, CCHC domain containing 24	NM_153367	RefSeq	chr10	-	81142081	81205383
7938608	NM_006108	SPON1	spondin 1, extracellular matrix protein	NM_006108	RefSeq	chr11	+	13983914	14289656
7940565	NM_004265	FADS2	fatty acid desaturase 2	NM_004265	RefSeq	chr11	+	61583749	61634825
7940711	NM_199337	TMEM179B	transmembrane protein 179B	NM_199337	RefSeq	chr11	+	62554899	62557718
7942342	NM_001567	INPPL1	inositol polyphosphate phosphatase-like 1	NM_001567	RefSeq	chr11	+	71903158	71950149
7942453	NM_021200	PLEKHB1	pleckstrin homology domain containing, family B (evectins) member 1	NM_021200	RefSeq	chr11	+	73357223	73373864
7943398	NM_001130145	YAP1	Yes-associated protein 1	NM_001130145	RefSeq	chr11	+	101981279	102104149
7944530	NM_178507	OAF	OAF homolog (Drosophila)	NM_178507	RefSeq	chr11	+	120081747	120100650
7944911	NM_001037558	HEPN1	HEPACAM opposite strand 1	NM_001037558	RefSeq	chr11	+	124789146	124790573
7945344	NR_024368	FLJ45340	hypothetical LOC402483	NR_024368	RefSeq	chr11	-	127926	129388
7945550	NM_145886	LRDD	leucine-rich repeats and death domain containing	NM_145886	RefSeq	chr11	-	799179	805245
7945873	NR_002822	MGC72080	MGC72080 pseudogene	NR_002822	RefSeq	chr11	-	3412597	3412874
7946589	NM_130385	MRVI1	murine retrovirus integration site 1 homolog	NM_130385	RefSeq	chr11	-	10597293	10715535
7947496	NM_001195728	SLC1A2	solute carrier family 1 (glial high affinity glutamate transporter), member 2	NM_001195728	RefSeq	chr11	-	35272753	35441524
7947744	NM_002334	LRP4	low density lipoprotein receptor-related protein 4	NM_002334	RefSeq	chr11	-	46878419	46940173
7948176	NM_033396	TNKS1BP1	tankyrase 1 binding protein 1, 182kDa	NM_033396	RefSeq	chr11	-	57067103	57092413
7948667	NM_001620	AHNAK	AHNAK nucleoprotein	NM_001620	RefSeq	chr11	-	62201014	62314332
7949060	NM_138689 // NM_138689	PPP1R14B // PPP1R14B	protein phosphatase 1, regulatory (inhibitor) subunit 14B // protein phosphatase 1, regulatory (inhibitor) subunit 14B	NM_138689	RefSeq	chr11	-	64011951	64014413
7949412	NM_001130144	LTBP3	latent transforming growth factor beta binding protein 3	NM_001130144	RefSeq	chr11	-	65306274	65325699
7949465	NM_021975	RELA	v-rel reticuloendotheliosis viral oncogene homolog A (avian)	NM_021975	RefSeq	chr11	-	65421072	65430383
7949503	NM_016938	EFEMP2	EGF-containing fibulin-like extracellular matrix protein 2	NM_016938	RefSeq	chr11	-	65633912	65641079
7949798	NM_025124	TMEM134	transmembrane protein 134	NM_025124	RefSeq	chr11	-	67231824	67236743
7949971	NM_001876	CPT1A	carnitine palmitoyltransferase 1A (liver)	NM_001876	RefSeq	chr11	-	68522088	68609384
7952436	NM_138961	ESAM	endothelial cell adhesion molecule	NM_138961	RefSeq	chr11	-	124623022	124632186
7952475	NM_152722	HEPACAM	hepatocyte cell adhesion molecule	NM_152722	RefSeq	chr11	-	124789089	124805946
7952953	NM_018979	WNK1	WNK lysine deficient protein kinase 1	NM_018979	RefSeq	chr12	+	861894	1017958
7953383	NR_004387	SCARNA10	small Cajal body-specific RNA 10	NR_004387	RefSeq	chr12	+	6619388	6619717
7953547	NM_001007026	ATN1	atrophin 1	NM_001007026	RefSeq	chr12	+	7033626	7051484
7953675	NM_024865	NANOG	Nanog homeobox	NM_024865	RefSeq	chr12	+	7941995	7948655
7955441	NM_014033	METTL7A	methyltransferase like 7A	NM_014033	RefSeq	chr12	+	51318534	51326300
7955663	NM_170754	TENC1	tensin like C1 domain containing phosphatase (tensin 2)	NM_170754	RefSeq	chr12	+	53440810	53458163
7957386	NM_024560	ACSS3	acyl-CoA synthetase short-chain family member 3	NM_024560	RefSeq	chr12	+	81471809	81649582
7958466	NM_001093	ACACB	acetyl-CoA carboxylase beta	NM_001093	RefSeq	chr12	+	109554400	109706031
7958784	NM_000690	ALDH2	aldehyde dehydrogenase 2 family (mitochondrial)	NM_000690	RefSeq	chr12	+	112204346	112247784
7958960	NM_001143819	TPCN1	two pore segment channel 1	NM_001143819	RefSeq	chr12	+	113659269	113736387
7959500	NM_003959	HIP1R	huntingtin interacting protein 1 related	NM_003959	RefSeq	chr12	+	123320036	123347507
7959772	NM_006312	NCOR2	nuclear receptor corepressor 2	NM_006312	RefSeq	chr12	+	124885028	124887108
7961306	NM_005039	PRB1	proline-rich protein BstNI subfamily 1	NM_005039	RefSeq	chr12	-	11504757	11508526
7961320	NM_006248	PRB2	proline-rich protein BstNI subfamily 2	NM_006248	RefSeq	chr12	-	11544474	11548502
7961546	NM_004447	EPS8	epidermal growth factor receptor pathway substrate 8	NM_004447	RefSeq	chr12	-	15772994	15942334
7962623	NM_001098531	RAPGEF3	Rap guanine nucleotide exchange factor (GEF) 3	NM_001098531	RefSeq	chr12	-	48129089	48129492
7962659	NM_015401	HDAC7	histone deacetylase 7	NM_015401	RefSeq	chr12	-	48176505	48213657
7963774	NM_015481	ZNF385A	zinc finger protein 385A	NM_015481	RefSeq	chr12	-	54762920	54785070
7964388	NM_020142	NDUFA4L2	NADH dehydrogenase (ubiquinone) 1 alpha subcomplex, 4-like 2	NM_020142	RefSeq	chr12	-	57628686	57634527
7968212	NM_006646	WASF3	WAS protein family, member 3	NM_006646	RefSeq	chr13	+	27131840	27263085
7968789	NM_014059	C13orf15	chromosome 13 open reading frame 15	NM_014059	RefSeq	chr13	+	42031686	42045018
7969596	NM_004466	GPC5	glypican 5	NM_004466	RefSeq	chr13	+	92050882	93519490
7969830	NM_007129	ZIC2	Zic family member 2 (odd-paired homolog, Drosophila)	NM_007129	RefSeq	chr13	+	100634293	100639019
7970448	NM_001110219	GJB6	gap junction protein, beta 6, 30kDa	NM_001110219	RefSeq	chr13	-	20796101	20806366
7970763	NM_002019	FLT1	fms-related tyrosine kinase 1 (vascular endothelial growth factor/vascular permeability factor receptor)	NM_002019	RefSeq	chr13	-	28875790	29069232
7971177	NM_002015	FOXO1	forkhead box O1	NM_002015	RefSeq	chr13	-	41129801	41240734
7973352	NM_014045	LRP10	low density lipoprotein receptor-related protein 10	NM_014045	RefSeq	chr14	+	23340960	23347293
7973875	NM_001164749	NPAS3	neuronal PAS domain protein 3	NM_001164749	RefSeq	chr14	+	33408459	34270951
7974902	NM_020663	RHOJ	ras homolog gene family, member J	NM_020663	RefSeq	chr14	+	63671126	63758561
7976443	NM_001130080	IFI27	interferon, alpha-inducible protein 27	NM_001130080	RefSeq	chr14	+	94577079	94583033
7977344	NM_001100913	PACS2	phosphofurin acidic cluster sorting protein 2	NM_001100913	RefSeq	chr14	+	105780752	105861547
7977621	NM_201540	NDRG2	NDRG family member 2	NM_201540	RefSeq	chr14	-	21484922	21493935
7977978	NM_005864	EFS	embryonal Fyn-associated substrate	NM_005864	RefSeq	chr14	-	23825611	23834842
7978056	NM_033400	ZFHX2	zinc finger homeobox 2	NM_033400	RefSeq	chr14	-	23990064	23995999
7978066	NM_003917	AP1G2	adaptor-related protein complex 1, gamma 2 subunit	NM_003917	RefSeq	chr14	-	24028776	24037279
7978544	NM_022073	EGLN3	egl nine homolog 3 (C. elegans)	NM_022073	RefSeq	chr14	-	34393421	34420286
7979204	NM_006832	FERMT2	fermitin family member 2	NM_006832	RefSeq	chr14	-	53323991	53417815
7979813	NM_004926	ZFP36L1	zinc finger protein 36, C3H type-like 1	NM_004926	RefSeq	chr14	-	69254375	69261453
7980098	NM_005589	ALDH6A1	aldehyde dehydrogenase 6 family, member A1	NM_005589	RefSeq	chr14	-	74526851	74551196
7980316	NM_003239	TGFB3	transforming growth factor, beta 3	NM_003239	RefSeq	chr14	-	76424442	76447498
7980537	NM_033104	STON2	stonin 2	NM_033104	RefSeq	chr14	-	81736783	81864927
7982392	NM_001036	RYR3	ryanodine receptor 3	NM_001036	RefSeq	chr15	+	33603161	34158303
7983867	NM_032866	CGNL1	cingulin-like 1	NM_032866	RefSeq	chr15	+	57668694	57842921
7984217	NM_025201	PLEKHO2	pleckstrin homology domain containing, family O member 2	NM_025201	RefSeq	chr15	+	65134103	65160201
7985402	NR_024474	UBE2Q2P3	ubiquitin-conjugating enzyme E2Q family member 2 pseudogene 3	NR_024474	RefSeq	chr15	+	82647351	82707828
7985409	NM_198181	GOLGA6L9	golgin A6 family-like 9	NM_198181	RefSeq	chr15	+	82722250	82731348
7985472	NR_003246	GOLGA6L5	golgin A6 family-like 5 (pseudogene)	NR_003246	RefSeq	chr15	+	83188641	83195173
7985934	NM_020210	SEMA4B	sema domain, immunoglobulin domain (Ig), transmembrane domain (TM) and short cytoplasmic domain, (semaphorin) 4B	NM_020210	RefSeq	chr15	+	90728152	90772892
7986977	NM_003257	TJP1	tight junction protein 1 (zona occludens 1)	NM_003257	RefSeq	chr15	-	29992356	30114718
7987248	NR_027410	GOLGA8B	golgin A8 family, member B	NR_027410	RefSeq	chr15	-	34671269	34846121
7990683	NM_015162	ACSBG1	acyl-CoA synthetase bubblegum family member 1	NM_015162	RefSeq	chr15	-	78459810	78526899
7990894	NM_001164465	GOLGA6L10	golgin A6 family-like 10	NM_001164465	RefSeq	chr15	-	82636471	82637653
7991088	NR_027001	LOC388152	hypothetical LOC388152	NR_027001	RefSeq	chr15	-	84868063	84898890
7991459	NM_020211	RGMA	RGM domain family, member A	NM_020211	RefSeq	chr15	-	93586637	93632437
7991837	NM_005009	NME4	non-metastatic cells 4, protein expressed in	NM_005009	RefSeq	chr16	+	447180	450754
7991860	NM_014700	RAB11FIP3	RAB11 family interacting protein 3 (class II)	NM_014700	RefSeq	chr16	+	475619	572481
7992293	NM_024600	TMEM204	transmembrane protein 204	NM_024600	RefSeq	chr16	+	1578742	1605581
7992692	NM_016333	SRRM2	serine/arginine repetitive matrix 2	NM_016333	RefSeq	chr16	+	2802649	2821413
7994371	ENST00000503072	LOC100132247	similar to Uncharacterized protein KIAA0220	ENST00000503072	ENSEMBL	chr16	+	28655902	28784076
7994535	NM_014387	LAT	linker for activation of T cells	NM_014387	RefSeq	chr16	+	28995526	28996838
7994858	NM_024031	PRR14	proline rich 14	NM_024031	RefSeq	chr16	+	30662223	30667734
7995206	NM_001042454	TGFB1I1	transforming growth factor beta 1 induced transcript 1	NM_001042454	RefSeq	chr16	+	31483472	31489280
7995813	NR_027781	MT1DP	metallothionein 1D (pseudogene)	NR_027781	RefSeq	chr16	+	56677599	56679162
7995825	NM_005949	MT1F	metallothionein 1F	NM_005949	RefSeq	chr16	+	56691855	56693212
7996081	NM_201524	GPR56	G protein-coupled receptor 56	NM_201524	RefSeq	chr16	+	57653958	57698944
7996430	NM_001040667	HSF4	heat shock transcription factor 4	NM_001040667	RefSeq	chr16	+	67197357	67203848
7997135	NM_138383	MTSS1L	metastasis suppressor 1-like	NM_138383	RefSeq	chr16	+	70695570	70699739
7998002	NM_152287	ZNF276	zinc finger protein 276	NM_152287	RefSeq	chr16	+	89787433	89806310
7999291	NM_152459	C16orf89	chromosome 16 open reading frame 89	NM_152459	RefSeq	chr16	-	5094123	5116111
7999387	NM_001424	EMP2	epithelial membrane protein 2	NM_001424	RefSeq	chr16	-	10622435	10674539
8002692	NM_006885	ZFHX3	zinc finger homeobox 3	NM_006885	RefSeq	chr16	-	72820955	73092534
8004057	NM_006612	KIF1C	kinesin family member 1C	NM_006612	RefSeq	chr17	+	4901243	4931696
8004271	NM_000018	ACADVL	acyl-CoA dehydrogenase, very long chain	NM_000018	RefSeq	chr17	+	7123131	7128587
8004545	NM_001678	ATP1B2	ATPase, Na+/K+ transporting, beta 2 polypeptide	NM_001678	RefSeq	chr17	+	7554254	7561089
8004691	NM_203411	TMEM88	transmembrane protein 88	NM_203411	RefSeq	chr17	+	7758376	7759417
8005134	NM_000676	ADORA2B	adenosine A2b receptor	NM_000676	RefSeq	chr17	+	15848231	15879210
8006779	NM_020876	ARHGAP23	Rho GTPase activating protein 23	NM_020876	RefSeq	chr17	+	36623152	36654769
8006788	NM_005937	MLLT6	myeloid/lymphoid or mixed-lineage leukemia (trithorax homolog, Drosophila); translocated to, 6	NM_005937	RefSeq	chr17	+	36861795	36884052
8006865	NM_032192	PPP1R1B	protein phosphatase 1, regulatory (inhibitor) subunit 1B	NM_032192	RefSeq	chr17	+	37783179	37792878
8007154	NM_021939	FKBP10	FK506 binding protein 10, 65 kDa	NM_021939	RefSeq	chr17	+	39969201	39979469
8007348	NM_005854	RAMP2	receptor (G protein-coupled) activity modifying protein 2	NM_005854	RefSeq	chr17	+	40913205	40915059
8007701	NM_016438	HIGD1B	HIG1 hypoxia inducible domain family, member 1B	NM_016438	RefSeq	chr17	+	42925279	42927844
8008113	NM_005831	CALCOCO2	calcium binding and coiled-coil domain 2	NM_005831	RefSeq	chr17	+	46908372	46942229
8008682	NM_138962	MSI2	musashi homolog 2 (Drosophila)	NM_138962	RefSeq	chr17	+	55333931	55757299
8008969	NM_005994	TBX2	T-box 2	NM_005994	RefSeq	chr17	+	59477257	59486827
8009353	NM_181671	PITPNC1	phosphatidylinositol transfer protein, cytoplasmic 1	NM_181671	RefSeq	chr17	+	65373720	65689647
8009517	NM_000346	SOX9	SRY (sex determining region Y)-box 9	NM_000346	RefSeq	chr17	+	70117161	70122561
8009685	NM_004252	SLC9A3R1	solute carrier family 9 (sodium/hydrogen exchanger), member 3 regulator 1	NM_004252	RefSeq	chr17	+	72744509	72765494
8009796	NM_014738	KIAA0195	KIAA0195	NM_014738	RefSeq	chr17	+	73452718	73496169
8012079	NM_004422	DVL2	dishevelled, dsh homolog 2 (Drosophila)	NM_004422	RefSeq	chr17	-	7128660	7137868
8013157	NM_001033551	TOM1L2	target of myb1-like 2 (chicken)	NM_001033551	RefSeq	chr17	-	17748215	17749391
8014282	NM_024302	MMP28	matrix metallopeptidase 28	NM_024302	RefSeq	chr17	-	34092876	34122640
8016168	NM_133373	PLCD3	phospholipase C, delta 3	NM_133373	RefSeq	chr17	-	43189008	43209891
8016947	NM_004758	BZRAP1	benzodiazapine receptor (peripheral) associated protein 1	NM_004758	RefSeq	chr17	-	56378592	56406121
8017547	NM_001099786	ICAM2	intercellular adhesion molecule 2	NM_001099786	RefSeq	chr17	-	62079955	62097978
8018107	NM_012121	CDC42EP4	CDC42 effector protein (Rho GTPase binding) 4	NM_012121	RefSeq	chr17	-	71279763	71308145
8018220	NM_000835	GRIN2C	glutamate receptor, ionotropic, N-methyl D-aspartate 2C	NM_000835	RefSeq	chr17	-	72838162	72856966
8018379	NM_020753	CASKIN2	CASK interacting protein 2	NM_020753	RefSeq	chr17	-	73496342	73511627
8019437	NM_198082	CCDC57	coiled-coil domain containing 57	NM_198082	RefSeq	chr17	-	80059346	80170689
8020110	NM_006868	RAB31	RAB31, member RAS oncogene family	NM_006868	RefSeq	chr18	+	9708228	9862548
8020141	NM_153000	APCDD1	adenomatosis polyposis coli down-regulated 1	NM_153000	RefSeq	chr18	+	10454543	10488698
8020495	NM_138375	CABLES1	Cdk5 and Abl enzyme substrate 1	NM_138375	RefSeq	chr18	+	20715727	20838617
8021442	NM_018181	ZNF532	zinc finger protein 532	NM_018181	RefSeq	chr18	+	56530061	56653709
8021484	NM_031891	CDH20	cadherin 20, type 2	NM_031891	RefSeq	chr18	+	59157775	59222365
8021565	NM_194449	PHLPP1	PH domain and leucine rich repeat protein phosphatase 1	NM_194449	RefSeq	chr18	+	60382734	60647666
8023955	NM_001728	BSG	basigin (Ok blood group)	NM_001728	RefSeq	chr19	+	511896	583616
8024019	NM_002819	PTBP1	polypyrimidine tract binding protein 1	NM_002819	RefSeq	chr19	+	797411	812327
8024373	NM_001039846	IZUMO4	IZUMO family member 4	NM_001039846	RefSeq	chr19	+	2084101	2099583
8024660	NM_006339	HMG20B	high-mobility group 20B	NM_006339	RefSeq	chr19	+	3572943	3579081
8025672	NM_020428	SLC44A2	solute carrier family 44, member 2	NM_020428	RefSeq	chr19	+	10713186	10755235
8025741	NM_001005360	DNM2	dynamin 2	NM_001005360	RefSeq	chr19	+	10823842	10942579
8025895	NM_002743	PRKCSH	protein kinase C substrate 80K-H	NM_002743	RefSeq	chr19	+	11546269	11561783
8026564	NM_016270	KLF2	Kruppel-like factor 2 (lung)	NM_016270	RefSeq	chr19	+	16435648	16438345
8026763	NM_198580	SLC27A1	solute carrier family 27 (fatty acid transporter), member 1	NM_198580	RefSeq	chr19	+	17581300	17616977
8027018	NM_001171948	C19orf50	chromosome 19 open reading frame 50	NM_001171948	RefSeq	chr19	+	18668598	18680188
8027760	NM_005031	FXYD1	FXYD domain containing ion transport regulator 1	NM_005031	RefSeq	chr19	+	35629732	35633954
8029006	NM_021913	AXL	AXL receptor tyrosine kinase	NM_021913	RefSeq	chr19	+	41724823	41767749
8029147	NM_199002	ARHGEF1	Rho guanine nucleotide exchange factor (GEF) 1	NM_199002	RefSeq	chr19	+	42387250	42411604
8029507	NM_002856	PVRL2	poliovirus receptor-related 2 (herpesvirus entry mediator B)	NM_002856	RefSeq	chr19	+	45349393	45392485
8029530	NM_000041	APOE	apolipoprotein E	NM_000041	RefSeq	chr19	+	45409034	45412650
8029784	NM_152794	HIF3A	hypoxia inducible factor 3, alpha subunit	NM_152794	RefSeq	chr19	+	46800305	46846690
8030199	NM_003089	SNRNP70	small nuclear ribonucleoprotein 70kDa (U1)	NM_003089	RefSeq	chr19	+	49588465	49611870
8031157	NM_020659	TTYH1	tweety homolog 1 (Drosophila)	NM_020659	RefSeq	chr19	+	54926605	54948080
8032410	NM_130807	MOBKL2A	MOB1, Mps One Binder kinase activator-like 2A (yeast)	NM_130807	RefSeq	chr19	-	2071035	2096304
8033097	NM_000635	RFX2	regulatory factor X, 2 (influences HLA class II expression)	NM_000635	RefSeq	chr19	-	5993175	6110578
8033118	NM_005934	MLLT1	myeloid/lymphoid or mixed-lineage leukemia (trithorax homolog, Drosophila); translocated to, 1	NM_005934	RefSeq	chr19	-	6210392	6279959
8034940	NM_000435	NOTCH3	notch 3	NM_000435	RefSeq	chr19	-	15270444	15311792
8035023	NM_014371	AKAP8L	A kinase (PRKA) anchor protein 8-like	NM_014371	RefSeq	chr19	-	15490859	15529833
8035539	NM_001492	GDF1	growth differentiation factor 1	NM_001492	RefSeq	chr19	-	18979354	19007488
8036055	NM_139284	LGI4	leucine-rich repeat LGI family, member 4	NM_139284	RefSeq	chr19	-	35615417	35626104
8036862	AY358191	LOC100131217	NINP6167	AY358191	GenBank	chr19	-	40779396	40781386
8037657	NM_004409	DMPK	dystrophia myotonica-protein kinase	NM_004409	RefSeq	chr19	-	46272975	46285810
8038584	NM_001080457	LRRC4B	leucine rich repeat containing 4B	NM_001080457	RefSeq	chr19	-	51020831	51052101
8041781	NM_001430	EPAS1	endothelial PAS domain protein 1	NM_001430	RefSeq	chr2	+	46524538	46613839
8042439	NM_032208	ANTXR1	anthrax toxin receptor 1	NM_032208	RefSeq	chr2	+	69240489	69476302
8042867	NM_012477	WBP1	WW domain binding protein 1	NM_012477	RefSeq	chr2	+	74685577	74688012
8043114	NM_031283	TCF7L1	transcription factor 7-like 1 (T-cell specific, HMG-box)	NM_031283	RefSeq	chr2	+	85360583	85537505
8043945	NM_145686	MAP4K4	mitogen-activated protein kinase kinase kinase kinase 4	NM_145686	RefSeq	chr2	+	102314488	102511152
8044391	NM_006343	MERTK	c-mer proto-oncogene tyrosine kinase	NM_006343	RefSeq	chr2	+	112656185	112786945
8044927	NM_002193	INHBB	inhibin, beta B	NM_002193	RefSeq	chr2	+	121102999	121108989
8044961	NR_023343	RNU4ATAC	RNA, U4atac small nuclear (U12-dependent splicing)	NR_023343	RefSeq	chr2	+	122288456	122288585
8045075	NM_001161415	GPR17	G protein-coupled receptor 17	NM_001161415	RefSeq	chr2	+	128403614	128413755
8046726	NM_001130445	SSFA2	sperm specific antigen 2	NM_001130445	RefSeq	chr2	+	182756595	182795465
8048139	NM_212482	FN1	fibronectin 1	NM_212482	RefSeq	chr2	+	216224632	216226354
8048304	NM_021198	CTDSP1	CTD (carboxy-terminal domain, RNA polymerase II, polypeptide A) small phosphatase 1	NM_021198	RefSeq	chr2	+	219264478	219270664
8048995	NM_030926	ITM2C	integral membrane protein 2C	NM_030926	RefSeq	chr2	+	231729621	231743969
8052143	NM_006794	GPR75	G protein-coupled receptor 75	NM_006794	RefSeq	chr2	-	54080050	54087092
8052355	NM_004105	EFEMP1	EGF-containing fibulin-like extracellular matrix protein 1	NM_004105	RefSeq	chr2	-	56093097	56150939
8052940	NM_020459	PAIP2B	poly(A) binding protein interacting protein 2B	NM_020459	RefSeq	chr2	-	71409869	71454213
8052979	NM_144579	SFXN5	sideroflexin 5	NM_144579	RefSeq	chr2	-	73169165	73298965
8055978	NM_152789	FAM133B	family with sequence similarity 133, member B	NM_152789	RefSeq	chr2	-	158236543	158236926
8056060	NM_013450	BAZ2B	bromodomain adjacent to zinc finger domain, 2B	NM_013450	RefSeq	chr2	-	160175490	160473081
8057887	NM_004226	STK17B	serine/threonine kinase 17b	NM_004226	RefSeq	chr2	-	197001668	197036307
8058869	NM_022648	TNS1	tensin 1	NM_022648	RefSeq	chr2	-	218667502	218808761
8059878	NM_024726	IQCA1	IQ motif containing with AAA domain 1	NM_024726	RefSeq	chr2	-	237232794	237416175
8060705	NM_020746	MAVS	mitochondrial antiviral signaling protein	NM_020746	RefSeq	chr20	+	3827476	3849280
8060745	NM_175839	SMOX	spermine oxidase	NM_175839	RefSeq	chr20	+	4129450	4168369
8061247	NM_018993	RIN2	Ras and Rab interactor 2	NM_018993	RefSeq	chr20	+	19867165	19983101
8061564	NM_181353	ID1	inhibitor of DNA binding 1, dominant negative helix-loop-helix protein	NM_181353	RefSeq	chr20	+	30193086	30194318
8062034	NM_021202	TP53INP2	tumor protein p53 inducible nuclear protein 2	NM_021202	RefSeq	chr20	+	33292143	33301240
8062119	BC103840 // BC103840	MT1P3 // MT1P3	metallothionein 1 pseudogene 3 // metallothionein 1 pseudogene 3	BC103840	GenBank	chr20	+	33805758	33806127
8062623	NM_002660	PLCG1	phospholipase C, gamma 1	NM_002660	RefSeq	chr20	+	39765877	39804361
8064686	NM_025220	ADAM33	ADAM metallopeptidase domain 33	NM_025220	RefSeq	chr20	-	3648612	3663337
8065403	NM_000099	CST3	cystatin C	NM_000099	RefSeq	chr20	-	23614294	23618631
8065444	NM_032501	ACSS1	acyl-CoA synthetase short-chain family member 1	NM_032501	RefSeq	chr20	-	24986868	25039616
8065683	NM_003098	SNTA1	syntrophin, alpha 1 (dystrophin-associated protein A1, 59kDa, acidic component)	NM_003098	RefSeq	chr20	-	31995761	32031698
8066260	NR_003017	SNORA71C	small nucleolar RNA, H/ACA box 71C	NR_003017	RefSeq	chr20	-	37058313	37058446
8066513	NM_002999	SDC4	syndecan 4	NM_002999	RefSeq	chr20	-	43953928	43977064
8067125	NM_003657	BCAS1	breast carcinoma amplified sequence 1	NM_003657	RefSeq	chr20	-	52553316	52687084
8069269	NM_001848	COL6A1	collagen, type VI, alpha 1	NM_001848	RefSeq	chr21	+	47401663	47424963
8069301	NM_001849	COL6A2	collagen, type VI, alpha 2	NM_001849	RefSeq	chr21	+	47518033	47552763
8069668	NM_052954	CYYR1	cysteine/tyrosine-rich 1	NM_052954	RefSeq	chr21	-	27838528	27945581
8070389	NM_004965	HMGN1	high-mobility group nucleosome binding domain 1	NM_004965	RefSeq	chr21	-	40713971	40721573
8070819	NM_004339	PTTG1IP	pituitary tumor-transforming 1 interacting protein	NM_004339	RefSeq	chr21	-	46269502	46293741
8071107	NM_031481	SLC25A18	solute carrier family 25 (mitochondrial carrier), member 18	NM_031481	RefSeq	chr22	+	18043183	18073651
8072160	NM_032173	ZNRF3	zinc and ring finger 3	NM_032173	RefSeq	chr22	+	29279890	29453475
8072360	NM_000355	TCN2	transcobalamin II	NM_000355	RefSeq	chr22	+	31003157	31023449
8072626	NM_000362	TIMP3	TIMP metallopeptidase inhibitor 3	NM_000362	RefSeq	chr22	+	33196802	33259028
8074003	NM_025204	TRABD	TraB domain containing	NM_025204	RefSeq	chr22	+	50624345	50638027
8074335	NM_016335	PRODH	proline dehydrogenase (oxidase) 1	NM_016335	RefSeq	chr22	-	18900295	18924066
8074473	NM_001130861	CLDN5	claudin 5	NM_001130861	RefSeq	chr22	-	19510550	19515068
8075322	NM_001037666	GATSL3	GATS protein-like 3	NM_001037666	RefSeq	chr22	-	30681107	30685522
8076481	NM_000398	CYB5R3	cytochrome b5 reductase 3	NM_000398	RefSeq	chr22	-	43014819	43045405
8076690	NM_001009880	C22orf9	chromosome 22 open reading frame 9	NM_001009880	RefSeq	chr22	-	45588123	45636650
8076894	NM_015166	MLC1	megalencephalic leukoencephalopathy with subcortical cysts 1	NM_015166	RefSeq	chr22	-	50497820	50524358
8076998	NM_012401	PLXNB2	plexin B2	NM_012401	RefSeq	chr22	-	50713408	50729023
8077612	NM_001025930	TTLL3	tubulin tyrosine ligase-like family, member 3	NM_001025930	RefSeq	chr3	+	9781453	9878393
8078227	NM_003884	KAT2B	K(lysine) acetyltransferase 2B	NM_003884	RefSeq	chr3	+	20081524	20196392
8078600	NM_006756	TCEA1	transcription elongation factor A (SII), 1	NM_006756	RefSeq	chr3	+	37317184	37318089
8078920	NR_003090	MOBP	myelin-associated oligodendrocyte basic protein	NR_003090	RefSeq	chr3	+	39509070	39567859
8079931	NM_006841	SLC38A3	solute carrier family 38, member 3	NM_006841	RefSeq	chr3	+	50242699	50258406
8081838	NM_020754	ARHGAP31	Rho GTPase activating protein 31	NM_020754	RefSeq	chr3	+	119013220	119136564
8082012	NM_021082	SLC15A2	solute carrier family 15 (H+/peptide transporter), member 2	NM_021082	RefSeq	chr3	+	121613287	121660458
8083471	NM_015595	ARHGEF26	Rho guanine nucleotide exchange factor (GEF) 26	NM_015595	RefSeq	chr3	+	153838792	153975616
8084165	NM_003106	SOX2	SRY (sex determining region Y)-box 2	NM_003106	RefSeq	chr3	+	181429722	181432224
8084742	NM_005578	LPP	LIM domain containing preferred translocation partner in lipoma	NM_005578	RefSeq	chr3	+	187930721	188597441
8086572	NM_024513	FYCO1	FYVE and coiled-coil domain containing 1	NM_024513	RefSeq	chr3	-	45959396	46037300
8086908	NM_001130082	PLXNB1	plexin B1	NM_001130082	RefSeq	chr3	-	48445262	48471460
8087337	NM_002292	LAMB2	laminin, beta 2 (laminin S)	NM_002292	RefSeq	chr3	-	49158547	49170599
8087624	NM_033158	HYAL2	hyaluronoglucosaminidase 2	NM_033158	RefSeq	chr3	-	50355221	50360213
8088415	NM_007177	FAM107A	family with sequence similarity 107, member A	NM_007177	RefSeq	chr3	-	58549844	58613337
8089701	NM_015642	ZBTB20	zinc finger and BTB domain containing 20	NM_015642	RefSeq	chr3	-	114057499	114866127
8090314	NM_012190	ALDH1L1	aldehyde dehydrogenase 1 family, member L1	NM_012190	RefSeq	chr3	-	125822408	125900029
8091422	NM_001168278	WWTR1	WW domain containing transcription regulator 1	NM_001168278	RefSeq	chr3	-	149238032	149421060
8091778	NR_003001	SCARNA7	small Cajal body-specific RNA 7	NR_003001	RefSeq	chr3	-	160232695	160233024
8091954	NM_014498	GOLIM4	golgi integral membrane protein 4	NM_014498	RefSeq	chr3	-	167727231	167813669
8092095	NM_015028	TNIK	TRAF2 and NCK interacting kinase	NM_015028	RefSeq	chr3	-	170780292	171178118
8092520	BC137178	C3orf70	chromosome 3 open reading frame 70	BC137178	GenBank	chr3	-	184795838	184870808
8092800	NM_032279	ATP13A4	ATPase type 13A4	NM_032279	RefSeq	chr3	-	193119866	193272696
8093013	NM_005781	TNK2	tyrosine kinase, non-receptor, 2	NM_005781	RefSeq	chr3	-	195590235	195635955
8093425	NM_000203	IDUA	iduronidase, alpha-L-	NM_000203	RefSeq	chr4	+	980785	998317
8093440	NM_001004356	FGFRL1	fibroblast growth factor receptor-like 1	NM_001004356	RefSeq	chr4	+	1004940	1020686
8093518	NM_000142	FGFR3	fibroblast growth factor receptor 3	NM_000142	RefSeq	chr4	+	1795034	1810598
8095585	NM_001098484	SLC4A4	solute carrier family 4, sodium bicarbonate cotransporter, member 4	NM_001098484	RefSeq	chr4	+	72053003	72437799
8096489	NM_006457	PDLIM5	PDZ and LIM domain 5	NM_006457	RefSeq	chr4	+	95373037	95589377
8096511	NM_001203	BMPR1B	bone morphogenetic protein receptor, type IB	NM_001203	RefSeq	chr4	+	95679128	96076167
8098263	NM_001166108	PALLD	palladin, cytoskeletal associated protein	NM_001166108	RefSeq	chr4	+	169418217	169849608
8100541	NM_001553	IGFBP7	insulin-like growth factor binding protein 7	NM_001553	RefSeq	chr4	-	57896939	57976551
8102249	NM_031279	AGXT2L1	alanine-glyoxylate aminotransferase 2-like 1	NM_031279	RefSeq	chr4	-	109663196	109684209
8102800	NM_014331	SLC7A11	solute carrier family 7, (cationic amino acid transporter, y+ system) member 11	NM_014331	RefSeq	chr4	-	139085247	139163503
8104621	NR_027028	GUSBP1	glucuronidase, beta pseudogene 1	NR_027028	RefSeq	chr5	+	21491390	21497231
8105937	BT006760	GUSBP3	glucuronidase, beta pseudogene 3	BT006760	GenBank	chr5	+	69170979	69770730
8106743	NM_004385	VCAN	versican	NM_004385	RefSeq	chr5	+	82767583	82876981
8106827	NM_032119	GPR98	G protein-coupled receptor 98	NM_032119	RefSeq	chr5	+	89854617	90460087
8106986	NM_014899	RHOBTB3	Rho-related BTB domain containing 3	NM_014899	RefSeq	chr5	+	95066850	95132071
8107673	NM_023927	GRAMD3	GRAM domain containing 3	NM_023927	RefSeq	chr5	+	125759101	125830064
8108453	NM_032289	PSD2	pleckstrin and Sec7 domain containing 2	NM_032289	RefSeq	chr5	+	139175406	139224051
8111153	NM_012334	MYO10	myosin X	NM_012334	RefSeq	chr5	-	16665410	16936372
8111569	NM_001161429	RANBP3L	RAN binding protein 3-like	NM_001161429	RefSeq	chr5	-	36249104	36302004
8111677	NM_002310	LIFR	leukemia inhibitory factor receptor alpha	NM_002310	RefSeq	chr5	-	38475065	38595496
8112491	NR_034021	SMA5	glucuronidase, beta pseudogene	NR_034021	RefSeq	chr5	-	69434689	69881549
8114805	NM_000800	FGF1	fibroblast growth factor 1 (acidic)	NM_000800	RefSeq	chr5	-	141971743	142065950
8115099	NM_002609	PDGFRB	platelet-derived growth factor receptor, beta polypeptide	NM_002609	RefSeq	chr5	-	149493402	149535422
8116162	NM_006261	PROP1	PROP paired-like homeobox 1	NM_006261	RefSeq	chr5	-	177419236	177423243
8117120	NM_001546	ID4	inhibitor of DNA binding 4, dominant negative helix-loop-helix protein	NM_001546	RefSeq	chr6	+	19837617	19840915
8117243	NM_017640	LRRC16A	leucine rich repeat containing 16A	NM_017640	RefSeq	chr6	+	25279306	25620758
8117760	NM_001098479	HLA-F	major histocompatibility complex, class I, F	NM_001098479	RefSeq	chr6	+	29690552	29695073
8117777	NR_001434	HLA-H	major histocompatibility complex, class I, H (pseudogene)	NR_001434	RefSeq	chr6	+	29794744	29913632
8117800	NM_002116	HLA-A	major histocompatibility complex, class I, A	NM_002116	RefSeq	chr6	+	29910278	29913654
8117861	NR_027822	HLA-L	major histocompatibility complex, class I, L, pseudogene	NR_027822	RefSeq	chr6	+	30227374	30234736
8117890	NM_005516	HLA-E	major histocompatibility complex, class I, E	NM_005516	RefSeq	chr6	+	30457219	30461971
8117900	NM_001954	DDR1	discoidin domain receptor tyrosine kinase 1	NM_001954	RefSeq	chr6	+	30523433	30867933
8119357	NM_015345	DAAM2	dishevelled associated activator of morphogenesis 2	NM_015345	RefSeq	chr6	+	39760159	39872648
8121838	NM_001003395	TPD52L1	tumor protein D52-like 1	NM_001003395	RefSeq	chr6	+	125474879	125585553
8122637	NM_015278	SASH1	SAM and SH3 domain containing 1	NM_015278	RefSeq	chr6	+	148593440	148873186
8123315	NM_206855	QKI	quaking homolog, KH domain RNA binding (mouse)	NM_206855	RefSeq	chr6	+	163835675	163994896
8123621	NM_001195291	SERPINB6	serpin peptidase inhibitor, clade B (ovalbumin), member 6	NM_001195291	RefSeq	chr6	-	2948393	2972399
8123920	NM_017770	ELOVL2	elongation of very long chain fatty acids (FEN1/Elo2, SUR4/Elo3, yeast)-like 2	NM_017770	RefSeq	chr6	-	10980992	11044624
8124911	NM_005514	HLA-B	major histocompatibility complex, class I, B	NM_005514	RefSeq	chr6	-	31321643	31325022
8129888	NM_001144060	NHSL1	NHS-like 1	NM_001144060	RefSeq	chr6	-	138743180	138893048
8130505	NM_003379	EZR	ezrin	NM_003379	RefSeq	chr6	-	159186773	159240444
8131069	NM_001039966	GPER	G protein-coupled estrogen receptor 1	NM_001039966	RefSeq	chr7	+	1126443	1133451
8132531	NM_175064	SPDYE1	speedy homolog E1 (Xenopus laevis)	NM_175064	RefSeq	chr7	+	44040488	44049723
8132860	NM_005228	EGFR	epidermal growth factor receptor	NM_005228	RefSeq	chr7	+	55086562	55324289
8133027	AK128836	LOC100132217	similar to hCG1793472	AK128836	GenBank	chr7	+	63218357	63227664
8133571	NR_003664	SPDYE8P	speedy homolog E8 (Xenopus laevis), pseudogene	NR_003664	RefSeq	chr7	+	74696066	74704119
8133654	NM_001099435	SPDYE5	speedy homolog E5 (Xenopus laevis)	NM_001099435	RefSeq	chr7	+	75124435	75131261
8134777	NM_024070	PVRIG	poliovirus receptor related immunoglobulin domain containing	NM_024070	RefSeq	chr7	+	99816240	99819113
8134789	NR_036569	PILRB	paired immunoglobin-like type 2 receptor beta	NR_036569	RefSeq	chr7	+	99933737	99965452
8134827	NM_173564	C7orf51	chromosome 7 open reading frame 51	NM_173564	RefSeq	chr7	+	100081550	100092422
8134834	NM_006076	AGFG2	ArfGAP with FG repeats 2	NM_006076	RefSeq	chr7	+	100136834	100168025
8135774	NM_002851	PTPRZ1	protein tyrosine phosphatase, receptor-type, Z polypeptide 1	NM_002851	RefSeq	chr7	+	121513159	121702090
8136095	NM_015328	AHCYL2	adenosylhomocysteinase-like 2	NM_015328	RefSeq	chr7	+	128864860	129070052
8137715	NM_182924	MICALL2	MICAL-like 2	NM_182924	RefSeq	chr7	-	1473995	1499109
8137865	NM_007353	GNA12	guanine nucleotide binding protein (G protein) alpha 12	NM_007353	RefSeq	chr7	-	2767739	2883963
8139212	NM_000168	GLI3	GLI family zinc finger 3	NM_000168	RefSeq	chr7	-	42003671	42262895
8139276	NM_000290	PGAM2	phosphoglycerate mutase 2 (muscle)	NM_000290	RefSeq	chr7	-	44102326	44105184
8139500	NM_022748	TNS3	tensin 3	NM_022748	RefSeq	chr7	-	47314752	47621691
8141076	NM_000305	PON2	paraoxonase 2	NM_000305	RefSeq	chr7	-	95034174	95064387
8141477	NR_028038	GATS	GATS, stromal antigen 3 opposite strand	NR_028038	RefSeq	chr7	-	99798276	99869841
8141526	NM_030935	TSC22D4	TSC22 domain family, member 4	NM_030935	RefSeq	chr7	-	100064142	100076902
8142087	NM_020725	ATXN7L1	ataxin 7-like 1	NM_020725	RefSeq	chr7	-	105248299	105264714
8142981	NM_001018111	PODXL	podocalyxin-like	NM_001018111	RefSeq	chr7	-	131185021	131241368
8143307	NM_022740	HIPK2	homeodomain interacting protein kinase 2	NM_022740	RefSeq	chr7	-	139257341	139477577
8145151	NM_005775	SORBS3	sorbin and SH3 domain containing 3	NM_005775	RefSeq	chr8	+	22409251	22433012
8146794	NM_024870	PREX2	phosphatidylinositol-3,4,5-trisphosphate-dependent Rac exchange factor 2	NM_024870	RefSeq	chr8	+	68864353	69143897
8147000	NM_024721	ZFHX4	zinc finger homeobox 4	NM_024721	RefSeq	chr8	+	77593523	77778156
8147461	NM_002998	SDC2	syndecan 2	NM_002998	RefSeq	chr8	+	97505882	97624037
8148149	NM_014943	ZHX2	zinc fingers and homeoboxes 2	NM_014943	RefSeq	chr8	+	123793901	123986755
8149324	NM_053279	FAM167A	family with sequence similarity 167, member A	NM_053279	RefSeq	chr8	-	11278972	11332226
8151310	NM_000503	EYA1	eyes absent homolog 1 (Drosophila)	NM_000503	RefSeq	chr8	-	72109668	72274467
8153550	NM_178564	NRBP2	nuclear receptor binding protein 2	NM_178564	RefSeq	chr8	-	144915914	144924200
8153568	NM_201384	PLEC	plectin	NM_201384	RefSeq	chr8	-	144989321	145050904
8153652	NM_030974	SHARPIN	SHANK-associated RH domain interactor	NM_030974	RefSeq	chr8	-	145153535	145159140
8154012	NM_153186	KANK1	KN motif and ankyrin repeat domains 1	NM_153186	RefSeq	chr9	+	470291	746105
8156750	NM_006401	ANP32B	acidic (leucine-rich) nuclear phosphoprotein 32 family, member B	NM_006401	RefSeq	chr9	+	100745641	100778225
8157105	NM_021224	ZNF462	zinc finger protein 462	NM_021224	RefSeq	chr9	+	109625378	109775915
8157524	NR_024168	TLR4	toll-like receptor 4	NR_024168	RefSeq	chr9	+	120466584	120479768
8157582	NM_000177	GSN	gelsolin	NM_000177	RefSeq	chr9	+	124030380	124095120
8157751	NM_004789	LHX2	LIM homeobox 2	NM_004789	RefSeq	chr9	+	126773889	126795449
8158112	NM_001261	CDK9	cyclin-dependent kinase 9	NM_001261	RefSeq	chr9	+	130547951	130553066
8158424	NM_001127244	LRRC8A	leucine rich repeat containing 8 family, member A	NM_001127244	RefSeq	chr9	+	131644391	131680318
8158431	NM_001100876	PHYHD1	phytanoyl-CoA dioxygenase domain containing 1	NM_001100876	RefSeq	chr9	+	131683174	131704681
8158686	NM_003934	FUBP3	far upstream element (FUSE) binding protein 3	NM_003934	RefSeq	chr9	+	133454960	133513739
8159531	NM_207510	LCNL1	lipocalin-like 1	NM_207510	RefSeq	chr9	+	139876356	139880210
8160722	NM_018449	UBAP2	ubiquitin associated protein 2	NM_018449	RefSeq	chr9	-	33921691	34048947
8160786	NM_020702	KIAA1161	KIAA1161	NM_020702	RefSeq	chr9	-	34366668	34376869
8160816	NM_198573	ENHO	energy homeostasis associated	NM_198573	RefSeq	chr9	-	34521040	34523037
8160823	NM_147164	CNTFR	ciliary neurotrophic factor receptor	NM_147164	RefSeq	chr9	-	34551430	34589735
8161056	NM_006289	TLN1	talin 1	NM_006289	RefSeq	chr9	-	35697334	35732369
8163896	NM_004099	STOM	stomatin	NM_004099	RefSeq	chr9	-	124101353	124132545
8164269	NM_000118	ENG	endoglin	NM_000118	RefSeq	chr9	-	130577291	130617035
8164607	NM_015033	FNBP1	formin binding protein 1	NM_015033	RefSeq	chr9	-	132649466	132805473
8165438	NM_013379	DPP7	dipeptidyl-peptidase 7	NM_013379	RefSeq	chr9	-	140004992	140009195
8170648	NM_001711	BGN	biglycan	NM_001711	RefSeq	chrX	+	152760397	152775012
8170716	NM_005393	PLXNB3	plexin B3	NM_005393	RefSeq	chrX	+	153029711	153044796
8173551	NM_002637	PHKA1	phosphorylase kinase, alpha 1 (muscle)	NM_002637	RefSeq	chrX	-	71798664	71934167
8174576	NM_133265	AMOT	angiomotin	NM_133265	RefSeq	chrX	-	112017731	112084043
8176026	NM_001456	FLNA	filamin A, alpha	NM_001456	RefSeq	chrX	-	153576894	153602994

## Sheet: Over 50 BA11 Neg. Correlated
Probe.Set.ID	Gene.Accession	Gene.Symbol	Gene.Description	mRNA.Accession	mRNA..Source	Chromosome	Strand	Start	Stop
7896798	NM_032129	PLEKHN1	pleckstrin homology domain containing, family N member 1	NM_032129	RefSeq	chr1	+	901877	910488
7897132	NM_022114	PRDM16	PR domain containing 16	NM_022114	RefSeq	chr1	+	2985744	3355185
7897370	NM_004781	VAMP3	vesicle-associated membrane protein 3 (cellubrevin)	NM_004781	RefSeq	chr1	+	7831329	7841492
7898296	ENST00000329454	C1orf64	chromosome 1 open reading frame 64	ENST00000329454	ENSEMBL	chr1	+	16330731	16335302
7898337	NM_018090	NECAP2	NECAP endocytosis associated 2	NM_018090	RefSeq	chr1	+	16767219	16786573
7898679	NM_032264	NBPF3	neuroblastoma breakpoint family, member 3	NM_032264	RefSeq	chr1	+	21766630	21811498
7898975	NM_005839	SRRM1	serine/arginine repetitive matrix 1	NM_005839	RefSeq	chr1	+	24969592	24999772
7899043	NM_020451	SEPN1	selenoprotein N, 1	NM_020451	RefSeq	chr1	+	26126667	26144713
7899502	NR_004407	RNU11	RNA, U11 small nuclear	NR_004407	RefSeq	chr1	+	28975112	28975246
7899939	NM_002060	GJA4	gap junction protein, alpha 4, 37kDa	NM_002060	RefSeq	chr1	+	35258599	35261348
7900095	NM_018067	MAP7D1	MAP7 domain containing 1	NM_018067	RefSeq	chr1	+	36621566	36646450
7900235	NM_012090	MACF1	microtubule-actin crosslinking factor 1	NM_012090	RefSeq	chr1	+	39547118	39952789
7900710	NM_015284	KIAA0467	KIAA0467	NM_015284	RefSeq	chr1	+	43855553	43918321
7901634	NR_026782	C1orf175	chromosome 1 open reading frame 175	NR_026782	RefSeq	chr1	+	55107444	55175939
7901788	NM_001134673	NFIA	nuclear factor I/A	NM_001134673	RefSeq	chr1	+	61330931	61928465
7902038	NM_001005353	AK4	adenylate kinase 4	NM_001005353	RefSeq	chr1	+	65613232	65697819
7903393	NM_001400	S1PR1	sphingosine-1-phosphate receptor 1	NM_001400	RefSeq	chr1	+	101702444	101707074
7904486	AK294414	NBPF9	neuroblastoma breakpoint family, member 9	AK294414	GenBank	chr1	+	144158178	144167734
7904500	ENST00000436832	NBPF1	neuroblastoma breakpoint family, member 1	ENST00000436832	ENSEMBL	chr1	+	144168358	144172434
7904506	NM_001039703	NBPF10	neuroblastoma breakpoint family, member 10	NM_001039703	RefSeq	chr1	+	144174831	144216283
7904562	AK294944	NBPF14	neuroblastoma breakpoint family, member 14	AK294944	GenBank	chr1	+	144217751	144221724
7904574	NM_001102663	NBPF16	neuroblastoma breakpoint family, member 16	NM_001102663	RefSeq	chr1	+	144614959	145370303
7904874	NM_183372	NBPF11	neuroblastoma breakpoint family, member 11	NM_183372	RefSeq	chr1	+	146465150	146466121
7904976	NM_001170755	NBPF15	neuroblastoma breakpoint family, member 15	NM_001170755	RefSeq	chr1	+	148560990	148596158
7905517	NM_178354	LCE1F	late cornified envelope 1F	NM_178354	RefSeq	chr1	+	152748848	152749204
7905523	NM_178352	LCE1D	late cornified envelope 1D	NM_178352	RefSeq	chr1	+	152769217	152771396
7905581	NM_006271	S100A1	S100 calcium binding protein A1	NM_006271	RefSeq	chr1	+	153600402	153604515
7905754	NM_020452	ATP8B2	ATPase, class I, type 8B, member 2	NM_020452	RefSeq	chr1	+	154298029	154323783
7906205	NM_021948	BCAN	brevican	NM_021948	RefSeq	chr1	+	156611733	156629320
7906501	NM_000702	ATP1A2	ATPase, Na+/K+ transporting, alpha 2 polypeptide	NM_000702	RefSeq	chr1	+	160085548	160113381
7907058	NM_002697	POU2F1	POU class 2 homeobox 1	NM_002697	RefSeq	chr1	+	167190120	167396582
7908812	NM_004767	GPR37L1	G protein-coupled receptor 37 like 1	NM_004767	RefSeq	chr1	+	202091986	202098640
7909789	NM_001135599	TGFB2	transforming growth factor, beta 2	NM_001135599	RefSeq	chr1	+	218519577	218617961
7910680	NM_003272	GPR137B	G protein-coupled receptor 137B	NM_003272	RefSeq	chr1	+	236305827	236372206
7911793	NR_015440	FLJ42875	hypothetical LOC440556	NR_015440	RefSeq	chr1	-	2785349	2980350
7912975	NM_003748	ALDH4A1	aldehyde dehydrogenase 4 family, member A1	NM_003748	RefSeq	chr1	-	19197924	19229275
7914525	NM_023009	MARCKSL1	MARCKS-like 1	NM_023009	RefSeq	chr1	-	32799433	32801980
7915229	NM_014571	HEYL	hairy/enhancer-of-split related with YRPW motif-like	NM_014571	RefSeq	chr1	-	40089103	40105617
7915472	NM_006516	SLC2A1	solute carrier family 2 (facilitated glucose transporter), member 1	NM_006516	RefSeq	chr1	-	43391519	43424530
7916229	NM_018281	ECHDC2	enoyl CoA hydratase domain containing 2	NM_018281	RefSeq	chr1	-	53361656	53387446
7916493	NM_003713	PPAP2B	phosphatidic acid phosphatase type 2B	NM_003713	RefSeq	chr1	-	56959939	57045257
7916669	NM_033407	DOCK7	dedicator of cytokinesis 7	NM_033407	RefSeq	chr1	-	62920397	63153969
7917232	NM_005274	GNG5	guanine nucleotide binding protein (G protein), gamma 5	NM_005274	RefSeq	chr1	-	84964008	84972248
7918593	NM_175744	RHOC	ras homolog gene family, member C	NM_175744	RefSeq	chr1	-	113243728	113250056
7919095	NM_024408	NOTCH2	notch 2	NM_024408	RefSeq	chr1	-	120454176	120612276
7919984	NM_003944	SELENBP1	selenium binding protein 1	NM_003944	RefSeq	chr1	-	151336778	151345209
7920291	NM_080388	S100A16	S100 calcium binding protein A16	NM_080388	RefSeq	chr1	-	153579362	153585644
7920303	NM_005979	S100A13	S100 calcium binding protein A13	NM_005979	RefSeq	chr1	-	153591275	153606574
7920552	NM_002249	KCNN3	potassium intermediate/small conductance calcium-activated channel, subfamily N, member 3	NM_002249	RefSeq	chr1	-	154679902	154842756
7920575	NM_020524	PBXIP1	pre-B-cell leukemia homeobox interacting protein 1	NM_020524	RefSeq	chr1	-	154916552	154928599
7920873	NR_002974	SNORA42	small nucleolar RNA, H/ACA box 42	NR_002974	RefSeq	chr1	-	155889700	155889833
7920928	NM_024897	PAQR6	progestin and adipoQ receptor family member VI	NM_024897	RefSeq	chr1	-	156213206	156217881
7921003	NM_006365	C1orf61	chromosome 1 open reading frame 61	NM_006365	RefSeq	chr1	-	156374051	156399371
7921533	NM_002241	KCNJ10	potassium inwardly-rectifying channel, subfamily J, member 10	NM_002241	RefSeq	chr1	-	160007257	160040038
7922689	NM_002065	GLUL	glutamate-ammonia ligase	NM_002065	RefSeq	chr1	-	182350839	182361341
7923378	NM_004078	CSRP1	cysteine and glycine-rich protein 1	NM_004078	RefSeq	chr1	-	201452658	201478584
7924987	NM_000029	AGT	angiotensinogen (serpin peptidase inhibitor, clade A, member 8)	NM_000029	RefSeq	chr1	-	230838269	230850043
7926486	NM_001145195	SLC39A12	solute carrier family 39 (zinc transporter), member 12	NM_001145195	RefSeq	chr10	+	18240821	18332218
7930380	NM_016824	ADD3	adducin 3 (gamma)	NM_016824	RefSeq	chr10	+	111765562	111895323
7930857	NM_004098	EMX2	empty spiracles homeobox 2	NM_004098	RefSeq	chr10	+	119301956	119309057
7931097	NM_002775	HTRA1	HtrA serine peptidase 1	NM_002775	RefSeq	chr10	+	124221041	124274424
7931293	NM_001380	DOCK1	dedicator of cytokinesis 1	NM_001380	RefSeq	chr10	+	128594023	129250780
7931656	NM_001177376	DUX4L4	double homeobox 4 like 4	NM_001177376	RefSeq	chr10	+	135480655	135481164
7932214	NM_001039844	ACBD7	acyl-CoA binding domain containing 7	NM_001039844	RefSeq	chr10	-	15117474	15130775
7932453	NM_006393	NEBL	nebulette	NM_006393	RefSeq	chr10	-	21068902	21463116
7932911	NM_004521	KIF5B	kinesin family member 5B	NM_004521	RefSeq	chr10	-	32297938	32345359
7933010	NM_019619	PARD3	par-3 partitioning defective 3 homolog (C. elegans)	NM_019619	RefSeq	chr10	-	34398489	35104249
7934690	NM_153367	ZCCHC24	zinc finger, CCHC domain containing 24	NM_153367	RefSeq	chr10	-	81142081	81205383
7934997	NM_005398	PPP1R3C	protein phosphatase 1, regulatory (inhibitor) subunit 3C	NM_005398	RefSeq	chr10	-	93388199	93392858
7936322	NM_020918	GPAM	glycerol-3-phosphate acyltransferase, mitochondrial	NM_020918	RefSeq	chr10	-	113909622	113943521
7937698	NM_001005922	KRTAP5-1	keratin associated protein 5-1	NM_001005922	RefSeq	chr11	+	1606061	1606658
7938608	NM_006108	SPON1	spondin 1, extracellular matrix protein	NM_006108	RefSeq	chr11	+	13983914	14289656
7939587	BX640618	DKFZp779M0652	hypothetical DKFZp779M0652	BX640618	GenBank	chr11	+	45792983	45793908
7940565	NM_004265	FADS2	fatty acid desaturase 2	NM_004265	RefSeq	chr11	+	61583749	61634825
7942342	NM_001567	INPPL1	inositol polyphosphate phosphatase-like 1	NM_001567	RefSeq	chr11	+	71903158	71950149
7943398	NM_001130145	YAP1	Yes-associated protein 1	NM_001130145	RefSeq	chr11	+	101981279	102104149
7944911	NM_001037558	HEPN1	HEPACAM opposite strand 1	NM_001037558	RefSeq	chr11	+	124789146	124790573
7945344	NR_024368	FLJ45340	hypothetical LOC402483	NR_024368	RefSeq	chr11	-	127926	129388
7945498	NM_021920	SCT	secretin	NM_021920	RefSeq	chr11	-	626313	627173
7945550	NM_145886	LRDD	leucine-rich repeats and death domain containing	NM_145886	RefSeq	chr11	-	799179	805245
7945873	NR_002822	MGC72080	MGC72080 pseudogene	NR_002822	RefSeq	chr11	-	3412597	3412874
7946365	NM_030906	STK33	serine/threonine kinase 33	NM_030906	RefSeq	chr11	-	8413418	8615775
7946589	NM_130385	MRVI1	murine retrovirus integration site 1 homolog	NM_130385	RefSeq	chr11	-	10597293	10715535
7947338	NM_000280	PAX6	paired box 6	NM_000280	RefSeq	chr11	-	31810458	31839509
7947496	NM_001195728	SLC1A2	solute carrier family 1 (glial high affinity glutamate transporter), member 2	NM_001195728	RefSeq	chr11	-	35272753	35441524
7947744	NM_002334	LRP4	low density lipoprotein receptor-related protein 4	NM_002334	RefSeq	chr11	-	46878419	46940173
7948470	NM_004778	GPR44	G protein-coupled receptor 44	NM_004778	RefSeq	chr11	-	60618398	60623444
7948667	NM_001620	AHNAK	AHNAK nucleoprotein	NM_001620	RefSeq	chr11	-	62201014	62314332
7949060	NM_138689 // NM_138689	PPP1R14B // PPP1R14B	protein phosphatase 1, regulatory (inhibitor) subunit 14B // protein phosphatase 1, regulatory (inhibitor) subunit 14B	NM_138689	RefSeq	chr11	-	64011951	64014413
7949503	NM_016938	EFEMP2	EGF-containing fibulin-like extracellular matrix protein 2	NM_016938	RefSeq	chr11	-	65633912	65641079
7949754	NM_013246	CLCF1	cardiotrophin-like cytokine factor 1	NM_013246	RefSeq	chr11	-	67131639	67141206
7949971	NM_001876	CPT1A	carnitine palmitoyltransferase 1A (liver)	NM_001876	RefSeq	chr11	-	68522088	68609384
7952227	NM_015645	C1QTNF5	C1q and tumor necrosis factor related protein 5	NM_015645	RefSeq	chr11	-	119209652	119217383
7952475	NM_152722	HEPACAM	hepatocyte cell adhesion molecule	NM_152722	RefSeq	chr11	-	124789089	124805946
7953383	NR_004387	SCARNA10	small Cajal body-specific RNA 10	NR_004387	RefSeq	chr12	+	6619388	6619717
7954055	NM_001130415	APOLD1	apolipoprotein L domain containing 1	NM_001130415	RefSeq	chr12	+	12878865	12944397
7955663	NM_170754	TENC1	tensin like C1 domain containing phosphatase (tensin 2)	NM_170754	RefSeq	chr12	+	53440810	53458163
7958466	NM_001093	ACACB	acetyl-CoA carboxylase beta	NM_001093	RefSeq	chr12	+	109554400	109706031
7958784	NM_000690	ALDH2	aldehyde dehydrogenase 2 family (mitochondrial)	NM_000690	RefSeq	chr12	+	112204346	112247784
7959500	NM_003959	HIP1R	huntingtin interacting protein 1 related	NM_003959	RefSeq	chr12	+	123320036	123347507
7959772	NM_006312	NCOR2	nuclear receptor corepressor 2	NM_006312	RefSeq	chr12	+	124885028	124887108
7961300	NM_006249	PRB3	proline-rich protein BstNI subfamily 3	NM_006249	RefSeq	chr12	-	11418857	11422641
7961306	NM_005039	PRB1	proline-rich protein BstNI subfamily 1	NM_005039	RefSeq	chr12	-	11504757	11508526
7961320	NM_006248	PRB2	proline-rich protein BstNI subfamily 2	NM_006248	RefSeq	chr12	-	11544474	11548502
7962623	NM_001098531	RAPGEF3	Rap guanine nucleotide exchange factor (GEF) 3	NM_001098531	RefSeq	chr12	-	48129089	48129492
7963774	NM_015481	ZNF385A	zinc finger protein 385A	NM_015481	RefSeq	chr12	-	54762920	54785070
7964388	NM_020142	NDUFA4L2	NADH dehydrogenase (ubiquinone) 1 alpha subcomplex, 4-like 2	NM_020142	RefSeq	chr12	-	57628686	57634527
7966003	NM_018171	APPL2	adaptor protein, phosphotyrosine interaction, PH domain and leucine zipper containing 2	NM_018171	RefSeq	chr12	-	105567075	105630008
7968212	NM_006646	WASF3	WAS protein family, member 3	NM_006646	RefSeq	chr13	+	27131840	27263085
7968789	NM_014059	C13orf15	chromosome 13 open reading frame 15	NM_014059	RefSeq	chr13	+	42031686	42045018
7969596	NM_004466	GPC5	glypican 5	NM_004466	RefSeq	chr13	+	92050882	93519490
7969830	NM_007129	ZIC2	Zic family member 2 (odd-paired homolog, Drosophila)	NM_007129	RefSeq	chr13	+	100634293	100639019
7970448	NM_001110219	GJB6	gap junction protein, beta 6, 30kDa	NM_001110219	RefSeq	chr13	-	20796101	20806366
7970763	NM_002019	FLT1	fms-related tyrosine kinase 1 (vascular endothelial growth factor/vascular permeability factor receptor)	NM_002019	RefSeq	chr13	-	28875790	29069232
7971177	NM_002015	FOXO1	forkhead box O1	NM_002015	RefSeq	chr13	-	41129801	41240734
7972291	NM_007084	SOX21	SRY (sex determining region Y)-box 21	NM_007084	RefSeq	chr13	-	95361876	95364510
7973352	NM_014045	LRP10	low density lipoprotein receptor-related protein 10	NM_014045	RefSeq	chr14	+	23340960	23347293
7973709	NM_004554	NFATC4	nuclear factor of activated T-cells, cytoplasmic, calcineurin-dependent 4	NM_004554	RefSeq	chr14	+	24837254	24848810
7973875	NM_001164749	NPAS3	neuronal PAS domain protein 3	NM_001164749	RefSeq	chr14	+	33408459	34270951
7974835	NM_006255	PRKCH	protein kinase C, eta	NM_006255	RefSeq	chr14	+	61788433	62017698
7974902	NM_020663	RHOJ	ras homolog gene family, member J	NM_020663	RefSeq	chr14	+	63671126	63758561
7976443	NM_001130080	IFI27	interferon, alpha-inducible protein 27	NM_001130080	RefSeq	chr14	+	94577079	94583033
7977621	NM_201540	NDRG2	NDRG family member 2	NM_201540	RefSeq	chr14	-	21484922	21493935
7978544	NM_022073	EGLN3	egl nine homolog 3 (C. elegans)	NM_022073	RefSeq	chr14	-	34393421	34420286
7979204	NM_006832	FERMT2	fermitin family member 2	NM_006832	RefSeq	chr14	-	53323991	53417815
7979813	NM_004926	ZFP36L1	zinc finger protein 36, C3H type-like 1	NM_004926	RefSeq	chr14	-	69254375	69261453
7980098	NM_005589	ALDH6A1	aldehyde dehydrogenase 6 family, member A1	NM_005589	RefSeq	chr14	-	74526851	74551196
7980537	NM_033104	STON2	stonin 2	NM_033104	RefSeq	chr14	-	81736783	81864927
7981955	NR_003319	SNORD116-4	small nucleolar RNA, C/D box 116-4	NR_003319	RefSeq	chr15	+	25304685	25357041
7982392	NM_001036	RYR3	ryanodine receptor 3	NM_001036	RefSeq	chr15	+	33603161	34158303
7983867	NM_032866	CGNL1	cingulin-like 1	NM_032866	RefSeq	chr15	+	57668694	57842921
7984217	NM_025201	PLEKHO2	pleckstrin homology domain containing, family O member 2	NM_025201	RefSeq	chr15	+	65134103	65160201
7985409	NM_198181	GOLGA6L9	golgin A6 family-like 9	NM_198181	RefSeq	chr15	+	82722250	82731348
7985472	NR_003246	GOLGA6L5	golgin A6 family-like 5 (pseudogene)	NR_003246	RefSeq	chr15	+	83188641	83195173
7985934	NM_020210	SEMA4B	sema domain, immunoglobulin domain (Ig), transmembrane domain (TM) and short cytoplasmic domain, (semaphorin) 4B	NM_020210	RefSeq	chr15	+	90728152	90772892
7986977	NM_003257	TJP1	tight junction protein 1 (zona occludens 1)	NM_003257	RefSeq	chr15	-	29992356	30114718
7990683	NM_015162	ACSBG1	acyl-CoA synthetase bubblegum family member 1	NM_015162	RefSeq	chr15	-	78459810	78526899
7990894	NM_001164465	GOLGA6L10	golgin A6 family-like 10	NM_001164465	RefSeq	chr15	-	82636471	82637653
7991837	NM_005009	NME4	non-metastatic cells 4, protein expressed in	NM_005009	RefSeq	chr16	+	447180	450754
7991860	NM_014700	RAB11FIP3	RAB11 family interacting protein 3 (class II)	NM_014700	RefSeq	chr16	+	475619	572481
7992038	NM_024042	METRN	meteorin, glial cell differentiation regulator	NM_024042	RefSeq	chr16	+	765173	767480
7992956	NM_032575	GLIS2	GLIS family zinc finger 2	NM_032575	RefSeq	chr16	+	4364762	4389598
7993349	NM_006985	NPIP	nuclear pore complex interacting protein	NM_006985	RefSeq	chr16	+	14805546	14820154
7993404	NR_036447	PKD1P1	polycystic kidney disease 1 (autosomal dominant) pseudogene 1	NR_036447	RefSeq	chr16	+	15016659	15045901
7993999	ENST00000446231	SMG1	SMG1 homolog, phosphatidylinositol 3-kinase-related kinase (C. elegans)	ENST00000446231	ENSEMBL	chr16	+	22462888	22477933
7994371	ENST00000503072	LOC100132247	similar to Uncharacterized protein KIAA0220	ENST00000503072	ENSEMBL	chr16	+	28655902	28784076
7994559	NR_003610	PDXDC2P	pyridoxal-dependent decarboxylase domain containing 2, pseudogene	NR_003610	RefSeq	chr16	+	29049967	29063048
7994655	NM_024516	C16orf53	chromosome 16 open reading frame 53	NM_024516	RefSeq	chr16	+	29827285	29831438
7995206	NM_001042454	TGFB1I1	transforming growth factor beta 1 induced transcript 1	NM_001042454	RefSeq	chr16	+	31483472	31489280
7995783	NM_005953	MT2A	metallothionein 2A	NM_005953	RefSeq	chr16	+	56642496	56643409
7995797	NM_175617	MT1E	metallothionein 1E	NM_175617	RefSeq	chr16	+	56659387	56661024
7995813	NR_027781	MT1DP	metallothionein 1D (pseudogene)	NR_027781	RefSeq	chr16	+	56677599	56679162
7995825	NM_005949	MT1F	metallothionein 1F	NM_005949	RefSeq	chr16	+	56691855	56693212
7996081	NM_201524	GPR56	G protein-coupled receptor 56	NM_201524	RefSeq	chr16	+	57653958	57698944
7997135	NM_138383	MTSS1L	metastasis suppressor 1-like	NM_138383	RefSeq	chr16	+	70695570	70699739
7997827	NM_001142864	FAM38A	family with sequence similarity 38, member A	NM_001142864	RefSeq	chr16	+	88785023	88786867
7998136	NM_022450	RHBDF1	rhomboid 5 homolog 1 (Drosophila)	NM_022450	RefSeq	chr16	-	108058	122593
7998700	NM_001009944	PKD1	polycystic kidney disease 1 (autosomal dominant)	NM_001009944	RefSeq	chr16	-	2138711	2185899
7999291	NM_152459	C16orf89	chromosome 16 open reading frame 89	NM_152459	RefSeq	chr16	-	5094123	5116111
7999319	NM_014316	CARHSP1	calcium regulated heat stable protein 1, 24kDa	NM_014316	RefSeq	chr16	-	8946802	8962866
8000371	AK127191	FLJ45256	hypothetical LOC400511	AK127191	GenBank	chr16	-	24672743	24682383
8000636	ENST00000432570	NPIPL2	nuclear pore complex interacting protein-like 2	ENST00000432570	ENSEMBL	chr16	-	29401264	29401456
8002692	NM_006885	ZFHX3	zinc finger homeobox 3	NM_006885	RefSeq	chr16	-	72820955	73092534
8004057	NM_006612	KIF1C	kinesin family member 1C	NM_006612	RefSeq	chr17	+	4901243	4931696
8004428	NM_001102614	AMAC1L3	acyl-malonyl condensing enzyme 1-like 3	NM_001102614	RefSeq	chr17	+	7384703	7386383
8004545	NM_001678	ATP1B2	ATPase, Na+/K+ transporting, beta 2 polypeptide	NM_001678	RefSeq	chr17	+	7554254	7561089
8004691	NM_203411	TMEM88	transmembrane protein 88	NM_203411	RefSeq	chr17	+	7758376	7759417
8004842	NM_173728	ARHGEF15	Rho guanine nucleotide exchange factor (GEF) 15	NM_173728	RefSeq	chr17	+	8213559	8225834
8006788	NM_005937	MLLT6	myeloid/lymphoid or mixed-lineage leukemia (trithorax homolog, Drosophila); translocated to, 6	NM_005937	RefSeq	chr17	+	36861795	36884052
8006865	NM_032192	PPP1R1B	protein phosphatase 1, regulatory (inhibitor) subunit 1B	NM_032192	RefSeq	chr17	+	37783179	37792878
8007154	NM_021939	FKBP10	FK506 binding protein 10, 65 kDa	NM_021939	RefSeq	chr17	+	39969201	39979469
8007348	NM_005854	RAMP2	receptor (G protein-coupled) activity modifying protein 2	NM_005854	RefSeq	chr17	+	40913205	40915059
8007637	NM_001466	FZD2	frizzled homolog 2 (Drosophila)	NM_001466	RefSeq	chr17	+	42634827	42636907
8007701	NM_016438	HIGD1B	HIG1 hypoxia inducible domain family, member 1B	NM_016438	RefSeq	chr17	+	42925279	42927844
8008016	NM_014726	TBKBP1	TBK1 binding protein 1	NM_014726	RefSeq	chr17	+	45772630	45789416
8008682	NM_138962	MSI2	musashi homolog 2 (Drosophila)	NM_138962	RefSeq	chr17	+	55333931	55757299
8008969	NM_005994	TBX2	T-box 2	NM_005994	RefSeq	chr17	+	59477257	59486827
8009517	NM_000346	SOX9	SRY (sex determining region Y)-box 9	NM_000346	RefSeq	chr17	+	70117161	70122561
8009685	NM_004252	SLC9A3R1	solute carrier family 9 (sodium/hydrogen exchanger), member 3 regulator 1	NM_004252	RefSeq	chr17	+	72744509	72765494
8009796	NM_014738	KIAA0195	KIAA0195	NM_014738	RefSeq	chr17	+	73452718	73496169
8010696	NM_148896	NPB	neuropeptide B	NM_148896	RefSeq	chr17	+	79860072	79860689
8013753	NM_031934	RAB34	RAB34, member RAS oncogene family	NM_031934	RefSeq	chr17	-	27041302	27045201
8014282	NM_024302	MMP28	matrix metallopeptidase 28	NM_024302	RefSeq	chr17	-	34092876	34122640
8016947	NM_004758	BZRAP1	benzodiazapine receptor (peripheral) associated protein 1	NM_004758	RefSeq	chr17	-	56378592	56406121
8017547	NM_001099786	ICAM2	intercellular adhesion molecule 2	NM_001099786	RefSeq	chr17	-	62079955	62097978
8018107	NM_012121	CDC42EP4	CDC42 effector protein (Rho GTPase binding) 4	NM_012121	RefSeq	chr17	-	71279763	71308145
8018220	NM_000835	GRIN2C	glutamate receptor, ionotropic, N-methyl D-aspartate 2C	NM_000835	RefSeq	chr17	-	72838162	72856966
8019954	NR_024101	FLJ35776	hypothetical LOC649446	NR_024101	RefSeq	chr18	+	3594112	3598350
8020110	NM_006868	RAB31	RAB31, member RAS oncogene family	NM_006868	RefSeq	chr18	+	9708228	9862548
8020141	NM_153000	APCDD1	adenomatosis polyposis coli down-regulated 1	NM_153000	RefSeq	chr18	+	10454543	10488698
8020495	NM_138375	CABLES1	Cdk5 and Abl enzyme substrate 1	NM_138375	RefSeq	chr18	+	20715727	20838617
8020847	NM_001390	DTNA	dystrobrevin, alpha	NM_001390	RefSeq	chr18	+	32073281	32471366
8021565	NM_194449	PHLPP1	PH domain and leucine rich repeat protein phosphatase 1	NM_194449	RefSeq	chr18	+	60382734	60647666
8022320	NR_002555	LOC613037	nuclear pore complex interacting protein pseudogene	NR_002555	RefSeq	chr18	-	11621063	11633349
8024019	NM_002819	PTBP1	polypyrimidine tract binding protein 1	NM_002819	RefSeq	chr19	+	797411	812327
8024373	NM_001039846	IZUMO4	IZUMO family member 4	NM_001039846	RefSeq	chr19	+	2084101	2099583
8024660	NM_006339	HMG20B	high-mobility group 20B	NM_006339	RefSeq	chr19	+	3572943	3579081
8025179	NM_018083	ZNF358	zinc finger protein 358	NM_018083	RefSeq	chr19	+	7581075	7585911
8025672	NM_020428	SLC44A2	solute carrier family 44, member 2	NM_020428	RefSeq	chr19	+	10713186	10755235
8026564	NM_016270	KLF2	Kruppel-like factor 2 (lung)	NM_016270	RefSeq	chr19	+	16435648	16438345
8027760	NM_005031	FXYD1	FXYD domain containing ion transport regulator 1	NM_005031	RefSeq	chr19	+	35629732	35633954
8027956	NM_014727	MLL4	myeloid/lymphoid or mixed-lineage leukemia 4	NM_014727	RefSeq	chr19	+	36208921	36229779
8029006	NM_021913	AXL	AXL receptor tyrosine kinase	NM_021913	RefSeq	chr19	+	41724823	41767749
8029530	NM_000041	APOE	apolipoprotein E	NM_000041	RefSeq	chr19	+	45409034	45412650
8029784	NM_152794	HIF3A	hypoxia inducible factor 3, alpha subunit	NM_152794	RefSeq	chr19	+	46800305	46846690
8030199	NM_003089	SNRNP70	small nuclear ribonucleoprotein 70kDa (U1)	NM_003089	RefSeq	chr19	+	49588465	49611870
8031157	NM_020659	TTYH1	tweety homolog 1 (Drosophila)	NM_020659	RefSeq	chr19	+	54926605	54948080
8031499	NM_001144950	SSC5D	scavenger receptor cysteine-rich glycoprotein	NM_001144950	RefSeq	chr19	+	55999853	56030450
8033118	NM_005934	MLLT1	myeloid/lymphoid or mixed-lineage leukemia (trithorax homolog, Drosophila); translocated to, 1	NM_005934	RefSeq	chr19	-	6210392	6279959
8033825	NM_015719	COL5A3	collagen, type V, alpha 3	NM_015719	RefSeq	chr19	-	10070237	10121147
8034940	NM_000435	NOTCH3	notch 3	NM_000435	RefSeq	chr19	-	15270444	15311792
8035539	NM_001492	GDF1	growth differentiation factor 1	NM_001492	RefSeq	chr19	-	18979354	19007488
8036862	AY358191	LOC100131217	NINP6167	AY358191	GenBank	chr19	-	40779396	40781386
8038029	NM_014959	CARD8	caspase recruitment domain family, member 8	NM_014959	RefSeq	chr19	-	48711513	48759143
8040045	NM_199235	COLEC11	collectin sub-family member 11	NM_199235	RefSeq	chr2	+	3642637	3692198
8040632	NM_001191033	FAM59B	family with sequence similarity 59, member B	NM_001191033	RefSeq	chr2	+	26395960	26412513
8041781	NM_001430	EPAS1	endothelial PAS domain protein 1	NM_001430	RefSeq	chr2	+	46524538	46613839
8041808	NM_012249	RHOQ	ras homolog gene family, member Q	NM_012249	RefSeq	chr2	+	46769867	46811827
8042439	NM_032208	ANTXR1	anthrax toxin receptor 1	NM_032208	RefSeq	chr2	+	69240489	69476302
8043114	NM_031283	TCF7L1	transcription factor 7-like 1 (T-cell specific, HMG-box)	NM_031283	RefSeq	chr2	+	85360583	85537505
8044391	NM_006343	MERTK	c-mer proto-oncogene tyrosine kinase	NM_006343	RefSeq	chr2	+	112656185	112786945
8044961	NR_023343	RNU4ATAC	RNA, U4atac small nuclear (U12-dependent splicing)	NR_023343	RefSeq	chr2	+	122288456	122288585
8045075	NM_001161415	GPR17	G protein-coupled receptor 17	NM_001161415	RefSeq	chr2	+	128403614	128413755
8046099	NM_001039724	NOSTRIN	nitric oxide synthase trafficker	NM_001039724	RefSeq	chr2	+	169659107	169721565
8048304	NM_021198	CTDSP1	CTD (carboxy-terminal domain, RNA polymerase II, polypeptide A) small phosphatase 1	NM_021198	RefSeq	chr2	+	219264478	219270664
8051113	NM_144631	ZNF513	zinc finger protein 513	NM_144631	RefSeq	chr2	-	27600098	27603595
8052355	NM_004105	EFEMP1	EGF-containing fibulin-like extracellular matrix protein 1	NM_004105	RefSeq	chr2	-	56093097	56150939
8052979	NM_144579	SFXN5	sideroflexin 5	NM_144579	RefSeq	chr2	-	73169165	73298965
8055978	NM_152789	FAM133B	family with sequence similarity 133, member B	NM_152789	RefSeq	chr2	-	158236543	158236926
8056060	NM_013450	BAZ2B	bromodomain adjacent to zinc finger domain, 2B	NM_013450	RefSeq	chr2	-	160175490	160473081
8057887	NM_004226	STK17B	serine/threonine kinase 17b	NM_004226	RefSeq	chr2	-	197001668	197036307
8058869	NM_022648	TNS1	tensin 1	NM_022648	RefSeq	chr2	-	218667502	218808761
8061247	NM_018993	RIN2	Ras and Rab interactor 2	NM_018993	RefSeq	chr20	+	19867165	19983101
8062034	NM_021202	TP53INP2	tumor protein p53 inducible nuclear protein 2	NM_021202	RefSeq	chr20	+	33292143	33301240
8062119	BC103840 // BC103840	MT1P3 // MT1P3	metallothionein 1 pseudogene 3 // metallothionein 1 pseudogene 3	BC103840	GenBank	chr20	+	33805758	33806127
8062864	NM_003881	WISP2	WNT1 inducible signaling pathway protein 2	NM_003881	RefSeq	chr20	+	43343475	43356452
8063187	NM_005244	EYA2	eyes absent homolog 2 (Drosophila)	NM_005244	RefSeq	chr20	+	45523263	45817492
8064676	NM_145762	GFRA4	GDNF family receptor alpha 4	NM_145762	RefSeq	chr20	-	3639939	3644046
8064686	NM_025220	ADAM33	ADAM metallopeptidase domain 33	NM_025220	RefSeq	chr20	-	3648612	3663337
8065444	NM_032501	ACSS1	acyl-CoA synthetase short-chain family member 1	NM_032501	RefSeq	chr20	-	24986868	25039616
8065683	NM_003098	SNTA1	syntrophin, alpha 1 (dystrophin-associated protein A1, 59kDa, acidic component)	NM_003098	RefSeq	chr20	-	31995761	32031698
8066513	NM_002999	SDC4	syndecan 4	NM_002999	RefSeq	chr20	-	43953928	43977064
8067125	NM_003657	BCAS1	breast carcinoma amplified sequence 1	NM_003657	RefSeq	chr20	-	52553316	52687084
8067798	NM_018419	SOX18	SRY (sex determining region Y)-box 18	NM_018419	RefSeq	chr20	-	62679076	62680994
8069168	NM_198699	KRTAP10-12	keratin associated protein 10-12	NM_198699	RefSeq	chr21	+	46117087	46117959
8069208	NM_030582	COL18A1	collagen, type XVIII, alpha 1	NM_030582	RefSeq	chr21	+	46825088	46933634
8069668	NM_052954	CYYR1	cysteine/tyrosine-rich 1	NM_052954	RefSeq	chr21	-	27838528	27945581
8070297	NM_001136154	ERG	v-ets erythroblastosis virus E26 oncogene homolog (avian)	NM_001136154	RefSeq	chr21	-	39739183	40033618
8070389	NM_004965	HMGN1	high-mobility group nucleosome binding domain 1	NM_004965	RefSeq	chr21	-	40713971	40721573
8070789	NM_198698	KRTAP12-4	keratin associated protein 12-4	NM_198698	RefSeq	chr21	-	46074130	46074576
8071107	NM_031481	SLC25A18	solute carrier family 25 (mitochondrial carrier), member 18	NM_031481	RefSeq	chr22	+	18043183	18073651
8071312	NR_029706	MIR185	microRNA 185	NR_029706	RefSeq	chr22	+	20020662	20020743
8071662	NM_199127	GGTLC2	gamma-glutamyltransferase light chain 2	NM_199127	RefSeq	chr22	+	22986946	22990377
8072160	NM_032173	ZNRF3	zinc and ring finger 3	NM_032173	RefSeq	chr22	+	29279890	29453475
8072189	NM_133455	EMID1	EMI domain containing 1	NM_133455	RefSeq	chr22	+	29601912	29655586
8072626	NM_000362	TIMP3	TIMP metallopeptidase inhibitor 3	NM_000362	RefSeq	chr22	+	33196802	33259028
8072962	NM_033386	MICALL1	MICAL-like 1	NM_033386	RefSeq	chr22	+	38302339	38338026
8073449	NM_014460	CSDC2	cold shock domain containing C2, RNA binding	NM_014460	RefSeq	chr22	+	41957051	41972665
8074003	NM_025204	TRABD	TraB domain containing	NM_025204	RefSeq	chr22	+	50624345	50638027
8074307	AK094477	LOC100129113	hypothetical protein LOC100129113	AK094477	GenBank	chr22	-	18443370	18443795
8074316	NR_003267	GGT3P	gamma-glutamyltransferase 3 pseudogene	NR_003267	RefSeq	chr22	-	18761175	18779474
8074473	NM_001130861	CLDN5	claudin 5	NM_001130861	RefSeq	chr22	-	19510550	19515068
8076690	NM_001009880	C22orf9	chromosome 22 open reading frame 9	NM_001009880	RefSeq	chr22	-	45588123	45636650
8076894	NM_015166	MLC1	megalencephalic leukoencephalopathy with subcortical cysts 1	NM_015166	RefSeq	chr22	-	50497820	50524358
8076998	NM_012401	PLXNB2	plexin B2	NM_012401	RefSeq	chr22	-	50713408	50729023
8078227	NM_003884	KAT2B	K(lysine) acetyltransferase 2B	NM_003884	RefSeq	chr3	+	20081524	20196392
8078600	NM_006756	TCEA1	transcription elongation factor A (SII), 1	NM_006756	RefSeq	chr3	+	37317184	37318089
8079931	NM_006841	SLC38A3	solute carrier family 38, member 3	NM_006841	RefSeq	chr3	+	50242699	50258406
8080013	NM_004635	MAPKAPK3	mitogen-activated protein kinase-activated protein kinase 3	NM_004635	RefSeq	chr3	+	50649339	50686720
8081758	NM_017577	GRAMD1C	GRAM domain containing 1C	NM_017577	RefSeq	chr3	+	113557680	113666021
8081838	NM_020754	ARHGAP31	Rho GTPase activating protein 31	NM_020754	RefSeq	chr3	+	119013220	119136564
8083471	NM_015595	ARHGEF26	Rho guanine nucleotide exchange factor (GEF) 26	NM_015595	RefSeq	chr3	+	153838792	153975616
8084165	NM_003106	SOX2	SRY (sex determining region Y)-box 2	NM_003106	RefSeq	chr3	+	181429722	181432224
8084742	NM_005578	LPP	LIM domain containing preferred translocation partner in lipoma	NM_005578	RefSeq	chr3	+	187930721	188597441
8086908	NM_001130082	PLXNB1	plexin B1	NM_001130082	RefSeq	chr3	-	48445262	48471460
8087116	NM_001008269	TMEM89	transmembrane protein 89	NM_001008269	RefSeq	chr3	-	48658275	48659189
8087337	NM_002292	LAMB2	laminin, beta 2 (laminin S)	NM_002292	RefSeq	chr3	-	49158547	49170599
8088415	NM_007177	FAM107A	family with sequence similarity 107, member A	NM_007177	RefSeq	chr3	-	58549844	58613337
8089701	NM_015642	ZBTB20	zinc finger and BTB domain containing 20	NM_015642	RefSeq	chr3	-	114057499	114866127
8090343	NM_014079	KLF15	Kruppel-like factor 15	NM_014079	RefSeq	chr3	-	126061478	126076239
8091306	NR_033438	PLSCR4	phospholipid scramblase 4	NR_033438	RefSeq	chr3	-	145910126	145968966
8091778	NR_003001	SCARNA7	small Cajal body-specific RNA 7	NR_003001	RefSeq	chr3	-	160232695	160233024
8091954	NM_014498	GOLIM4	golgi integral membrane protein 4	NM_014498	RefSeq	chr3	-	167727231	167813669
8092095	NM_015028	TNIK	TRAF2 and NCK interacting kinase	NM_015028	RefSeq	chr3	-	170780292	171178118
8092520	BC137178	C3orf70	chromosome 3 open reading frame 70	BC137178	GenBank	chr3	-	184795838	184870808
8092800	NM_032279	ATP13A4	ATPase type 13A4	NM_032279	RefSeq	chr3	-	193119866	193272696
8093440	NM_001004356	FGFRL1	fibroblast growth factor receptor-like 1	NM_001004356	RefSeq	chr4	+	1004940	1020686
8093518	NM_000142	FGFR3	fibroblast growth factor receptor 3	NM_000142	RefSeq	chr4	+	1795034	1810598
8095585	NM_001098484	SLC4A4	solute carrier family 4, sodium bicarbonate cotransporter, member 4	NM_001098484	RefSeq	chr4	+	72053003	72437799
8096489	NM_006457	PDLIM5	PDZ and LIM domain 5	NM_006457	RefSeq	chr4	+	95373037	95589377
8096511	NM_001203	BMPR1B	bone morphogenetic protein receptor, type IB	NM_001203	RefSeq	chr4	+	95679128	96076167
8097256	NM_002006	FGF2	fibroblast growth factor 2 (basic)	NM_002006	RefSeq	chr4	+	123747863	123819390
8098730	NM_033178	DUX4	double homeobox 4	NM_033178	RefSeq	chr4	+	190995680	190996189
8100097	NM_173536	GABRG1	gamma-aminobutyric acid (GABA) A receptor, gamma 1	NM_173536	RefSeq	chr4	-	46037786	46126098
8100541	NM_001553	IGFBP7	insulin-like growth factor binding protein 7	NM_001553	RefSeq	chr4	-	57896939	57976551
8102249	NM_031279	AGXT2L1	alanine-glyoxylate aminotransferase 2-like 1	NM_031279	RefSeq	chr4	-	109663196	109684209
8102800	NM_014331	SLC7A11	solute carrier family 7, (cationic amino acid transporter, y+ system) member 11	NM_014331	RefSeq	chr4	-	139085247	139163503
8106827	NM_032119	GPR98	G protein-coupled receptor 98	NM_032119	RefSeq	chr5	+	89854617	90460087
8106986	NM_014899	RHOBTB3	Rho-related BTB domain containing 3	NM_014899	RefSeq	chr5	+	95066850	95132071
8107673	NM_023927	GRAMD3	GRAM domain containing 3	NM_023927	RefSeq	chr5	+	125759101	125830064
8108453	NM_032289	PSD2	pleckstrin and Sec7 domain containing 2	NM_032289	RefSeq	chr5	+	139175406	139224051
8111153	NM_012334	MYO10	myosin X	NM_012334	RefSeq	chr5	-	16665410	16936372
8111569	NM_001161429	RANBP3L	RAN binding protein 3-like	NM_001161429	RefSeq	chr5	-	36249104	36302004
8111677	NM_002310	LIFR	leukemia inhibitory factor receptor alpha	NM_002310	RefSeq	chr5	-	38475065	38595496
8115099	NM_002609	PDGFRB	platelet-derived growth factor receptor, beta polypeptide	NM_002609	RefSeq	chr5	-	149493402	149535422
8117120	NM_001546	ID4	inhibitor of DNA binding 4, dominant negative helix-loop-helix protein	NM_001546	RefSeq	chr6	+	19837617	19840915
8117243	NM_017640	LRRC16A	leucine rich repeat containing 16A	NM_017640	RefSeq	chr6	+	25279306	25620758
8117760	NM_001098479	HLA-F	major histocompatibility complex, class I, F	NM_001098479	RefSeq	chr6	+	29690552	29695073
8117890	NM_005516	HLA-E	major histocompatibility complex, class I, E	NM_005516	RefSeq	chr6	+	30457219	30461971
8121334	NM_003269	NR2E1	nuclear receptor subfamily 2, group E, member 1	NM_003269	RefSeq	chr6	+	108487262	108510013
8121749	NM_000165	GJA1	gap junction protein, alpha 1, 43kDa	NM_000165	RefSeq	chr6	+	121756788	121770873
8121838	NM_001003395	TPD52L1	tumor protein D52-like 1	NM_001003395	RefSeq	chr6	+	125474879	125585553
8122637	NM_015278	SASH1	SAM and SH3 domain containing 1	NM_015278	RefSeq	chr6	+	148593440	148873186
8123315	NM_206855	QKI	quaking homolog, KH domain RNA binding (mouse)	NM_206855	RefSeq	chr6	+	163835675	163994896
8123621	NM_001195291	SERPINB6	serpin peptidase inhibitor, clade B (ovalbumin), member 6	NM_001195291	RefSeq	chr6	-	2948393	2972399
8123893	NM_005906	MAK	male germ cell-associated kinase	NM_005906	RefSeq	chr6	-	10762956	10838771
8124911	NM_005514	HLA-B	major histocompatibility complex, class I, B	NM_005514	RefSeq	chr6	-	31321643	31325022
8129888	NM_001144060	NHSL1	NHS-like 1	NM_001144060	RefSeq	chr6	-	138743180	138893048
8130505	NM_003379	EZR	ezrin	NM_003379	RefSeq	chr6	-	159186773	159240444
8131069	NM_001039966	GPER	G protein-coupled estrogen receptor 1	NM_001039966	RefSeq	chr7	+	1126443	1133451
8131666	NM_002214	ITGB8	integrin, beta 8	NM_002214	RefSeq	chr7	+	20370725	20455382
8132531	NM_175064	SPDYE1	speedy homolog E1 (Xenopus laevis)	NM_175064	RefSeq	chr7	+	44040488	44049723
8132860	NM_005228	EGFR	epidermal growth factor receptor	NM_005228	RefSeq	chr7	+	55086562	55324289
8133027	AK128836	LOC100132217	similar to hCG1793472	AK128836	GenBank	chr7	+	63218357	63227664
8133704	NM_001110199	SRRM3	serine/arginine repetitive matrix 3	NM_001110199	RefSeq	chr7	+	75831218	75916618
8134257	NM_004126	GNG11	guanine nucleotide binding protein (G protein), gamma 11	NM_004126	RefSeq	chr7	+	93551016	93555826
8134777	NM_024070	PVRIG	poliovirus receptor related immunoglobulin domain containing	NM_024070	RefSeq	chr7	+	99816240	99819113
8134827	NM_173564	C7orf51	chromosome 7 open reading frame 51	NM_173564	RefSeq	chr7	+	100081550	100092422
8134981	NM_003302	TRIP6	thyroid hormone receptor interactor 6	NM_003302	RefSeq	chr7	+	100464950	100471076
8135774	NM_002851	PTPRZ1	protein tyrosine phosphatase, receptor-type, Z polypeptide 1	NM_002851	RefSeq	chr7	+	121513159	121702090
8136347	NM_033138	CALD1	caldesmon 1	NM_033138	RefSeq	chr7	+	134464171	134655474
8137865	NM_007353	GNA12	guanine nucleotide binding protein (G protein) alpha 12	NM_007353	RefSeq	chr7	-	2767739	2883963
8139212	NM_000168	GLI3	GLI family zinc finger 3	NM_000168	RefSeq	chr7	-	42003671	42262895
8139276	NM_000290	PGAM2	phosphoglycerate mutase 2 (muscle)	NM_000290	RefSeq	chr7	-	44102326	44105184
8139482	NR_002919	SNORA5A	small nucleolar RNA, H/ACA box 5A	NR_002919	RefSeq	chr7	-	45143948	45144081
8139500	NM_022748	TNS3	tensin 3	NM_022748	RefSeq	chr7	-	47314752	47621691
8141076	NM_000305	PON2	paraoxonase 2	NM_000305	RefSeq	chr7	-	95034174	95064387
8141477	NR_028038	GATS	GATS, stromal antigen 3 opposite strand	NR_028038	RefSeq	chr7	-	99798276	99869841
8141535	NM_002319	LRCH4	leucine-rich repeats and calponin homology (CH) domain containing 4	NM_002319	RefSeq	chr7	-	100169855	100183776
8142087	NM_020725	ATXN7L1	ataxin 7-like 1	NM_020725	RefSeq	chr7	-	105248299	105264714
8142554	NM_005763	AASS	aminoadipate-semialdehyde synthase	NM_005763	RefSeq	chr7	-	121716187	121784274
8142981	NM_001018111	PODXL	podocalyxin-like	NM_001018111	RefSeq	chr7	-	131185021	131241368
8143307	NM_022740	HIPK2	homeodomain interacting protein kinase 2	NM_022740	RefSeq	chr7	-	139257341	139477577
8145151	NM_005775	SORBS3	sorbin and SH3 domain containing 3	NM_005775	RefSeq	chr8	+	22409251	22433012
8145555	NM_016240	SCARA3	scavenger receptor class A, member 3	NM_016240	RefSeq	chr8	+	27491385	27534292
8145669	NM_001008711	RBPMS	RNA binding protein with multiple splicing	NM_001008711	RefSeq	chr8	+	30241944	30429734
8146794	NM_024870	PREX2	phosphatidylinositol-3,4,5-trisphosphate-dependent Rac exchange factor 2	NM_024870	RefSeq	chr8	+	68864353	69143897
8149324	NM_053279	FAM167A	family with sequence similarity 167, member A	NM_053279	RefSeq	chr8	-	11278972	11332226
8149705	NR_029714	MIR320A	microRNA 320a	NR_029714	RefSeq	chr8	-	22102475	22102556
8150433	NM_152568	NKX6-3	NK6 homeobox 3	NM_152568	RefSeq	chr8	-	41503829	41508011
8151525	NM_002677	PMP2	peripheral myelin protein 2	NM_002677	RefSeq	chr8	-	82352561	82359719
8151607	NR_003594	REXO1L2P	REX1, RNA exonuclease 1 homolog (S. cerevisiae)-like 2 (pseudogene)	NR_003594	RefSeq	chr8	-	86566862	86567818
8153550	NM_178564	NRBP2	nuclear receptor binding protein 2	NM_178564	RefSeq	chr8	-	144915914	144924200
8153568	NM_201384	PLEC	plectin	NM_201384	RefSeq	chr8	-	144989321	145050904
8156750	NM_006401	ANP32B	acidic (leucine-rich) nuclear phosphoprotein 32 family, member B	NM_006401	RefSeq	chr9	+	100745641	100778225
8157233	NM_032303	HSDL2	hydroxysteroid dehydrogenase like 2	NM_032303	RefSeq	chr9	+	115142351	115234685
8157524	NR_024168	TLR4	toll-like receptor 4	NR_024168	RefSeq	chr9	+	120466584	120479768
8158112	NM_001261	CDK9	cyclin-dependent kinase 9	NM_001261	RefSeq	chr9	+	130547951	130553066
8158625	AK125285	LOC100129785	hypothetical protein LOC100129785	AK125285	GenBank	chr9	+	132883085	132883188
8159501	NM_178536	LCN12	lipocalin 12	NM_178536	RefSeq	chr9	+	139843844	139849949
8159519	ENST00000371629	C9orf141	chromosome 9 open reading frame 141	ENST00000371629	ENSEMBL	chr9	+	139863695	139866442
8159531	NM_207510	LCNL1	lipocalin-like 1	NM_207510	RefSeq	chr9	+	139876356	139880210
8160786	NM_020702	KIAA1161	KIAA1161	NM_020702	RefSeq	chr9	-	34366668	34376869
8160816	NM_198573	ENHO	energy homeostasis associated	NM_198573	RefSeq	chr9	-	34521040	34523037
8160823	NM_147164	CNTFR	ciliary neurotrophic factor receptor	NM_147164	RefSeq	chr9	-	34551430	34589735
8163896	NM_004099	STOM	stomatin	NM_004099	RefSeq	chr9	-	124101353	124132545
8164481	NM_016390	C9orf114	chromosome 9 open reading frame 114	NM_016390	RefSeq	chr9	-	131581930	131592100
8164607	NM_015033	FNBP1	formin binding protein 1	NM_015033	RefSeq	chr9	-	132649466	132805473
8165416	NM_203468	ENTPD2	ectonucleoside triphosphate diphosphohydrolase 2	NM_203468	RefSeq	chr9	-	139942550	139948505
8171284	NM_000273	GPR143	G protein-coupled receptor 143	NM_000273	RefSeq	chrX	-	9693386	9734005
8173755	NM_004867	ITM2A	integral membrane protein 2A	NM_004867	RefSeq	chrX	-	78615881	78623047
8174576	NM_133265	AMOT	angiomotin	NM_133265	RefSeq	chrX	-	112017731	112084043
