# Supplementary material for: VSNL1 Co-Expression Networks in Aging Include Calcium Signaling, Synaptic Plasticity, and Alzheimer’s Disease Pathways
Source: Front Psychiatry. 2015 Mar 9;6:30. doi: 10.3389/fpsyt.2015.00030 (PMC4353182; doi:10.3389/fpsyt.2015.00030)
Supplement: Supplementary file 4 [file table_4.xlsx]

## Sheet: Under 50 Positively Correlated
Pathway	BA 47 Q Value	BA 11 Q Value	AVG Q Value
ACTIVE_TRANSMEMBRANE_TRANSPORTER_ACTIVITY	0.00923984	0.00014385	1.47059e-05
ATPASE_ACTIVITY__COUPLED_TO_MOVEMENT_OF_SUBSTANCES	0.00193762	2.01024e-05	1.47059e-05
ATPASE_ACTIVITY__COUPLED_TO_TRANSMEMBRANE_MOVEMENT_OF_IONS	0.000133329	2.96292e-07	1.47059e-05
ATPASE_ACTIVITY__COUPLED_TO_TRANSMEMBRANE_MOVEMENT_OF_IONS__PHOSPHORYLATIVE_MECHANISM	0.000293821	8.8255e-05	1.47059e-05
BIOCARTA_CHREBP2_PATHWAY	0.00117469	0.00441634	1.47059e-05
BIOCARTA_CK1_PATHWAY	0.000534567	0.00359887	1.47059e-05
BIOCARTA_CREB_PATHWAY	0.00445151	0.00434999	1.47059e-05
BIOCARTA_GPCR_PATHWAY	0.000120332	0.00166991	1.47059e-05
BIOCARTA_HDAC_PATHWAY	0.00317907	0.00316356	1.47059e-05
BIOCARTA_MEF2D_PATHWAY	0.000534567	0.0255809	1.47059e-05
BIOCARTA_NDKDYNAMIN_PATHWAY	0.00451975	0.000582548	1.47059e-05
BIOCARTA_NFAT_PATHWAY	0.00050181	0.00174177	1.47059e-05
BIOCARTA_NOS1_PATHWAY	3.91592e-05	0.00103977	1.47059e-05
BIOCARTA_P35ALZHEIMERS_PATHWAY	0.00530014	0.00544975	1.47059e-05
BIOCARTA_PGC1A_PATHWAY	0.00193762	0.00174177	1.47059e-05
BIOCARTA_VIP_PATHWAY	0.000404411	0.0144432	1.47059e-05
CALCIUM_ION_TRANSMEMBRANE_TRANSPORTER_ACTIVITY	0.00267336	0.00263099	1.47059e-05
CATION_TRANSPORTING_ATPASE_ACTIVITY	0.00388567	1.78408e-05	1.47059e-05
CYTOPLASM	0.000137757	0.000582548	1.47059e-05
ESTABLISHMENT_OF_LOCALIZATION	0.0026112	0.000158961	1.47059e-05
GTPASE_ACTIVITY	0.00837823	0.00288493	1.47059e-05
HYDROLASE_ACTIVITY__ACTING_ON_ACID_ANHYDRIDES	0.000127996	5.29988e-05	1.47059e-05
HYDROLASE_ACTIVITY__ACTING_ON_ACID_ANHYDRIDES__CATALYZING_TRANSMEMBRANE_MOVEMENT_OF_SUBSTANCES	0.0017597	1.78408e-05	1.47059e-05
INORGANIC_CATION_TRANSMEMBRANE_TRANSPORTER_ACTIVITY	0.00544736	3.62594e-05	1.47059e-05
ION_TRANSMEMBRANE_TRANSPORTER_ACTIVITY	0.00460526	0.000583573	1.47059e-05
KEGG_ALDOSTERONE_REGULATED_SODIUM_REABSORPTION	0.00562625	0.0049955	1.47059e-05
KEGG_ALZHEIMERS_DISEASE	0.000120332	0.00143184	1.47059e-05
KEGG_CALCIUM_SIGNALING_PATHWAY	0.000482757	0.000108072	1.47059e-05
KEGG_CARDIAC_MUSCLE_CONTRACTION	0.000935154	0.000618875	1.47059e-05
KEGG_EPITHELIAL_CELL_SIGNALING_IN_HELICOBACTER_PYLORI_INFECTION	0.00196193	1.78408e-05	1.47059e-05
KEGG_LONG_TERM_POTENTIATION	0.00134606	0.00103977	1.47059e-05
KEGG_OOCYTE_MEIOSIS	0.000223198	9.67934e-06	1.47059e-05
KEGG_OXIDATIVE_PHOSPHORYLATION	0.00025923	0.000158961	1.47059e-05
KEGG_PROXIMAL_TUBULE_BICARBONATE_RECLAMATION	0.00451975	0.00359887	1.47059e-05
KEGG_VIBRIO_CHOLERAE_INFECTION	0.000120332	2.09668e-06	1.47059e-05
KEGG_WNT_SIGNALING_PATHWAY	0.0026112	0.000170476	1.47059e-05
LIGASE_ACTIVITY	0.00340992	0.0100303	1.47059e-05
MACROMOLECULAR_COMPLEX	0.00193762	0.0212833	1.47059e-05
MEMBRANE	0.000500185	0.00186827	1.47059e-05
MEMBRANE_PART	0.000680044	0.00443661	1.47059e-05
NUCLEOSIDE_TRIPHOSPHATASE_ACTIVITY	0.000133329	2.01024e-05	1.47059e-05
PRIMARY_ACTIVE_TRANSMEMBRANE_TRANSPORTER_ACTIVITY	0.00193762	2.01024e-05	1.47059e-05
PROTEIN_COMPLEX	0.000240013	0.00212546	1.47059e-05
PYROPHOSPHATASE_ACTIVITY	0.000120332	4.69184e-05	1.47059e-05
REACTOME_ACETYLCHOLINE_NEUROTRANSMITTER_RELEASE_CYCLE	0.00267336	0.000154461	1.47059e-05
REACTOME_DARPP32_EVENTS	3.91592e-05	7.66448e-05	1.47059e-05
REACTOME_DOPAMINE_NEUROTRANSMITTER_RELEASE_CYCLE	0.00711843	3.90966e-06	1.47059e-05
REACTOME_FORMATION_OF_TUBULIN_FOLDING_INTERMEDIATES_BY_CCT_TRIC	0.00193762	0.00866634	1.47059e-05
REACTOME_GLUCOSE_REGULATION_OF_INSULIN_SECRETION	0.0011265	0.00615197	1.47059e-05
REACTOME_GLUTAMATE_NEUROTRANSMITTER_RELEASE_CYCLE	0.00230654	0.000184462	1.47059e-05
REACTOME_INTEGRATION_OF_ENERGY_METABOLISM	0.000133329	0.00359887	1.47059e-05
REACTOME_NEURORANSMITTER_RECEPTOR_BINDING_AND_DOWNSTREAM_TRANSMISSION_IN_THE_POSTSYNAPTIC_CELL	0.00193762	2.33181e-05	1.47059e-05
REACTOME_NEUROTRANSMITTER_RELEASE_CYCLE	0.00540224	9.67934e-06	1.47059e-05
REACTOME_NOREPINEPHRINE_NEUROTRANSMITTER_RELEASE_CYCLE	0.00388567	0.00025956	1.47059e-05
REACTOME_OPIOID_SIGNALLING	0.000113428	0.00014385	1.47059e-05
REACTOME_PLC_GAMMA1_SIGNALLING	0.000439292	0.00935279	1.47059e-05
REACTOME_REGULATION_OF_INSULIN_SECRETION	0.000274282	0.00331848	1.47059e-05
REACTOME_REGULATION_OF_INSULIN_SECRETION_BY_ACETYLCHOLINE	0.00540224	0.00565824	1.47059e-05
REACTOME_REGULATION_OF_INSULIN_SECRETION_BY_FREE_FATTY_ACIDS	0.00369746	0.00288493	1.47059e-05
REACTOME_REGULATION_OF_INSULIN_SECRETION_BY_GLUCAGON_LIKE_PEPTIDE_1	0.00193762	0.00608493	1.47059e-05
REACTOME_SEROTONIN_NEUROTRANSMITTER_RELEASE_CYCLE	0.00711843	3.90966e-06	1.47059e-05
REACTOME_SIGNALING_BY_WNT	0.000824448	0.0100303	1.47059e-05
REACTOME_SIGNALLING_BY_NGF	0.00225496	0.000950547	1.47059e-05
REACTOME_TRAFFICKING_OF_AMPA_RECEPTORS	0.0326787	0.000181545	1.47059e-05
REACTOME_TRANSMISSION_ACROSS_CHEMICAL_SYNAPSES	5.94409e-06	2.29025e-11	1.47059e-05
SUBSTRATE_SPECIFIC_TRANSMEMBRANE_TRANSPORTER_ACTIVITY	0.0064059	0.000384533	1.47059e-05
TRANSMEMBRANE_TRANSPORTER_ACTIVITY	0.0112557	0.000950547	1.47059e-05
TRANSPORT	0.00322713	0.000191678	1.47059e-05
BIOCARTA_FCER1_PATHWAY	0.00773753	0.00812356	2.73972e-05
CYTOPLASMIC_PART	0.00702755	0.00721627	2.73972e-05
NERVOUS_SYSTEM_DEVELOPMENT	0.0177186	0.00226623	2.73972e-05
REACTOME_TRAFFICKING_OF_GLUR2_CONTAINING_AMPA_RECEPTORS	0.107422	0.000270337	2.73972e-05
SUBSTRATE_SPECIFIC_TRANSPORTER_ACTIVITY	0.0200299	0.00186827	2.73972e-05
REACTOME_PLC_BETA_MEDIATED_EVENTS	0.00210542	0.042988	6.75675e-05
BIOCARTA_CDC42RAC_PATHWAY	0.00369746	0.0255809	7.89473e-05
REACTOME_REGULATION_OF_ORNITHINE_DECARBOXYLASE	0.000781182	0.13805	7.89473e-05
RECEPTOR_BINDING	0.0221712	0.00443661	0.000116883
BIOCARTA_CALCINEURIN_PATHWAY	0.00451975	0.0255809	0.000177215
REACTOME_PREFOLDIN_MEDIATED_TRANSFER_OF_SUBSTRATE_TO_CCT_TRIC	0.0049699	0.0235376	0.000177215
ATPASE_ACTIVITY	0.0110792	0.0100303	0.000185185
REACTOME_SCF_BETA_TRCP_MEDIATED_DEGRADATION_OF_EMI1	0.00291059	0.0442003	0.000185185
KEGG_MAPK_SIGNALING_PATHWAY	0.0152819	0.00780338	0.000204819
BIOCARTA_NO1_PATHWAY	0.00225496	0.0662879	0.000204819
KEGG_PROTEASOME	0.00193762	0.0986008	0.000218391
KEGG_T_CELL_RECEPTOR_SIGNALING_PATHWAY	0.0358961	0.00359887	0.000218391
KEGG_HUNTINGTONS_DISEASE	0.0110792	0.011716	0.000218391
REACTOME_LOSS_OF_NLP_FROM_MITOTIC_CENTROSOMES	0.0730127	0.00177658	0.000218391
BIOCARTA_GABA_PATHWAY	0.0358961	0.00376565	0.000227273
BIOCARTA_IGF1R_PATHWAY	0.0112557	0.0123404	0.000233333
REACTOME_TRKA_SIGNALLING_FROM_THE_PLASMA_MEMBRANE	0.00702755	0.0212833	0.000233333
REACTOME_HOST_INTERACTIONS_OF_HIV_FACTORS	0.0119254	0.0128962	0.000241758
BIOCARTA_AKAPCENTROSOME_PATHWAY	0.0119254	0.0129857	0.000258064
BIOCARTA_TCR_PATHWAY	0.0128356	0.0123404	0.000258064
REACTOME_CAM_PATHWAY	0.00267336	0.0747535	0.000263158
REACTOME_P53_INDEPENDENT_DNA_DAMAGE_RESPONSE	0.00193762	0.104928	0.000263158
REACTOME_CDT1_ASSOCIATION_WITH_THE_CDC6_ORC_ORIGIN_COMPLEX	0.00215457	0.112045	0.0003125
REACTOME_ACTIVATION_OF_NMDA_RECEPTOR_UPON_GLUTAMATE_BINDING_AND_POSTSYNAPTIC_EVENTS	0.0146766	0.0157884	0.000350515
BIOCARTA_SHH_PATHWAY	0.00530014	0.0505534	0.000367347
ATPASE_ACTIVITY__COUPLED	0.0321889	0.00891415	0.000424242
REACTOME_METABOLISM_OF_AMINO_ACIDS	0.00464909	0.0764499	0.0005
BIOCARTA_BIOPEPTIDES_PATHWAY	0.0190725	0.0206292	0.000519231
CATION_TRANSMEMBRANE_TRANSPORTER_ACTIVITY	0.0692939	0.00491337	0.000519231
REACTOME_VIF_MEDIATED_DEGRADATION_OF_APOBEC3G	0.00291059	0.13805	0.000519231
REACTOME_STABILIZATION_OF_P53	0.00291059	0.13805	0.000519231
GABA_RECEPTOR_ACTIVITY	0.0193068	0.0211959	0.000552381
DI___TRI_VALENT_INORGANIC_CATION_TRANSMEMBRANE_TRANSPORTER_ACTIVITY	0.0193068	0.0212833	0.000584905
REACTOME_RETROGRADE_NEUROTROPHIN_SIGNALLING	0.320224	0.00110375	0.000626168
REACTOME_AMINO_ACID_SYNTHESIS_AND_INTERCONVERSION	0.0567069	0.007621	0.000666666
BIOCARTA_AGPCR_PATHWAY	0.00711843	0.0642795	0.000669724
KEGG_AMYOTROPHIC_LATERAL_SCLEROSIS_ALS	0.040451	0.011716	0.000729729
KEGG_PATHOGENIC_ESCHERICHIA_COLI_INFECTION	0.143492	0.0032165	0.000729729
HYDROGEN_ION_TRANSMEMBRANE_TRANSPORTER_ACTIVITY	0.220721	0.00211414	0.000767857
KEGG_GAP_JUNCTION	0.0398221	0.0129857	0.000814159
BIOCARTA_MPR_PATHWAY	0.0049699	0.110038	0.000817391
REACTOME_SCF_SKP2_MEDIATED_DEGRADATION_OF_P27_P21	0.00369746	0.151421	0.000817391
BIOCARTA_BAD_PATHWAY	0.00966321	0.0582258	0.000818965
REACTOME_CENTROSOME_MATURATION	0.127163	0.00434999	0.0008547
REACTOME_M_G1_TRANSITION	0.00404126	0.160268	0.000991525
KEGG_B_CELL_RECEPTOR_SIGNALING_PATHWAY	0.0820343	0.00759061	0.000991596
BIOCARTA_BCR_PATHWAY	0.0293737	0.0267069	0.00102419
BIOCARTA_STATHMIN_PATHWAY	0.00943622	0.0747535	0.00102419
REACTOME_AUTODEGRADATION_OF_CDH1_BY_CDH1_APC	0.00776717	0.092408	0.00102419
REACTOME_METABOLISM_OF_NITRIC_OXIDE	0.00943622	0.0747535	0.00102419
REACTOME_REGULATION_OF_APC_ACTIVATORS_BETWEEN_G1_S_AND_EARLY_ANAPHASE	0.0145724	0.051161	0.00102419
REACTOME_FURTHER_PLATELET_RELEASATE	0.0112557	0.0662879	0.001056
REGULATION_OF_SYNAPSE_STRUCTURE_AND_ACTIVITY	0.0284228	0.0290179	0.00107143
REACTOME_ORC1_REMOVAL_FROM_CHROMATIN	0.00451975	0.165855	0.00111024
BIOCARTA_AKT_PATHWAY	0.0293737	0.0305236	0.00121705
MITOCHONDRION_ORGANIZATION_AND_BIOGENESIS	0.0293737	0.0305236	0.00121705
REACTOME_AXON_GUIDANCE	0.0484311	0.0205188	0.00134615
REACTOME_CDC20_PHOSPHO_APC_MEDIATED_DEGRADATION_OF_CYCLIN_A	0.00943622	0.104062	0.00135878
PLASMA_MEMBRANE	0.0311375	0.0367052	0.00142105
REACTOME_CELL_CYCLE_MITOTIC	0.0657803	0.016272	0.00142105
REACTOME_CYCLIN_E_ASSOCIATED_EVENTS_DURING_G1_S_TRANSITION_	0.00530014	0.185825	0.00148507
MONOVALENT_INORGANIC_CATION_TRANSMEMBRANE_TRANSPORTER_ACTIVITY	0.284419	0.00359887	0.00161481
REACTOME_DIABETES_PATHWAYS	0.0103368	0.113784	0.00163235
REACTOME_SIGNALING_BY_EGFR	0.334591	0.0032165	0.00168613
ORGANELLE_MEMBRANE	0.00923984	0.136795	0.00171223
ESTABLISHMENT_OF_CELLULAR_LOCALIZATION	0.0484311	0.026986	0.00171223
REACTOME_PLATELET_ACTIVATION	0.021793	0.064359	0.00178571
INSULIN_LIKE_GROWTH_FACTOR_RECEPTOR_BINDING	0.0358961	0.0389724	0.00182394
PROTEIN_PHOSPHATASE_BINDING	0.0358961	0.0389724	0.00182394
KEGG_APOPTOSIS	0.0382785	0.0385958	0.00184138
BIOCARTA_RAC1_PATHWAY	0.0398221	0.0370836	0.00184138
REACTOME_G2_M_TRANSITION	0.167565	0.00759061	0.00184138
BIOCARTA_AT1R_PATHWAY	0.143	0.00935279	0.00186986
KEGG_PARKINSONS_DISEASE	0.0145724	0.101004	0.00191837
CYTOSOL	0.0555896	0.0278712	0.0019527
INTEGRAL_TO_MEMBRANE	0.0300555	0.0565198	0.00197315
KEGG_FC_GAMMA_R_MEDIATED_PHAGOCYTOSIS	0.107422	0.0140398	0.00204575
BIOCARTA_GCR_PATHWAY	0.0152819	0.103828	0.00204575
PROTON_TRANSPORTING_TWO_SECTOR_ATPASE_COMPLEX	0.0152819	0.103828	0.00204575
REACTOME_CHAPERONIN_MEDIATED_PROTEIN_FOLDING	0.040451	0.0401971	0.00204575
KEGG_NEUROTROPHIN_SIGNALING_PATHWAY	0.0384707	0.0450898	0.00209091
KEGG_ALANINE_ASPARTATE_AND_GLUTAMATE_METABOLISM	0.0808433	0.0235376	0.00248387
REACTOME_DNA_REPLICATION_PRE_INITIATION	0.00776717	0.226118	0.00257692
MICROTUBULE_ASSOCIATED_COMPLEX	0.0808433	0.0255152	0.00264968
REACTOME_EGFR_DOWNREGULATION	0.669785	0.00262428	0.00279747
BIOCARTA_AKAP95_PATHWAY	0.0457046	0.0505534	0.00286792
INTRINSIC_TO_MEMBRANE	0.0361181	0.0681391	0.00298137
REACTOME_CREB_PHOSPHORYLATION_THROUGH_THE_ACTIVATION_OF_CAMKII	0.0193068	0.119303	0.00298137
KEGG_LONG_TERM_DEPRESSION	0.0820343	0.029853	0.00329012
KEGG_AXON_GUIDANCE	0.16973	0.0135351	0.00329878
NEUROGENESIS	0.0484311	0.0565198	0.00329878
REACTOME_FORMATION_OF_PLATELET_PLUG	0.0484311	0.0582258	0.00344848
CELLULAR_LOCALIZATION	0.0677709	0.040563	0.00369879
REACTOME_LYSOSOME_VESICLE_BIOGENESIS	0.0520506	0.0582258	0.00383233
BIOCARTA_MTOR_PATHWAY	0.0112557	0.226118	0.00410588
BIOCARTA_EIF4_PATHWAY	0.0112557	0.226118	0.00410588
REACTOME_GLUCONEOGENESIS	0.220721	0.0123404	0.00410588
CELL_CELL_SIGNALING	0.133335	0.0240515	0.00428655
KEGG_ERBB_SIGNALING_PATHWAY	0.0915756	0.0401971	0.00527325
BIOCARTA_FMLP_PATHWAY	0.0326787	0.12098	0.00531214
SIGNAL_TRANSDUCTION	0.0517553	0.0780145	0.00560919
REACTOME_BOTULINUM_NEUROTOXICITY	0.0293737	0.150882	0.00615909
REACTOME_RAS_ACTIVATION_UOPN_CA2_INFUX_THROUGH_NMDA_RECEPTOR	0.0293737	0.150882	0.00615909
BIOCARTA_PPARA_PATHWAY	0.035753	0.131344	0.00619774
UNFOLDED_PROTEIN_BINDING	0.0665386	0.0732701	0.00625281
KEGG_VASOPRESSIN_REGULATED_WATER_REABSORPTION	0.213933	0.0206292	0.00635754
PROTEASOME_COMPLEX	0.0677709	0.0747535	0.00665746
REACTOME_CYTOSOLIC_TRNA_AMINOACYLATION	0.0677709	0.0747535	0.00665746
REACTOME_GLUCOSE_METABOLISM	0.118612	0.0401971	0.0066978
PHOSPHATASE_BINDING	0.0677709	0.0747535	0.00699456
REACTOME_IONOTROPIC_ACTIVITY_OF_KAINATE_RECEPTORS	0.0677709	0.0747535	0.00699456
PROTEIN_METABOLIC_PROCESS	0.0293043	0.174942	0.00729729
SPERM_MOTILITY	0.0677709	0.0764499	0.00733333
KEGG_NATURAL_KILLER_CELL_MEDIATED_CYTOTOXICITY	0.184518	0.0290179	0.00788829
REACTOME_HEMOSTASIS	0.0677709	0.0844985	0.00788829
REACTOME_HIV_INFECTION	0.0718489	0.0780293	0.00812169
GENERATION_OF_A_SIGNAL_INVOLVED_IN_CELL_CELL_SIGNALING	0.156916	0.0370836	0.00822631
BIOCARTA_GSK3_PATHWAY	0.0731468	0.0811704	0.00860209
REACTOME_POST_NMDA_RECEPTOR_ACTIVATION_EVENTS	0.0398221	0.151421	0.00880208
CELL_DEVELOPMENT	0.159697	0.0397158	0.00932474
GENERATION_OF_NEURONS	0.0743353	0.0874028	0.00932474
REGULATION_OF_NEUROGENESIS	0.0794623	0.0891019	0.0103231
REACTOME_ASSOCIATION_OF_TRIC_CCT_WITH_TARGET_PROTEINS_DURING_BIOSYNTHESIS	0.0808433	0.0911493	0.0109337
REACTOME_SYNTHESIS_OF_DNA	0.0200299	0.319071	0.0121675
PROTEIN_FOLDING	0.0520506	0.160268	0.0129798
CELLULAR_MACROMOLECULE_METABOLIC_PROCESS	0.0645697	0.139563	0.0130151
KEGG_GNRH_SIGNALING_PATHWAY	0.0915756	0.0982212	0.013685
BIOCARTA_GATA3_PATHWAY	0.0358961	0.226118	0.0139005
INTRACELLULAR_TRANSPORT	0.0915756	0.103828	0.0147475
REACTOME_SEMA3A_PAK_DEPENDENT_AXON_REPULSION	0.0915756	0.103828	0.0149212
BIOCARTA_EIF_PATHWAY	0.0193068	0.386516	0.0156029
MITOCHONDRIAL_MEMBRANE	0.0398221	0.2349	0.0163107
MAPKKK_CASCADE_GO_0000165	0.09648	0.107606	0.0163107
BIOCARTA_PYK2_PATHWAY	0.099529	0.110038	0.0173382
KEGG_PROGESTERONE_MEDIATED_OOCYTE_MATURATION	0.159697	0.0720929	0.0174856
KEGG_MELANOGENESIS	0.0677709	0.165855	0.0188182
GTP_BINDING	0.0601502	0.19869	0.0195619
DENDRITE	0.107422	0.119303	0.0206256
REACTOME_MITOTIC_M_M_G1_PHASES	0.035753	0.311653	0.0210896
BIOCARTA_CFTR_PATHWAY	0.0457046	0.255434	0.0213192
REACTOME_SEMAPHORIN_INTERACTIONS	0.112427	0.123732	0.0223645
GUANYL_NUCLEOTIDE_BINDING	0.0665386	0.208766	0.0230605
ORGANELLE_ORGANIZATION_AND_BIOGENESIS	0.0915756	0.158564	0.0242037
REACTOME_MEMBRANE_TRAFFICKING	0.407015	0.0336364	0.0242442
KEGG_CHEMOKINE_SIGNALING_PATHWAY	0.236028	0.064359	0.0243394
PLASMA_MEMBRANE_PART	0.0773579	0.190047	0.0252968
POST_TRANSLATIONAL_PROTEIN_MODIFICATION	0.236028	0.0662879	0.0255545
REACTOME_ACTIVATION_OF_KAINATE_RECEPTORS_UPON_GLUTAMATE_BINDING	0.121114	0.134309	0.025647
PURINE_RIBONUCLEOTIDE_BINDING	0.0457046	0.306025	0.0259685
REACTOME_G1_S_TRANSITION	0.034407	0.386516	0.0269417
INTEGRAL_TO_PLASMA_MEMBRANE	0.0936643	0.165855	0.0270933
REACTOME_CELL_CYCLE_CHECKPOINTS	0.0536714	0.280952	0.0270933
KEGG_REGULATION_OF_ACTIN_CYTOSKELETON	0.169104	0.100333	0.0272345
MEMBRANE_ORGANIZATION_AND_BIOGENESIS	0.131277	0.136795	0.0279339
BIOCARTA_PLCE_PATHWAY	0.0567069	0.291439	0.030345
BIOPOLYMER_MODIFICATION	0.236028	0.0764499	0.030345
KEGG_VEGF_SIGNALING_PATHWAY	0.218755	0.0868974	0.0309913
PROTEIN_MODIFICATION_PROCESS	0.200333	0.0964277	0.0310433
PURINE_NUCLEOTIDE_BINDING	0.0517553	0.313131	0.031431
CELLULAR_PROTEIN_METABOLIC_PROCESS	0.112427	0.165855	0.0316695
TRANSMISSION_OF_NERVE_IMPULSE	0.249276	0.0766913	0.0319017
KEGG_VASCULAR_SMOOTH_MUSCLE_CONTRACTION	0.140067	0.149598	0.0326128
KEGG_TASTE_TRANSDUCTION	0.141831	0.150882	0.0342227
MITOCHONDRIAL_OUTER_MEMBRANE	0.141831	0.150882	0.0342227
CYTOSOLIC_PART	0.141831	0.150882	0.0342227
KEGG_ENDOCYTOSIS	0.348705	0.0614073	0.0352922
BIOCARTA_PAR1_PATHWAY	0.143	0.151421	0.0352922
PURINE_NUCLEOTIDE_METABOLIC_PROCESS	0.0358961	0.838913	0.0352922
REACTOME_S_PHASE	0.0398221	0.424336	0.0352922
REACTOME_SIGNALING_BY_ROBO_RECEPTOR	0.143	0.151421	0.0352922
INTRINSIC_TO_PLASMA_MEMBRANE	0.111556	0.191427	0.0357582
REACTOME_APOPTOSIS	0.0677709	0.293213	0.0360979
REACTOME_PLATELET_DEGRANULATION	0.0890711	0.238033	0.0378252
NEURON_DIFFERENTIATION	0.148036	0.162188	0.03925
ION_TRANSPORT	0.152921	0.160268	0.03925
BIOCARTA_CSK_PATHWAY	0.0677709	0.307367	0.0396905
BIOCARTA_DREAM_PATHWAY	0.0677709	0.307367	0.0396905
BIOCARTA_CARM1_PATHWAY	0.0677709	0.307367	0.0396905
BIOCARTA_TRKA_PATHWAY	0.320224	0.0747535	0.0396905
MITOCHONDRIAL_ENVELOPE	0.0677709	0.310507	0.0409209
BIOCARTA_WNT_PATHWAY	0.284419	0.0911493	0.0413189
REACTOME_CREB_PHOPHORYLATION_THROUGH_THE_ACTIVATION_OF_RAS	0.0808433	0.280952	0.0413451
NEURON_PROJECTION	0.156916	0.164688	0.0417393
MITOCHONDRIAL_TRANSPORT	0.156916	0.164688	0.0417393
HORMONE_SECRETION	0.159697	0.165855	0.0445496
REGULATION_OF_HORMONE_SECRETION	0.159697	0.165855	0.0445496
CELLULAR_RESPONSE_TO_STRESS	0.159697	0.165855	0.0445496
CATION_TRANSPORT	0.159697	0.165855	0.0445496
CYCLASE_ACTIVITY	0.159697	0.165855	0.0445496
S_ADENOSYLMETHIONINE_DEPENDENT_METHYLTRANSFERASE_ACTIVITY	0.0457046	0.51601	0.0448517
NUCLEOTIDE_BINDING	0.0677709	0.358665	0.0485644
ENZYME_REGULATOR_ACTIVITY	0.164559	0.177884	0.0494188
KEGG_NEUROACTIVE_LIGAND_RECEPTOR_INTERACTION	0.161531	0.185825	0.0505468
METAL_ION_TRANSMEMBRANE_TRANSPORTER_ACTIVITY	0.166522	0.179956	0.0505468
CELLULAR_CATION_HOMEOSTASIS	0.102168	0.280952	0.0510597
BIOCARTA_IGF1MTOR_PATHWAY	0.169104	0.179426	0.0516728
BIOCARTA_CACAM_PATHWAY	0.0794623	0.332204	0.0517085
BIOCARTA_SALMONELLA_PATHWAY	0.0794623	0.332204	0.0517085
NEUROLOGICAL_SYSTEM_PROCESS	0.218147	0.150882	0.0521758
MRNA_BINDING	0.0520506	1	0.0521758
ENVELOPE	0.0677709	0.394933	0.0541236
ORGANELLE_ENVELOPE	0.0677709	0.394933	0.0541236
PROGRAMMED_CELL_DEATH	0.431329	0.0747535	0.0552382
APOPTOSIS_GO	0.431329	0.0747535	0.0552382
SYNAPTIC_TRANSMISSION	0.321479	0.108255	0.057018
BIOCARTA_ACTINY_PATHWAY	0.190989	0.19869	0.0635143
REACTOME_GAP_JUNCTION_DEGRADATION	0.814025	0.0389724	0.0635143
REGULATION_OF_TRANSPORT	0.320224	0.12098	0.0638363
CATION_HOMEOSTASIS	0.118612	0.305129	0.0654716
BIOCARTA_KREB_PATHWAY	0.194089	0.201291	0.0655789
TUBE_MORPHOGENESIS	0.194089	0.201291	0.0655789
LIGASE_ACTIVITY__FORMING_CARBON_NITROGEN_BONDS	0.127163	0.291439	0.0655789
BIOCARTA_CCR5_PATHWAY	0.0915756	0.358665	0.0667317
REACTOME_PKA_ACTIVATION	0.0915756	0.358665	0.0667317
KEGG_GLIOMA	0.198922	0.204999	0.0687083
INTRINSIC_TO_ENDOPLASMIC_RETICULUM_MEMBRANE	0.206875	0.19869	0.0690103
INTEGRAL_TO_ENDOPLASMIC_RETICULUM_MEMBRANE	0.206875	0.19869	0.0690103
BIOCARTA_CXCR4_PATHWAY	0.206875	0.215436	0.0764212
ORGANELLE_OUTER_MEMBRANE	0.206875	0.215436	0.0764212
TUBE_DEVELOPMENT	0.220721	0.201291	0.0778498
REACTOME_MAPK_TARGETS_NUCLEAR_EVENTS_MEDIATED_BY_MAP_KINASES	0.349834	0.134309	0.0786938
REACTOME_GLUCAGON_SIGNALING_IN_METABOLIC_REGULATION	0.121114	0.333305	0.0787491
KEGG_PHOSPHATIDYLINOSITOL_SIGNALING_SYSTEM	0.141831	0.307367	0.0788851
SYSTEM_DEVELOPMENT	0.297715	0.160268	0.0790269
REGULATION_OF_MAP_KINASE_ACTIVITY	0.334591	0.147583	0.0810973
REACTOME_PROTEOLYTIC_CLEAVAGE_OF_SNARE_COMPLEX_PROTEINS	0.107422	0.386516	0.084321
PROTEIN_METHYLTRANSFERASE_ACTIVITY	0.0794623	0.902975	0.0865833
KEGG_OLFACTORY_TRANSDUCTION	0.133335	0.355318	0.0886019
BIOCARTA_EDG1_PATHWAY	0.220721	0.226118	0.0886019
PROTEIN_SERINE_THREONINE_PHOSPHATASE_COMPLEX	0.220721	0.226118	0.0886019
KINESIN_COMPLEX	0.220721	0.226118	0.0886019
OUTER_MEMBRANE	0.220721	0.226118	0.0886019
CELL_SOMA	0.220721	0.226118	0.0886019
REGULATION_OF_CELLULAR_PH	0.220721	0.226118	0.0886019
POSITIVE_REGULATION_OF_MAP_KINASE_ACTIVITY	0.37214	0.143653	0.0886019
CELLULAR_MONOVALENT_INORGANIC_CATION_HOMEOSTASIS	0.220721	0.226118	0.0886019
SECRETION	0.319659	0.165855	0.0886019
EMBRYONIC_MORPHOGENESIS	0.220721	0.226118	0.0886019
SMALL_CONJUGATING_PROTEIN_SPECIFIC_PROTEASE_ACTIVITY	0.220721	0.226118	0.0886019
SERINE_TYPE_ENDOPEPTIDASE_INHIBITOR_ACTIVITY	0.220721	0.226118	0.0886019
SMALL_PROTEIN_CONJUGATING_ENZYME_ACTIVITY	0.348705	0.151421	0.0886019
INTRACELLULAR_SIGNALING_CASCADE	0.236028	0.231861	0.0975873
REACTOME_GOLGI_ASSOCIATED_VESICLE_BIOGENESIS	0.356196	0.160268	0.0993576
CELLULAR_COMPONENT_ASSEMBLY	0.0915756	0.954081	0.100808
KEGG_AMINOACYL_TRNA_BIOSYNTHESIS	0.236028	0.238723	0.101103
NUCLEOTIDE_BIOSYNTHETIC_PROCESS	0.0915756	0.957316	0.101103
REACTOME_TRNA_AMINOACYLATION	0.236028	0.238723	0.101103
BIOCARTA_ACH_PATHWAY	0.220721	0.255434	0.103165
CYTOKINE_ACTIVITY	0.37214	0.162188	0.103525
MITOCHONDRIAL_INNER_MEMBRANE	0.107115	0.505944	0.105477
KEGG_INSULIN_SIGNALING_PATHWAY	0.185253	0.328503	0.11612
CALCIUM_ION_TRANSPORT	0.141831	0.417297	0.116203
BIOCARTA_AKAP13_PATHWAY	0.255082	0.255434	0.119288
NUCLEOSOME_ASSEMBLY	0.255082	0.255434	0.119288
PERIPHERAL_NERVOUS_SYSTEM_DEVELOPMENT	0.255082	0.255434	0.119288
REGULATION_OF_NEURON_APOPTOSIS	0.255082	0.255434	0.119288
SPECIFIC_TRANSCRIPTIONAL_REPRESSOR_ACTIVITY	0.255082	0.255434	0.119288
PEPTIDYL_AMINO_ACID_MODIFICATION	0.64086	0.112045	0.119813
PROTEIN_DOMAIN_SPECIFIC_BINDING	0.387684	0.175205	0.120157
MITOCHONDRIAL_MEMBRANE_PART	0.167668	0.36517	0.120231
MITOCHONDRION	0.320224	0.221802	0.121105
CYTOSKELETAL_PART	0.156888	0.401701	0.121134
PROTEIN_KINASE_CASCADE	0.209566	0.319071	0.12622
DI___TRI_VALENT_INORGANIC_CATION_TRANSPORT	0.156916	0.451614	0.139947
MACROMOLECULAR_COMPLEX_ASSEMBLY	0.126923	1	0.141322
CYTOPLASMIC_VESICLE	0.391924	0.201291	0.141614
KEGG_DILATED_CARDIOMYOPATHY	0.284419	0.280952	0.142856
BIOCARTA_VEGF_PATHWAY	0.284419	0.280952	0.142856
REACTOME_ELECTRON_TRANSPORT_CHAIN	0.20081	0.382906	0.151687
MULTICELLULAR_ORGANISMAL_DEVELOPMENT	0.37214	0.226118	0.151761
KEGG_FC_EPSILON_RI_SIGNALING_PATHWAY	0.412201	0.204999	0.152411
BIOCARTA_ALK_PATHWAY	0.760025	0.110038	0.152411
BIOCARTA_RAB_PATHWAY	0.29161	0.291439	0.152411
AXON	0.29161	0.291439	0.152411
MONOVALENT_INORGANIC_CATION_HOMEOSTASIS	0.29161	0.291439	0.152411
MITOCHONDRIAL_MEMBRANE_ORGANIZATION_AND_BIOGENESIS	0.29161	0.291439	0.152411
REGULATION_OF_PH	0.29161	0.291439	0.152411
ION_HOMEOSTASIS	0.198922	0.404266	0.158966
VESICLE	0.409442	0.215741	0.159247
KEGG_CELL_CYCLE	0.29161	0.305129	0.159943
G_PROTEIN_COUPLED_RECEPTOR_PROTEIN_SIGNALING_PATHWAY	0.179729	0.451614	0.159943
METHYLTRANSFERASE_ACTIVITY	0.143	0.796477	0.160394
NEUROTRANSMITTER_RECEPTOR_ACTIVITY	0.302226	0.298354	0.161359
ORGANELLE_INNER_MEMBRANE	0.148036	0.601349	0.166678
BIOCARTA_CTLA4_PATHWAY	0.691052	0.141955	0.168994
REACTOME_CD28_DEPENDENT_VAV1_PATHWAY	0.691052	0.141955	0.168994
BIOCARTA_MCALPAIN_PATHWAY	0.169104	0.51601	0.173775
TRANSFERASE_ACTIVITY__TRANSFERRING_ONE_CARBON_GROUPS	0.156345	0.808492	0.175474
NEGATIVE_REGULATION_OF_APOPTOSIS	0.320224	0.307367	0.18068
NEGATIVE_REGULATION_OF_PROGRAMMED_CELL_DEATH	0.320224	0.307367	0.18068
CYSTEINE_TYPE_PEPTIDASE_ACTIVITY	0.20081	0.469616	0.184038
PURINE_RIBONUCLEOTIDE_METABOLIC_PROCESS	0.159697	0.757284	0.184478
POSITIVE_REGULATION_OF_CYTOKINE_PRODUCTION	0.159697	0.7067	0.184478
HORMONE_BINDING	0.159697	0.7067	0.184478
NEUROTRANSMITTER_BINDING	0.320224	0.307367	0.184478
REACTOME_CLATHRIN_DERIVED_VESICLE_BUDDING	0.464788	0.226118	0.18545
BIOCARTA_NKCELLS_PATHWAY	0.320224	0.307367	0.186141
BIOCARTA_LONGEVITY_PATHWAY	0.320224	0.307367	0.186141
VOLTAGE_GATED_CALCIUM_CHANNEL_COMPLEX	0.320224	0.307367	0.186141
MAP_KINASE_ACTIVITY	0.320224	0.307367	0.186141
CHAPERONE_BINDING	0.320224	0.307367	0.186141
REACTOME_DEPOLARIZATION_OF_THE_PRESYNAPTIC_TERMINAL_TRIGGERS_THE_OPENING_OF_CALCIUM_CHANNELS	0.320224	0.307367	0.186141
ENDOMEMBRANE_SYSTEM	0.205687	0.488057	0.191566
NEURITE_DEVELOPMENT	0.320224	0.319071	0.192862
EXTRACELLULAR_SPACE	0.420118	0.255434	0.196169
BIOCARTA_PROTEASOME_PATHWAY	0.169104	1	0.196674
ESTABLISHMENT_OF_PROTEIN_LOCALIZATION	0.699544	0.160268	0.196674
PROTEIN_HOMOOLIGOMERIZATION	0.169104	1	0.196674
EMBRYONIC_DEVELOPMENT	0.213933	0.488057	0.19905
SMALL_CONJUGATING_PROTEIN_LIGASE_ACTIVITY	0.334591	0.319071	0.200384
ENDOPLASMIC_RETICULUM_MEMBRANE	0.334865	0.319071	0.202841
MONOVALENT_INORGANIC_CATION_TRANSPORT	0.486681	0.238033	0.206956
NEGATIVE_REGULATION_OF_DEVELOPMENTAL_PROCESS	0.349751	0.329028	0.223844
BIOCARTA_GH_PATHWAY	0.625878	0.215436	0.225317
INTERMEDIATE_FILAMENT_CYTOSKELETON	0.348705	0.332204	0.225317
INTERMEDIATE_FILAMENT	0.348705	0.332204	0.225317
CHROMATIN_ASSEMBLY	0.348705	0.332204	0.225317
REGULATION_OF_MITOTIC_CELL_CYCLE	0.348705	0.332204	0.225317
REGULATION_OF_BLOOD_PRESSURE	0.194089	0.757284	0.225317
PROTEIN_TRANSPORT	0.760025	0.165846	0.225317
CHANNEL_REGULATOR_ACTIVITY	0.348705	0.332204	0.225317
REACTOME_BASIGIN_INTERACTIONS	0.625878	0.215436	0.225317
REACTOME_CD28_CO_STIMULATION	0.625878	0.215436	0.225317
REACTOME_BETACATENIN_PHOSPHORYLATION_CASCADE	0.348705	0.332204	0.225317
MORPHOGENESIS_OF_AN_EPITHELIUM	0.349751	0.333555	0.226311
CENTRAL_NERVOUS_SYSTEM_DEVELOPMENT	0.470375	0.269662	0.226311
PROTEIN_RNA_COMPLEX_ASSEMBLY	0.198922	0.77175	0.227015
PROTEIN_SERINE_THREONINE_KINASE_ACTIVITY	0.593589	0.226118	0.227499
SH3_SH2_ADAPTOR_ACTIVITY	0.825859	0.151421	0.230296
TRANSLATIONAL_INITIATION	0.20081	0.902975	0.230464
HORMONE_METABOLIC_PROCESS	0.377967	0.332204	0.245032
PROTEIN_PROCESSING	0.57759	0.255434	0.252894
REGULATION_OF_DEVELOPMENTAL_PROCESS	0.666379	0.226118	0.254182
BIOCARTA_PTDINS_PATHWAY	0.64714	0.226118	0.257676
BIOCARTA_TPO_PATHWAY	0.64714	0.226118	0.257676
KEGG_NITROGEN_METABOLISM	0.377967	0.358665	0.266918
POST_GOLGI_VESICLE_MEDIATED_TRANSPORT	0.377967	0.358665	0.266918
NEURON_APOPTOSIS	0.377967	0.358665	0.266918
VOLTAGE_GATED_CHANNEL_ACTIVITY	0.373205	0.36517	0.266918
LIGASE_ACTIVITY__FORMING_CARBON_OXYGEN_BONDS	0.377967	0.358665	0.266918
REACTOME_ACTIVATION_OF_RAC	0.377967	0.358665	0.266918
PHOSPHORYLATION	0.816677	0.174942	0.269597
MAGNESIUM_ION_BINDING	0.251952	0.578701	0.270365
BIOCARTA_ERK5_PATHWAY	1	0.136795	0.27266
REACTOME_NEF_MEDIATES_DOWN_MODULATION_OF_CELL_SURFACE_RECEPTORS_BY_RECRUITING_THEM_TO_CLATHRIN_ADAPTERS	1	0.136795	0.27266
VESICLE_MEDIATED_TRANSPORT	0.510485	0.307367	0.282234
MRNA_PROCESSING_GO_0006397	0.236028	1	0.282538
REACTOME_MAP_KINASES_ACTIVATION_IN_TLR_CASCADE	0.625266	0.265063	0.283615
BIOCARTA_SRCRPTP_PATHWAY	0.781415	0.201291	0.286661
BIOCARTA_SPPA_PATHWAY	0.377967	0.386516	0.287553
CYTOSKELETON	0.240441	0.695667	0.287553
ER_NUCLEAR_SIGNALING_PATHWAY	0.409028	0.358665	0.287553
CYTOSKELETON_DEPENDENT_INTRACELLULAR_TRANSPORT	0.240441	0.637983	0.287553
GROWTH_FACTOR_ACTIVITY	0.240441	0.637983	0.287553
ANATOMICAL_STRUCTURE_DEVELOPMENT	0.525114	0.307367	0.287977
KEGG_ARRHYTHMOGENIC_RIGHT_VENTRICULAR_CARDIOMYOPATHY_ARVC	0.406897	0.382906	0.295021
REACTOME_GAP_JUNCTION_TRAFFICKING	1	0.150882	0.304686
VESICLE_COAT	0.409028	0.386516	0.306023
COATED_VESICLE_MEMBRANE	0.409028	0.386516	0.306023
RNA_3__END_PROCESSING	0.255082	1	0.306023
CELLULAR_RESPONSE_TO_STIMULUS	0.409028	0.386516	0.306023
MICROTUBULE_BASED_MOVEMENT	0.409028	0.386516	0.306023
UBIQUITIN_CYCLE	0.64086	0.280952	0.306023
RESPONSE_TO_DRUG	0.409028	0.386516	0.306023
BETA_TUBULIN_BINDING	0.255082	1	0.306023
VOLTAGE_GATED_CALCIUM_CHANNEL_ACTIVITY	0.409028	0.386516	0.306023
AUXILIARY_TRANSPORT_PROTEIN_ACTIVITY	0.409028	0.386516	0.306023
REACTOME_CRMPS_IN_SEMA3A_SIGNALING	0.409028	0.386516	0.306023
NUCLEAR_ENVELOPE_ENDOPLASMIC_RETICULUM_NETWORK	0.411007	0.386516	0.307923
ENDOPLASMIC_RETICULUM_PART	0.411007	0.386516	0.307923
REACTOME_CELL_SURFACE_INTERACTIONS_AT_THE_VASCULAR_WALL	0.585528	0.307367	0.307923
COATED_VESICLE	0.650098	0.280952	0.310043
ACID_AMINO_ACID_LIGASE_ACTIVITY	0.412201	0.388444	0.310657
SECRETION_BY_CELL	0.593589	0.307367	0.31655
REGULATION_OF_BIOLOGICAL_QUALITY	0.348705	0.491243	0.319123
REGULATION_OF_APOPTOSIS	0.760638	0.238033	0.322978
REGULATION_OF_PROGRAMMED_CELL_DEATH	0.760638	0.238033	0.322978
CELL_CYCLE_ARREST_GO_0007050	0.650098	0.292991	0.324368
BIOCARTA_TEL_PATHWAY	0.409028	0.417297	0.325255
CYTOSKELETON_ORGANIZATION_AND_BIOGENESIS	0.281854	0.655702	0.325255
PROTEASE_INHIBITOR_ACTIVITY	0.409028	0.417297	0.325255
KEGG_TYPE_II_DIABETES_MELLITUS	0.426701	0.403179	0.328015
KEGG_HYPERTROPHIC_CARDIOMYOPATHY_HCM	0.42771	0.404266	0.329335
BEHAVIOR	0.284419	0.885566	0.329335
POSITIVE_REGULATION_OF_MULTICELLULAR_ORGANISMAL_PROCESS	0.284419	1	0.329335
CELLULAR_HOMEOSTASIS	0.320224	0.58701	0.329335
REACTOME_COSTIMULATION_BY_THE_CD28_FAMILY	0.650098	0.305129	0.336413
BIOCARTA_PARKIN_PATHWAY	0.29161	0.874953	0.340277
ENDOPLASMIC_RETICULUM	0.553978	0.345115	0.340277
TRANS_GOLGI_NETWORK_TRANSPORT_VESICLE	0.29161	1	0.340277
NEURON_DEVELOPMENT	0.42771	0.419339	0.340277
SYSTEM_PROCESS	0.426348	0.424854	0.340277
REACTOME_ERKS_ARE_INACTIVATED	0.29161	0.874953	0.340277
CHROMATIN_REMODELING_COMPLEX	0.440202	0.417297	0.342451
MEMBRANE_COAT	0.440202	0.417297	0.342451
COATED_MEMBRANE	0.440202	0.417297	0.342451
GENERATION_OF_PRECURSOR_METABOLITES_AND_ENERGY	0.625878	0.319071	0.342451
NEGATIVE_REGULATION_OF_CELLULAR_COMPONENT_ORGANIZATION_AND_BIOGENESIS	0.713251	0.280952	0.342451
UBIQUITIN_PROTEIN_LIGASE_ACTIVITY	0.669785	0.305129	0.342451
MOLECULAR_ADAPTOR_ACTIVITY	0.90159	0.208766	0.347585
TRANSPORT_VESICLE	0.302226	1	0.348218
INTRACELLULAR_ORGANELLE_PART	0.33582	0.587741	0.348218
GOLGI_ASSOCIATED_VESICLE	0.302226	0.676965	0.348218
KEGG_NOD_LIKE_RECEPTOR_SIGNALING_PATHWAY	0.447702	0.422612	0.349073
BIOCARTA_PLATELETAPP_PATHWAY	0.448952	0.425317	0.35376
CYTOPLASMIC_MEMBRANE_BOUND_VESICLE	0.64714	0.319071	0.35376
PROTEIN_EXPORT_FROM_NUCLEUS	0.839629	0.226118	0.35376
CELL_SURFACE	0.313221	0.676965	0.357744
BIOCARTA_IL2RB_PATHWAY	0.713251	0.298354	0.362767
ORGANELLE_PART	0.348705	0.601505	0.36842
MEMBRANE_BOUND_VESICLE	0.655837	0.329028	0.372921
CYSTEINE_TYPE_ENDOPEPTIDASE_ACTIVITY	0.320224	0.726487	0.374196
PROTEIN_AUTOPROCESSING	0.740171	0.298354	0.375645
PROTEIN_AMINO_ACID_AUTOPHOSPHORYLATION	0.740171	0.298354	0.375645
ACTIVATION_OF_MAPK_ACTIVITY	0.740171	0.298354	0.375645
RIBONUCLEOTIDE_METABOLIC_PROCESS	0.320224	0.934768	0.376656
NUCLEOTIDE_KINASE_ACTIVITY	0.320224	0.902975	0.376656
REACTOME_REGULATION_OF_PYRUVATE_DEHYDROGENASE_COMPLEX	0.320224	0.902975	0.376656
MITOCHONDRIAL_PART	0.321479	0.757284	0.379144
REACTOME_METABOLISM_OF_CARBOHYDRATES	0.64714	0.342619	0.382249
INTRACELLULAR_PROTEIN_TRANSPORT	0.90159	0.229497	0.389961
PROTEIN_LOCALIZATION	0.839629	0.255434	0.393604
KEGG_PHENYLALANINE_METABOLISM	0.839629	0.255434	0.394916
PROTEIN_OLIGOMERIZATION	0.334865	1	0.394916
ENERGY_RESERVE_METABOLIC_PROCESS	0.839629	0.255434	0.394916
REGULATION_OF_TRANSLATIONAL_INITIATION	0.334865	1	0.394916
CELL_CELL_ADHESION	0.334591	1	0.394916
NUCLEOTIDE_METABOLIC_PROCESS	0.334865	1	0.394916
REACTOME_COPI_MEDIATED_TRANSPORT	0.839629	0.255434	0.394916
REACTOME_GAB1_SIGNALOSOME	0.839629	0.255434	0.394916
REACTOME_ACTIVATION_OF_THE_AP1_FAMILY_OF_TRANSCRIPTION_FACTORS	0.839629	0.255434	0.394916
SECRETORY_PATHWAY	0.683631	0.335775	0.398057
CHEMICAL_HOMEOSTASIS	0.352959	0.649955	0.398429
REACTOME_PYRUVATE_METABOLISM_AND_TCA_CYCLE	0.504156	0.469616	0.404112
REACTOME_POST_CHAPERONIN_TUBULIN_FOLDING_PATHWAY	0.521973	0.451614	0.404521
ORGANIC_ACID_TRANSPORT	0.760025	0.307367	0.405174
CARBOXYLIC_ACID_TRANSPORT	0.760025	0.307367	0.405174
REGULATION_OF_CELL_PROLIFERATION	0.348705	0.957316	0.413914
N_METHYLTRANSFERASE_ACTIVITY	0.348705	0.902975	0.413926
REACTOME_FORMATION_OF_ATP_BY_CHEMIOSMOTIC_COUPLING	0.348705	1	0.413926
REACTOME_THE_ROLE_OF_NEF_IN_HIV1_REPLICATION_AND_DISEASE_PATHOGENESIS	1	0.19869	0.413926
KEGG_HEDGEHOG_SIGNALING_PATHWAY	0.781415	0.307367	0.417771
KEGG_PROSTATE_CANCER	0.691052	0.349836	0.417771
RIBONUCLEOPROTEIN_COMPLEX_BIOGENESIS_AND_ASSEMBLY	0.352959	0.957883	0.42134
MRNA_METABOLIC_PROCESS	0.352959	1	0.42134
REACTOME_SLC_MEDIATED_TRANSMEMBRANE_TRANSPORT	0.669785	0.367966	0.421724
KEGG_MELANOMA	0.356196	0.69592	0.42481
REGULATION_OF_NEUROTRANSMITTER_LEVELS	0.521973	0.488057	0.42481
EXOPEPTIDASE_ACTIVITY	0.521973	0.488057	0.42481
CELL_MIGRATION	0.524214	0.488057	0.42904
KINASE_REGULATOR_ACTIVITY	0.524214	0.488057	0.429967
STRUCTURAL_CONSTITUENT_OF_CYTOSKELETON	0.524214	0.488057	0.429967
REACTOME_TRAF6_MEDIATED_INDUCTION_OF_THE_ANTIVIRAL_CYTOKINE_IFN_ALPHA_BETA_CASCADE	0.736854	0.340379	0.432498
KEGG_TIGHT_JUNCTION	0.391924	0.656859	0.437431
KEGG_CITRATE_CYCLE_TCA_CYCLE	0.781415	0.320067	0.438047
GOLGI_APPARATUS_PART	0.37214	0.902975	0.440219
CELLULAR_BIOSYNTHETIC_PROCESS	0.37214	1	0.440219
BIOCARTA_CTCF_PATHWAY	0.521973	0.51601	0.44829
METAL_ION_TRANSPORT	0.391909	0.664277	0.44927
PROTEIN_BINDING__BRIDGING	0.958255	0.255434	0.44927
REGULATION_OF_CYTOKINE_PRODUCTION	0.377967	0.957316	0.452745
RECEPTOR_ACTIVITY	0.524214	0.519964	0.453033
BIOCARTA_KERATINOCYTE_PATHWAY	0.55309	0.514182	0.462425
ENZYME_BINDING	0.420776	0.656859	0.471877
REACTOME_ADP_SIGNALLING_THROUGH_P2Y_PURINOCEPTOR_12	0.559971	0.51601	0.474918
BIOCARTA_EGF_PATHWAY	0.79824	0.333305	0.478109
N_TERMINAL_PROTEIN_AMINO_ACID_MODIFICATION	0.561613	0.519163	0.479537
PHOSPHOTRANSFERASE_ACTIVITY__PHOSPHATE_GROUP_AS_ACCEPTOR	0.409028	0.973394	0.501245
REACTOME_GLYCOGEN_BREAKDOWN_GLYCOGENOLYSIS	0.409028	0.973394	0.501245
ADENYL_RIBONUCLEOTIDE_BINDING	0.419273	0.902975	0.518692
KEGG_TYROSINE_METABOLISM	0.592748	0.550418	0.523195
BIOCARTA_CBL_PATHWAY	0.90159	0.307367	0.523195
BIOCARTA_PDGF_PATHWAY	0.814025	0.355318	0.523195
BIOCARTA_PS1_PATHWAY	0.90159	0.307367	0.523195
MICROSOME	0.592748	0.550418	0.523195
ENDOSOME	0.42771	0.757284	0.523195
REGULATION_OF_SECRETION	0.592748	0.550418	0.523195
CELL_STRUCTURE_DISASSEMBLY_DURING_APOPTOSIS	0.90159	0.307367	0.523195
INTRA_GOLGI_VESICLE_MEDIATED_TRANSPORT	0.90159	0.307367	0.523195
NEUROTRANSMITTER_SECRETION	0.90159	0.307367	0.523195
REACTOME_ERK_MAPK_TARGETS	0.592748	0.550418	0.523195
REACTOME_GRB2_EVENTS_IN_EGFR_SIGNALING	0.90159	0.307367	0.523195
REACTOME_SHC_MEDIATED_SIGNALLING	0.90159	0.307367	0.523195
REACTOME_SIGNALING_IN_IMMUNE_SYSTEM	0.875736	0.325627	0.523195
REACTOME_PI3K_CASCADE	0.592748	0.550418	0.523195
RECEPTOR_SIGNALING_PROTEIN_ACTIVITY	0.59678	0.552147	0.528841
LEUKOCYTE_CHEMOTAXIS	0.642608	0.519163	0.54148
REACTOME_TOLL_LIKE_RECEPTOR_3_CASCADE	0.781415	0.388444	0.548419
KEGG_SNARE_INTERACTIONS_IN_VESICULAR_TRANSPORT	0.447702	0.874953	0.549147
REGULATION_OF_ANATOMICAL_STRUCTURE_MORPHOGENESIS	0.592748	0.582185	0.549485
ADENYL_NUCLEOTIDE_BINDING	0.448952	0.934768	0.549812
KEGG_UBIQUITIN_MEDIATED_PROTEOLYSIS	1	0.253766	0.553533
ENERGY_DERIVATION_BY_OXIDATION_OF_ORGANIC_COMPOUNDS	0.825859	0.367966	0.554104
KEGG_FOCAL_ADHESION	0.839629	0.366862	0.573686
NITROGEN_COMPOUND_BIOSYNTHETIC_PROCESS	0.625878	0.582185	0.577392
REACTOME_G_PROTEIN_ACTIVATION	0.625878	0.582185	0.577392
MICROTUBULE_CYTOSKELETON	0.634222	0.585921	0.586461
REACTOME_ACTIVATION_OF_BH3_ONLY_PROTEINS	0.931189	0.332204	0.597309
REACTOME_SHC_RELATED_EVENTS	0.931189	0.332204	0.597309
REACTOME_SOS_MEDIATED_SIGNALLING	0.931189	0.332204	0.597309
REACTOME_DOWN_STREAM_SIGNAL_TRANSDUCTION	0.839629	0.386516	0.598482
PROTEIN_AMINO_ACID_PHOSPHORYLATION	1	0.305129	0.60005
SUPEROXIDE_METABOLIC_PROCESS	0.642608	0.601349	0.611265
REGULATION_OF_TRANSLATION	0.508946	1	0.611265
AGING	0.642608	0.601349	0.611265
EMBRYO_IMPLANTATION	0.642608	0.601349	0.611265
REGULATION_OF_VIRAL_REPRODUCTION	0.642608	0.601349	0.611265
CELLULAR_MORPHOGENESIS_DURING_DIFFERENTIATION	0.64086	0.610595	0.615943
RESPONSE_TO_CHEMICAL_STIMULUS	0.851768	0.386516	0.615943
REACTOME_PLATELET_ACTIVATION_TRIGGERS	0.64086	0.610595	0.615943
POSITIVE_REGULATION_OF_TRANSFERASE_ACTIVITY	0.814025	0.419339	0.618793
CYTOPLASMIC_VESICLE_MEMBRANE	0.64714	0.608906	0.624404
VESICULAR_FRACTION	0.64714	0.608906	0.624404
CYTOPLASMIC_VESICLE_PART	0.64714	0.608906	0.624404
CALCIUM_CHANNEL_ACTIVITY	0.64714	0.608906	0.624404
REACTOME_PYRUVATE_METABOLISM	0.521973	1	0.624404
INTEGRAL_TO_ORGANELLE_MEMBRANE	0.669785	0.595312	0.63103
BIOCARTA_MET_PATHWAY	0.849304	0.403179	0.633807
CHROMATIN_ASSEMBLY_OR_DISASSEMBLY	0.669785	0.608906	0.6544
MACROMOLECULE_LOCALIZATION	0.971229	0.356011	0.655266
NUCLEOBASE__NUCLEOSIDE_AND_NUCLEOTIDE_METABOLIC_PROCESS	0.55309	1	0.659264
APOPTOTIC_NUCLEAR_CHANGES	0.958255	0.358665	0.661383
REGULATED_SECRETORY_PATHWAY	0.958255	0.358665	0.661383
REACTOME_TIE2_SIGNALING	0.958255	0.358665	0.661383
NUCLEOBASE__NUCLEOSIDE__NUCLEOTIDE_KINASE_ACTIVITY	0.559971	1	0.666381
SENSORY_PERCEPTION_OF_CHEMICAL_STIMULUS	0.561613	1	0.669691
KEGG_PRION_DISEASES	0.669785	0.637983	0.673559
BIOCARTA_RACCYCD_PATHWAY	0.669785	0.637983	0.673559
MITOCHONDRIAL_RESPIRATORY_CHAIN	0.669785	0.637983	0.673559
VESICLE_MEMBRANE	0.669785	0.637983	0.673559
DNA_PACKAGING	0.669785	0.637983	0.673559
SECONDARY_ACTIVE_TRANSMEMBRANE_TRANSPORTER_ACTIVITY	0.669785	0.637983	0.673559
REACTOME_NUCLEAR_EVENTS_KINASE_AND_TRANSCRIPTION_FACTOR_ACTIVATION	0.669785	0.637983	0.673559
REGULATION_OF_NUCLEOCYTOPLASMIC_TRANSPORT	0.978747	0.358665	0.676266
POSITIVE_REGULATION_OF_BIOLOGICAL_PROCESS	0.575467	0.955099	0.676266
GOLGI_VESICLE_TRANSPORT	0.669785	0.655702	0.680134
PROTEIN_COMPLEX_ASSEMBLY	0.592593	1	0.695453
PEPTIDASE_ACTIVITY	0.677748	0.656859	0.695453
SYNAPSE	0.669785	0.65886	0.699122
INTRINSIC_TO_ORGANELLE_MEMBRANE	0.695548	0.637983	0.699122
CHROMOSOME_SEGREGATION	0.592748	1	0.701559
ACTIN_POLYMERIZATION_AND_OR_DEPOLYMERIZATION	0.592748	1	0.701559
CELL_SURFACE_RECEPTOR_LINKED_SIGNAL_TRANSDUCTION_GO_0007166	0.691052	0.65886	0.716762
PROTEIN_KINASE_ACTIVITY	0.781415	0.558476	0.716762
VOLTAGE_GATED_CATION_CHANNEL_ACTIVITY	0.68838	0.659119	0.716762
KEGG_CYSTEINE_AND_METHIONINE_METABOLISM	0.691052	0.65886	0.717237
BIOCARTA_FREE_PATHWAY	0.691052	0.65886	0.717237
ONE_CARBON_COMPOUND_METABOLIC_PROCESS	0.691052	0.65886	0.717237
NEGATIVE_REGULATION_OF_CELL_CYCLE	0.844782	0.488057	0.717237
DETECTION_OF_CHEMICAL_STIMULUS	0.691052	0.65886	0.717237
REGULATION_OF_ACTION_POTENTIAL	0.978747	0.386516	0.717237
OVULATION_CYCLE	0.691052	0.65886	0.717237
CELLULAR_RESPONSE_TO_NUTRIENT_LEVELS	0.691052	0.65886	0.717237
PHOSPHORUS_OXYGEN_LYASE_ACTIVITY	0.691052	0.65886	0.717237
MONOCARBOXYLIC_ACID_TRANSMEMBRANE_TRANSPORTER_ACTIVITY	0.691052	0.65886	0.717237
METALLOEXOPEPTIDASE_ACTIVITY	0.691052	0.65886	0.717237
VOLTAGE_GATED_SODIUM_CHANNEL_ACTIVITY	0.691052	0.65886	0.717237
REACTOME_BILE_SALT_AND_ORGANIC_ANION_SLC_TRANSPORTERS	0.691052	0.65886	0.717237
BIOCARTA_BARRESTIN_PATHWAY	1	0.226118	0.718095
GOLGI_MEMBRANE	0.625266	1	0.722717
SENSORY_PERCEPTION	0.625878	0.901285	0.729821
REACTOME_SMOOTH_MUSCLE_CONTRACTION	0.625878	1	0.731683
MICROTUBULE_BASED_PROCESS	0.699544	0.664277	0.735423
REACTOME_INSULIN_SYNTHESIS_AND_SECRETION	0.699544	0.676592	0.743114
ENZYME_INHIBITOR_ACTIVITY	0.699544	0.676965	0.751231
TUBULIN_BINDING	0.64086	1	0.751231
KEGG_ANTIGEN_PROCESSING_AND_PRESENTATION	0.695548	0.69592	0.759784
EXTERNAL_SIDE_OF_PLASMA_MEMBRANE	0.642608	1	0.759784
CELL_PROJECTION	0.699544	0.695667	0.765334
REACTOME_SIGNAL_AMPLIFICATION	0.713251	0.676965	0.765334
REACTOME_DOWNSTREAM_SIGNALING_OF_ACTIVATED_FGFR	0.713251	0.676965	0.765334
SPINDLE	0.64714	1	0.770474
INORGANIC_ANION_TRANSPORT	0.740171	0.65886	0.770474
REGULATION_OF_LIPID_METABOLIC_PROCESS	0.740171	0.65886	0.770474
LEUKOCYTE_MIGRATION	0.740171	0.65886	0.770474
ATP_BINDING	0.64714	0.861979	0.770474
TRANSLATION_INITIATION_FACTOR_ACTIVITY	0.669785	1	0.818675
BIOCARTA_MYOSIN_PATHWAY	0.740171	0.7067	0.825109
KEGG_VIRAL_MYOCARDITIS	0.68838	1	0.832046
BIOCARTA_NGF_PATHWAY	1	0.451614	0.832046
GLUCAN_METABOLIC_PROCESS	0.740171	0.7067	0.832046
MONOCARBOXYLIC_ACID_TRANSPORT	0.740171	0.7067	0.832046
PYRIMIDINE_NUCLEOTIDE_METABOLIC_PROCESS	0.740171	0.7067	0.832046
ENDOTHELIAL_CELL_MIGRATION	0.740171	0.7067	0.832046
POSITIVE_REGULATION_OF_CELL_CYCLE	0.740171	0.7067	0.832046
REGULATION_OF_ENDOTHELIAL_CELL_PROLIFERATION	0.740171	0.7067	0.832046
ANTIPORTER_ACTIVITY	0.740171	0.7067	0.832046
DEAMINASE_ACTIVITY	0.740171	0.7067	0.832046
NUCLEOBASE__NUCLEOSIDE__NUCLEOTIDE_AND_NUCLEIC_ACID_TRANSMEMBRANE_TRANSPORTER_ACTIVITY	0.740171	0.7067	0.832046
REACTOME_ZINC_INFLUX_INTO_CELLS_BY_THE_SLC39_GENES_FAMILY	0.740171	0.7067	0.832046
KEGG_RENAL_CELL_CARCINOMA	0.90159	0.552147	0.834585
REACTOME_TOLL_RECEPTOR_CASCADES	0.90159	0.552147	0.834585
POSITIVE_REGULATION_OF_CATALYTIC_ACTIVITY	1	0.451614	0.840561
BIOCARTA_CCR3_PATHWAY	1	0.451614	0.840992
BIOCARTA_PTEN_PATHWAY	1	0.451614	0.840992
REGULATION_OF_CELL_CELL_ADHESION	0.691052	1	0.846043
PHOSPHATE_TRANSMEMBRANE_TRANSPORTER_ACTIVITY	0.691052	1	0.846043
REACTOME_PURINE_METABOLISM	0.691052	1	0.846043
CELL_PROLIFERATION_GO_0008283	0.69664	1	0.855235
REGULATION_OF_INTRACELLULAR_TRANSPORT	1	0.451614	0.858983
GATED_CHANNEL_ACTIVITY	0.753756	0.731821	0.858983
REACTOME_INHIBITION_OF_INSULIN_SECRETION_BY_ADRENALINE_NORADRENALINE	0.760025	0.726487	0.862206
ACTIN_CYTOSKELETON	0.703479	1	0.865713
SOLUBLE_FRACTION	0.703479	0.955099	0.865713
KEGG_PATHWAYS_IN_CANCER	0.713251	0.874953	0.877273
VACUOLAR_PART	0.740171	0.757284	0.877273
LYSOSOMAL_MEMBRANE	0.740171	0.757284	0.877273
VACUOLAR_MEMBRANE	0.740171	0.757284	0.877273
EPIDERMIS_DEVELOPMENT	0.713251	1	0.877273
SMOOTH_MUSCLE_CONTRACTION_GO_0006939	0.781415	0.7067	0.877273
ANION_TRANSMEMBRANE_TRANSPORTER_ACTIVITY	0.713251	1	0.877273
BIOCARTA_TFF_PATHWAY	1	0.488057	0.901269
VACUOLE	0.736854	1	0.901269
INSULIN_RECEPTOR_SIGNALING_PATHWAY	1	0.488057	0.901269
AMINO_ACID_TRANSPORT	1	0.488057	0.901269
BIOSYNTHETIC_PROCESS	0.740171	1	0.920101
BIOCARTA_GLYCOLYSIS_PATHWAY	0.781415	0.757284	0.921024
BIOCARTA_RB_PATHWAY	0.781415	0.757284	0.921024
EXTRINSIC_TO_PLASMA_MEMBRANE	0.781415	0.757284	0.921024
GROWTH_CONE	0.781415	0.757284	0.921024
NEGATIVE_REGULATION_OF_CELLULAR_PROCESS	0.740171	0.839858	0.921024
LOCOMOTORY_BEHAVIOR	0.79824	0.757284	0.921024
ENDOTHELIAL_CELL_PROLIFERATION	0.781415	0.757284	0.921024
CELLULAR_RESPONSE_TO_EXTRACELLULAR_STIMULUS	0.781415	0.757284	0.921024
SODIUM_ION_TRANSPORT	0.781415	0.757284	0.921024
APOPTOTIC_MITOCHONDRIAL_CHANGES	0.781415	0.757284	0.921024
POSITIVE_REGULATION_OF_CELL_ADHESION	0.740171	1	0.921024
RECEPTOR_SIGNALING_PROTEIN_SERINE_THREONINE_KINASE_ACTIVITY	0.781415	0.771453	0.921024
UBIQUITIN_BINDING	0.781415	0.757284	0.921024
ION_BINDING	0.740503	1	0.921024
POTASSIUM_CHANNEL_REGULATOR_ACTIVITY	0.781415	0.757284	0.921024
CHLORIDE_CHANNEL_ACTIVITY	0.781415	0.757284	0.921024
REACTOME_PP2A_MEDIATED_DEPHOSPHORYLATION_OF_KEY_METABOLIC_FACTORS	0.781415	0.757284	0.921024
APOPTOTIC_PROGRAM	0.978747	0.578701	0.922348
REACTOME_INORGANIC_CATION_ANION_SLC_TRANSPORTERS	0.781415	0.77175	0.935252
NUCLEAR_PORE	0.760025	1	0.942605
STRUCTURE_SPECIFIC_DNA_BINDING	1	0.356011	0.945159
EXTRACELLULAR_REGION_PART	0.888956	0.662387	0.945564
BIOCARTA_INSULIN_PATHWAY	1	0.51601	0.945695
BIOCARTA_HER2_PATHWAY	1	0.51601	0.945695
KINETOCHORE	1	0.51601	0.945695
AMINO_ACID_CATABOLIC_PROCESS	1	0.51601	0.945695
POSITIVE_REGULATION_OF_CELLULAR_PROCESS	0.769068	1	0.945695
LIPID_BINDING	0.800121	0.77175	0.945695
REACTOME_CITRIC_ACID_CYCLE	1	0.51601	0.945695
NEGATIVE_REGULATION_OF_CELL_PROLIFERATION	0.774465	1	0.951137
KEGG_ARGININE_AND_PROLINE_METABOLISM	0.981336	0.595312	0.957822
BIOCARTA_RHO_PATHWAY	0.781415	1	0.973993
POSITIVE_REGULATION_OF_CELL_PROLIFERATION	0.781415	1	0.983723
FEMALE_GAMETE_GENERATION	0.781415	1	0.983723
MITOTIC_SISTER_CHROMATID_SEGREGATION	0.781415	1	0.983723
HOMEOSTATIC_PROCESS	0.781415	0.998636	0.983723
ACTIN_FILAMENT_BASED_MOVEMENT	0.781415	1	0.983723
SEROTONIN_RECEPTOR_ACTIVITY	0.781415	1	0.983723
REACTOME_GLUCOSE_AND_OTHER_SUGAR_SLC_TRANSPORTERS	0.981336	0.610595	0.983723
REACTOME_SEROTONIN_RECEPTORS	0.781415	1	0.983723
REACTOME_PHOSPHOLIPASE_CMEDIATED_CASCADE	0.781415	1	0.983723
KEGG_VALINE_LEUCINE_AND_ISOLEUCINE_BIOSYNTHESIS	0.814025	0.796477	0.985223
BIOCARTA_IGF1_PATHWAY	1	0.550418	0.985223
BIOCARTA_IL7_PATHWAY	0.814025	0.796477	0.985223
CELL_PROJECTION_PART	0.814025	0.796477	0.985223
OLIGOSACCHARYL_TRANSFERASE_COMPLEX	0.814025	0.796477	0.985223
GOLGI_APPARATUS	0.802104	0.973394	0.985223
SYNAPTIC_VESICLE	1	0.332204	0.985223
SECRETORY_GRANULE	0.814025	0.796477	0.985223
SITE_OF_POLARIZED_GROWTH	0.814025	0.796477	0.985223
PROTEIN_TARGETING_TO_MITOCHONDRION	0.814025	0.796477	0.985223
REGULATION_OF_RESPONSE_TO_EXTERNAL_STIMULUS	0.814025	0.796477	0.985223
REGULATION_OF_AXONOGENESIS	0.814025	0.796477	0.985223
NUCLEAR_ORGANIZATION_AND_BIOGENESIS	1	0.550418	0.985223
RESPONSE_TO_HEAT	0.814025	0.796477	0.985223
PROTEIN_STABILIZATION	0.814025	0.796477	0.985223
NEGATIVE_REGULATION_OF_BIOLOGICAL_PROCESS	0.800121	0.902975	0.985223
DNA_FRAGMENTATION_DURING_APOPTOSIS	0.814025	0.796477	0.985223
CELLULAR_POLYSACCHARIDE_METABOLIC_PROCESS	0.814025	0.796477	0.985223
RESPONSE_TO_ORGANIC_SUBSTANCE	1	0.550418	0.985223
SODIUM_CHANNEL_ACTIVITY	0.814025	0.796477	0.985223
SMALL_CONJUGATING_PROTEIN_BINDING	0.814025	0.796477	0.985223
IDENTICAL_PROTEIN_BINDING	0.785911	1	0.985223
ANION_CHANNEL_ACTIVITY	0.814025	0.796477	0.985223
NF_KAPPAB_BINDING	0.814025	0.796477	0.985223
AMINOPEPTIDASE_ACTIVITY	0.814025	0.796477	0.985223
REACTOME_G_ALPHA_Q_SIGNALLING_EVENTS	0.79824	1	0.985223
REACTOME_HORMONE_SENSITIVE_LIPASE_HSL_MEDIATED_TRIACYLGLYCEROL_HYDROLYSIS	0.814025	0.796477	0.985223
REACTOME_METABLISM_OF_NUCLEOTIDES	0.800121	1	0.985223
KEGG_GLYCOLYSIS_GLUCONEOGENESIS	0.931189	1	1
KEGG_PENTOSE_PHOSPHATE_PATHWAY	1	1	1
KEGG_PENTOSE_AND_GLUCURONATE_INTERCONVERSIONS	1	1	1
KEGG_FRUCTOSE_AND_MANNOSE_METABOLISM	1	1	1
KEGG_GALACTOSE_METABOLISM	1	1	1
KEGG_ASCORBATE_AND_ALDARATE_METABOLISM	1	1	1
KEGG_FATTY_ACID_METABOLISM	1	1	1
KEGG_STEROID_BIOSYNTHESIS	1	1	1
KEGG_PRIMARY_BILE_ACID_BIOSYNTHESIS	1	1	1
KEGG_STEROID_HORMONE_BIOSYNTHESIS	1	1	1
KEGG_PURINE_METABOLISM	0.931189	1	1
KEGG_PYRIMIDINE_METABOLISM	1	1	1
KEGG_GLYCINE_SERINE_AND_THREONINE_METABOLISM	1	1	1
KEGG_VALINE_LEUCINE_AND_ISOLEUCINE_DEGRADATION	1	1	1
KEGG_LYSINE_DEGRADATION	1	1	1
KEGG_HISTIDINE_METABOLISM	1	1	1
KEGG_TRYPTOPHAN_METABOLISM	1	1	1
KEGG_BETA_ALANINE_METABOLISM	1	1	1
KEGG_TAURINE_AND_HYPOTAURINE_METABOLISM	1	1	1
KEGG_SELENOAMINO_ACID_METABOLISM	1	1	1
KEGG_GLUTATHIONE_METABOLISM	1	1	1
KEGG_STARCH_AND_SUCROSE_METABOLISM	1	1	1
KEGG_N_GLYCAN_BIOSYNTHESIS	1	1	1
KEGG_OTHER_GLYCAN_DEGRADATION	1	1	1
KEGG_O_GLYCAN_BIOSYNTHESIS	1	1	1
KEGG_AMINO_SUGAR_AND_NUCLEOTIDE_SUGAR_METABOLISM	1	0.902975	1
KEGG_GLYCOSAMINOGLYCAN_DEGRADATION	1	1	1
KEGG_GLYCOSAMINOGLYCAN_BIOSYNTHESIS_CHONDROITIN_SULFATE	1	1	1
KEGG_GLYCOSAMINOGLYCAN_BIOSYNTHESIS_KERATAN_SULFATE	1	1	1
KEGG_GLYCOSAMINOGLYCAN_BIOSYNTHESIS_HEPARAN_SULFATE	1	1	1
KEGG_GLYCEROLIPID_METABOLISM	1	1	1
KEGG_INOSITOL_PHOSPHATE_METABOLISM	1	1	1
KEGG_GLYCOSYLPHOSPHATIDYLINOSITOL_GPI_ANCHOR_BIOSYNTHESIS	1	1	1
KEGG_GLYCEROPHOSPHOLIPID_METABOLISM	1	1	1
KEGG_ETHER_LIPID_METABOLISM	1	1	1
KEGG_ARACHIDONIC_ACID_METABOLISM	1	1	1
KEGG_LINOLEIC_ACID_METABOLISM	1	1	1
KEGG_ALPHA_LINOLENIC_ACID_METABOLISM	1	1	1
KEGG_SPHINGOLIPID_METABOLISM	1	1	1
KEGG_GLYCOSPHINGOLIPID_BIOSYNTHESIS_LACTO_AND_NEOLACTO_SERIES	1	1	1
KEGG_GLYCOSPHINGOLIPID_BIOSYNTHESIS_GLOBO_SERIES	1	1	1
KEGG_GLYCOSPHINGOLIPID_BIOSYNTHESIS_GANGLIO_SERIES	1	1	1
KEGG_PYRUVATE_METABOLISM	1	1	1
KEGG_GLYOXYLATE_AND_DICARBOXYLATE_METABOLISM	0.875736	0.902975	1
KEGG_PROPANOATE_METABOLISM	1	1	1
KEGG_BUTANOATE_METABOLISM	1	1	1
KEGG_ONE_CARBON_POOL_BY_FOLATE	1	1	1
KEGG_RIBOFLAVIN_METABOLISM	0.875736	1	1
KEGG_NICOTINATE_AND_NICOTINAMIDE_METABOLISM	1	1	1
KEGG_PANTOTHENATE_AND_COA_BIOSYNTHESIS	1	1	1
KEGG_FOLATE_BIOSYNTHESIS	1	1	1
KEGG_RETINOL_METABOLISM	1	1	1
KEGG_PORPHYRIN_AND_CHLOROPHYLL_METABOLISM	1	1	1
KEGG_TERPENOID_BACKBONE_BIOSYNTHESIS	1	1	1
KEGG_LIMONENE_AND_PINENE_DEGRADATION	1	1	1
KEGG_SULFUR_METABOLISM	1	1	1
KEGG_METABOLISM_OF_XENOBIOTICS_BY_CYTOCHROME_P450	1	1	1
KEGG_DRUG_METABOLISM_CYTOCHROME_P450	1	1	1
KEGG_DRUG_METABOLISM_OTHER_ENZYMES	1	1	1
KEGG_BIOSYNTHESIS_OF_UNSATURATED_FATTY_ACIDS	1	1	1
KEGG_ABC_TRANSPORTERS	1	1	1
KEGG_RIBOSOME	1	1	1
KEGG_RNA_DEGRADATION	1	1	1
KEGG_RNA_POLYMERASE	1	1	1
KEGG_BASAL_TRANSCRIPTION_FACTORS	1	1	1
KEGG_DNA_REPLICATION	1	1	1
KEGG_SPLICEOSOME	1	1	1
KEGG_PROTEIN_EXPORT	1	1	1
KEGG_PPAR_SIGNALING_PATHWAY	0.952339	1	1
KEGG_BASE_EXCISION_REPAIR	1	1	1
KEGG_NUCLEOTIDE_EXCISION_REPAIR	1	1	1
KEGG_MISMATCH_REPAIR	1	1	1
KEGG_HOMOLOGOUS_RECOMBINATION	1	1	1
KEGG_NON_HOMOLOGOUS_END_JOINING	1	1	1
KEGG_CYTOKINE_CYTOKINE_RECEPTOR_INTERACTION	1	1	1
KEGG_P53_SIGNALING_PATHWAY	1	1	1
KEGG_REGULATION_OF_AUTOPHAGY	1	1	1
KEGG_LYSOSOME	1	0.7067	1
KEGG_PEROXISOME	0.860816	0.862495	1
KEGG_MTOR_SIGNALING_PATHWAY	1	1	1
KEGG_DORSO_VENTRAL_AXIS_FORMATION	1	1	1
KEGG_NOTCH_SIGNALING_PATHWAY	1	1	1
KEGG_TGF_BETA_SIGNALING_PATHWAY	1	0.921714	1
KEGG_ECM_RECEPTOR_INTERACTION	1	1	1
KEGG_CELL_ADHESION_MOLECULES_CAMS	1	0.797655	1
KEGG_ADHERENS_JUNCTION	0.958255	1	1
KEGG_COMPLEMENT_AND_COAGULATION_CASCADES	1	1	1
KEGG_RENIN_ANGIOTENSIN_SYSTEM	1	1	1
KEGG_TOLL_LIKE_RECEPTOR_SIGNALING_PATHWAY	1	1	1
KEGG_RIG_I_LIKE_RECEPTOR_SIGNALING_PATHWAY	1	1	1
KEGG_CYTOSOLIC_DNA_SENSING_PATHWAY	1	1	1
KEGG_JAK_STAT_SIGNALING_PATHWAY	1	1	1
KEGG_HEMATOPOIETIC_CELL_LINEAGE	1	1	1
KEGG_LEUKOCYTE_TRANSENDOTHELIAL_MIGRATION	1	0.731821	1
KEGG_INTESTINAL_IMMUNE_NETWORK_FOR_IGA_PRODUCTION	1	1	1
KEGG_CIRCADIAN_RHYTHM_MAMMAL	1	1	1
KEGG_ADIPOCYTOKINE_SIGNALING_PATHWAY	1	1	1
KEGG_TYPE_I_DIABETES_MELLITUS	1	1	1
KEGG_MATURITY_ONSET_DIABETES_OF_THE_YOUNG	1	1	1
KEGG_LEISHMANIA_INFECTION	1	1	1
KEGG_COLORECTAL_CANCER	0.839629	0.839858	1
KEGG_PANCREATIC_CANCER	1	1	1
KEGG_ENDOMETRIAL_CANCER	1	0.659119	1
KEGG_THYROID_CANCER	1	1	1
KEGG_BASAL_CELL_CARCINOMA	1	1	1
KEGG_BLADDER_CANCER	1	1	1
KEGG_CHRONIC_MYELOID_LEUKEMIA	1	1	1
KEGG_ACUTE_MYELOID_LEUKEMIA	1	1	1
KEGG_SMALL_CELL_LUNG_CANCER	1	1	1
KEGG_NON_SMALL_CELL_LUNG_CANCER	1	0.659119	1
KEGG_ASTHMA	1	1	1
KEGG_AUTOIMMUNE_THYROID_DISEASE	1	1	1
KEGG_SYSTEMIC_LUPUS_ERYTHEMATOSUS	1	1	1
KEGG_ALLOGRAFT_REJECTION	1	1	1
KEGG_GRAFT_VERSUS_HOST_DISEASE	1	1	1
KEGG_PRIMARY_IMMUNODEFICIENCY	1	1	1
BIOCARTA_RELA_PATHWAY	1	1	1
BIOCARTA_AMI_PATHWAY	1	1	1
BIOCARTA_GRANULOCYTES_PATHWAY	1	1	1
BIOCARTA_LYM_PATHWAY	1	1	1
BIOCARTA_ARAP_PATHWAY	1	1	1
BIOCARTA_AGR_PATHWAY	0.825859	0.808492	1
BIOCARTA_ACE2_PATHWAY	1	1	1
BIOCARTA_ASBCELL_PATHWAY	1	1	1
BIOCARTA_DNAFRAGMENT_PATHWAY	1	1	1
BIOCARTA_CHEMICAL_PATHWAY	1	1	1
BIOCARTA_ATM_PATHWAY	1	1	1
BIOCARTA_BCELLSURVIVAL_PATHWAY	0.90159	0.902975	1
BIOCARTA_BLYMPHOCYTE_PATHWAY	1	1	1
BIOCARTA_NEUROTRANSMITTERS_PATHWAY	1	1	1
BIOCARTA_RANKL_PATHWAY	1	1	1
BIOCARTA_CDMAC_PATHWAY	0.931189	0.957316	1
BIOCARTA_CARM_ER_PATHWAY	1	1	1
BIOCARTA_CASPASE_PATHWAY	1	1	1
BIOCARTA_CD40_PATHWAY	1	1	1
BIOCARTA_MCM_PATHWAY	1	1	1
BIOCARTA_G1_PATHWAY	1	1	1
BIOCARTA_G2_PATHWAY	1	1	1
BIOCARTA_CELL2CELL_PATHWAY	1	1	1
BIOCARTA_LAIR_PATHWAY	1	1	1
BIOCARTA_CERAMIDE_PATHWAY	1	1	1
BIOCARTA_TID_PATHWAY	1	1	1
BIOCARTA_CLASSIC_PATHWAY	1	1	1
BIOCARTA_COMP_PATHWAY	1	1	1
BIOCARTA_VDR_PATHWAY	1	1	1
BIOCARTA_CTL_PATHWAY	1	1	1
BIOCARTA_CELLCYCLE_PATHWAY	1	1	1
BIOCARTA_CYTOKINE_PATHWAY	1	1	1
BIOCARTA_INFLAM_PATHWAY	1	1	1
BIOCARTA_D4GDI_PATHWAY	1	1	1
BIOCARTA_DC_PATHWAY	1	1	1
BIOCARTA_RNA_PATHWAY	1	1	1
BIOCARTA_MTA3_PATHWAY	0.978747	0.957316	1
BIOCARTA_SKP2E2F_PATHWAY	1	1	1
BIOCARTA_ETC_PATHWAY	0.90159	0.902975	1
BIOCARTA_EPHA4_PATHWAY	1	0.757284	1
BIOCARTA_EPO_PATHWAY	1	1	1
BIOCARTA_ECM_PATHWAY	1	1	1
BIOCARTA_ERK_PATHWAY	1	0.726487	1
BIOCARTA_ERYTH_PATHWAY	1	1	1
BIOCARTA_EPONFKB_PATHWAY	1	1	1
BIOCARTA_EXTRINSIC_PATHWAY	1	1	1
BIOCARTA_FAS_PATHWAY	1	1	1
BIOCARTA_FEEDER_PATHWAY	1	1	1
BIOCARTA_FIBRINOLYSIS_PATHWAY	1	1	1
BIOCARTA_SET_PATHWAY	1	1	1
BIOCARTA_AHSP_PATHWAY	1	1	1
BIOCARTA_TCAPOPTOSIS_PATHWAY	1	1	1
BIOCARTA_HIVNEF_PATHWAY	1	1	1
BIOCARTA_HCMV_PATHWAY	0.978747	0.973394	1
BIOCARTA_P53HYPOXIA_PATHWAY	1	1	1
BIOCARTA_HIF_PATHWAY	0.931189	0.934768	1
BIOCARTA_IL17_PATHWAY	1	1	1
BIOCARTA_IL2_PATHWAY	1	0.957316	1
BIOCARTA_IL3_PATHWAY	1	0.874953	1
BIOCARTA_IL4_PATHWAY	1	0.7067	1
BIOCARTA_IL5_PATHWAY	1	1	1
BIOCARTA_IL6_PATHWAY	1	1	1
BIOCARTA_IL10_PATHWAY	1	1	1
BIOCARTA_IL12_PATHWAY	1	1	1
BIOCARTA_IL22BP_PATHWAY	1	1	1
BIOCARTA_DEATH_PATHWAY	1	1	1
BIOCARTA_GLEEVEC_PATHWAY	1	0.582185	1
BIOCARTA_INTEGRIN_PATHWAY	1	1	1
BIOCARTA_INTRINSIC_PATHWAY	1	1	1
BIOCARTA_TCRA_PATHWAY	1	1	1
BIOCARTA_LECTIN_PATHWAY	1	1	1
BIOCARTA_EGFR_SMRTE_PATHWAY	0.839629	0.838913	1
BIOCARTA_MAPK_PATHWAY	1	0.494194	1
BIOCARTA_ETS_PATHWAY	1	1	1
BIOCARTA_MONOCYTE_PATHWAY	1	1	1
BIOCARTA_PITX2_PATHWAY	0.958255	0.957316	1
BIOCARTA_NTHI_PATHWAY	1	1	1
BIOCARTA_NFKB_PATHWAY	1	1	1
BIOCARTA_NO2IL12_PATHWAY	1	1	1
BIOCARTA_RARRXR_PATHWAY	1	1	1
BIOCARTA_NUCLEARRS_PATHWAY	1	1	1
BIOCARTA_ARENRF2_PATHWAY	0.90159	0.874953	1
BIOCARTA_P38MAPK_PATHWAY	1	0.488057	1
BIOCARTA_P53_PATHWAY	1	1	1
BIOCARTA_CDK5_PATHWAY	0.839629	0.874953	1
BIOCARTA_RAS_PATHWAY	1	1	1
BIOCARTA_EIF2_PATHWAY	0.875736	0.874953	1
BIOCARTA_STEM_PATHWAY	1	1	1
BIOCARTA_P27_PATHWAY	1	1	1
BIOCARTA_PML_PATHWAY	0.875736	1	1
BIOCARTA_LEPTIN_PATHWAY	1	1	1
BIOCARTA_ATRBRCA_PATHWAY	1	1	1
BIOCARTA_CARDIACEGF_PATHWAY	0.958255	0.973394	1
BIOCARTA_MAL_PATHWAY	1	1	1
BIOCARTA_MITOCHONDRIA_PATHWAY	1	1	1
BIOCARTA_RANMS_PATHWAY	1	1	1
BIOCARTA_BARR_MAPK_PATHWAY	1	0.874953	1
BIOCARTA_TOB1_PATHWAY	1	1	1
BIOCARTA_BARRESTIN_SRC_PATHWAY	1	0.934768	1
BIOCARTA_NKT_PATHWAY	1	1	1
BIOCARTA_IL1R_PATHWAY	1	1	1
BIOCARTA_SODD_PATHWAY	1	1	1
BIOCARTA_PTC1_PATHWAY	1	1	1
BIOCARTA_SPRY_PATHWAY	1	1	1
BIOCARTA_HSP27_PATHWAY	1	1	1
BIOCARTA_TCYTOTOXIC_PATHWAY	1	1	1
BIOCARTA_THELPER_PATHWAY	1	1	1
BIOCARTA_TALL1_PATHWAY	1	1	1
BIOCARTA_TGFB_PATHWAY	1	1	1
BIOCARTA_TH1TH2_PATHWAY	1	1	1
BIOCARTA_41BB_PATHWAY	1	0.934768	1
BIOCARTA_SARS_PATHWAY	1	1	1
BIOCARTA_STRESS_PATHWAY	1	1	1
BIOCARTA_TNFR1_PATHWAY	1	0.676965	1
BIOCARTA_TNFR2_PATHWAY	1	1	1
BIOCARTA_TOLL_PATHWAY	1	1	1
BIOCARTA_ARF_PATHWAY	0.931189	0.957316	1
BIOCARTA_UCALPAIN_PATHWAY	1	1	1
BIOCARTA_VITCB_PATHWAY	1	1	1
NUCLEOPLASM	1	1	1
ORGANELLAR_RIBOSOME	1	1	1
ORGANELLAR_SMALL_RIBOSOMAL_SUBUNIT	1	1	1
BRUSH_BORDER	1	1	1
MITOCHONDRIAL_SMALL_RIBOSOMAL_SUBUNIT	1	1	1
PROTEINACEOUS_EXTRACELLULAR_MATRIX	1	1	1
ADHERENS_JUNCTION	1	1	1
PEROXISOMAL_MEMBRANE	1	1	1
SARCOMERE	1	1	1
EUKARYOTIC_TRANSLATION_INITIATION_FACTOR_3_COMPLEX	1	1	1
EXTRACELLULAR_MATRIX_PART	1	1	1
CELL_JUNCTION	1	1	1
RIBONUCLEOPROTEIN_COMPLEX	1	1	1
CHROMATIN	1	1	1
SYNAPSE_PART	0.931189	0.934768	1
NUCLEAR_REPLICATION_FORK	1	1	1
EXTRACELLULAR_REGION	0.980573	0.796477	1
SPINDLE_POLE	1	1	1
LATE_ENDOSOME	0.839629	0.796477	1
CONTRACTILE_FIBER	1	1	1
MYOFIBRIL	1	1	1
INTEGRAL_TO_GOLGI_MEMBRANE	1	1	1
SMALL_NUCLEAR_RIBONUCLEOPROTEIN_COMPLEX	1	1	1
NUCLEAR_CHROMOSOME	1	1	1
TIGHT_JUNCTION	1	1	1
BASEMENT_MEMBRANE	1	1	1
INTERCELLULAR_JUNCTION	1	1	1
LYTIC_VACUOLE	0.978747	0.973394	1
MICROTUBULE_ORGANIZING_CENTER_PART	1	1	1
CORNIFIED_ENVELOPE	1	1	1
NUCLEAR_PART	1	1	1
NADH_DEHYDROGENASE_COMPLEX	0.978747	0.973394	1
ORGANELLE_LUMEN	1	1	1
UBIQUITIN_LIGASE_COMPLEX	1	1	1
BASAL_LAMINA	1	1	1
NUCLEAR_LUMEN	1	1	1
NON_MEMBRANE_BOUND_ORGANELLE	1	1	1
DNA_DIRECTED_RNA_POLYMERASE_COMPLEX	1	0.973394	1
INSOLUBLE_FRACTION	1	1	1
PORE_COMPLEX	0.814025	1	1
NUCLEUS	1	1	1
INTERCALATED_DISC	1	1	1
CELL_FRACTION	0.836626	1	1
LAMELLIPODIUM	1	1	1
NUCLEAR_MATRIX	1	1	1
ENDOCYTIC_VESICLE	1	1	1
IMMUNOLOGICAL_SYNAPSE	1	1	1
PEROXISOMAL_PART	1	1	1
CHROMOSOME__PERICENTRIC_REGION	1	0.582185	1
ANCHORED_TO_MEMBRANE	1	1	1
MEDIATOR_COMPLEX	1	1	1
MITOCHONDRIAL_MATRIX	1	1	1
INTEGRATOR_COMPLEX	1	1	1
VOLTAGE_GATED_POTASSIUM_CHANNEL_COMPLEX	1	1	1
DYSTROPHIN_ASSOCIATED_GLYCOPROTEIN_COMPLEX	1	1	1
HISTONE_DEACETYLASE_COMPLEX	1	1	1
APICAL_JUNCTION_COMPLEX	1	1	1
CELL_CORTEX_PART	1	1	1
MICROBODY_MEMBRANE	1	1	1
MITOCHONDRIAL_LUMEN	1	1	1
EARLY_ENDOSOME	1	1	1
PERINUCLEAR_REGION_OF_CYTOPLASM	1	1	1
CELL_CORTEX	0.814025	1	1
SPINDLE_MICROTUBULE	0.875736	0.874953	1
CELL_SUBSTRATE_ADHERENS_JUNCTION	1	1	1
HETEROGENEOUS_NUCLEAR_RIBONUCLEOPROTEIN_COMPLEX	1	1	1
DNA_DIRECTED_RNA_POLYMERASE_II__CORE_COMPLEX	1	0.838913	1
MITOCHONDRIAL_RESPIRATORY_CHAIN_COMPLEX_I	0.978747	0.973394	1
CONDENSED_NUCLEAR_CHROMOSOME	1	1	1
NUCLEAR_BODY	1	1	1
CELL_MATRIX_JUNCTION	1	1	1
MYOSIN_COMPLEX	1	1	1
CONTRACTILE_FIBER_PART	1	1	1
MICROTUBULE	1	1	1
LIPID_RAFT	1	1	1
SPLICEOSOME	1	1	1
NUCLEAR_UBIQUITIN_LIGASE_COMPLEX	1	1	1
ACTIN_FILAMENT	1	1	1
RUFFLE	1	1	1
RIBOSOME	1	1	1
NUCLEAR_ENVELOPE	0.860816	1	1
MEMBRANE_ENCLOSED_LUMEN	1	1	1
DNA_DIRECTED_RNA_POLYMERASE_II__HOLOENZYME	1	1	1
APICAL_PART_OF_CELL	1	1	1
CLATHRIN_COATED_VESICLE	0.849304	0.83769	1
MICROTUBULE_ORGANIZING_CENTER	1	1	1
NICOTINIC_ACETYLCHOLINE_GATED_RECEPTOR_CHANNEL_COMPLEX	1	1	1
REPLICATION_FORK	1	1	1
U12_DEPENDENT_SPLICEOSOME	1	1	1
RNA_POLYMERASE_COMPLEX	1	0.973394	1
NUCLEAR_DNA_DIRECTED_RNA_POLYMERASE_COMPLEX	1	0.973394	1
MICROBODY_PART	1	1	1
MEMBRANE_FRACTION	1	1	1
NUCLEAR_CHROMATIN	1	0.902975	1
NUCLEOPLASM_PART	1	1	1
RECEPTOR_COMPLEX	1	1	1
BASOLATERAL_PLASMA_MEMBRANE	1	1	1
GOLGI_STACK	1	1	1
FOCAL_ADHESION	1	1	1
ER_GOLGI_INTERMEDIATE_COMPARTMENT	1	1	1
INTRACELLULAR_NON_MEMBRANE_BOUND_ORGANELLE	1	1	1
CENTROSOME	1	1	1
NUCLEAR_MEMBRANE	1	1	1
NUCLEOLAR_PART	1	1	1
CORTICAL_CYTOSKELETON	1	1	1
TRANS_GOLGI_NETWORK	1	1	1
RESPIRATORY_CHAIN_COMPLEX_I	0.978747	0.973394	1
EXTRACELLULAR_MATRIX	1	1	1
SMALL_RIBOSOMAL_SUBUNIT	1	1	1
TRANSCRIPTION_FACTOR_TFIID_COMPLEX	1	1	1
MITOCHONDRIAL_RIBOSOME	1	1	1
APICAL_PLASMA_MEMBRANE	1	1	1
MICROBODY	1	1	1
CHROMOSOMAL_PART	1	1	1
APICOLATERAL_PLASMA_MEMBRANE	1	1	1
CONDENSED_CHROMOSOME	1	1	1
NUCLEAR_MEMBRANE_PART	0.888956	1	1
TRANSCRIPTION_FACTOR_COMPLEX	1	1	1
LEADING_EDGE	1	1	1
LYSOSOME	0.978747	0.973394	1
EXTRINSIC_TO_MEMBRANE	0.90159	0.902975	1
ANCHORED_TO_PLASMA_MEMBRANE	1	1	1
INTRINSIC_TO_GOLGI_MEMBRANE	1	1	1
NUCLEAR_SPECK	1	1	1
PML_BODY	1	1	1
RIBOSOMAL_SUBUNIT	1	1	1
CORTICAL_ACTIN_CYTOSKELETON	1	1	1
ENDOPLASMIC_RETICULUM_LUMEN	1	1	1
COLLAGEN	1	1	1
MICROVILLUS	1	1	1
INTEGRIN_COMPLEX	1	1	1
PEROXISOME	1	1	1
NUCLEOLUS	1	1	1
CHROMOSOME	1	0.955099	1
NUCLEAR_CHROMOSOME_PART	1	1	1
TRNA_PROCESSING	1	1	1
DNA_METABOLIC_PROCESS	1	1	1
AMINO_SUGAR_METABOLIC_PROCESS	1	1	1
BIOPOLYMER_CATABOLIC_PROCESS	1	1	1
RNA_METABOLIC_PROCESS	1	1	1
PROTEIN_POLYUBIQUITINATION	1	1	1
REGULATION_OF_TRANSFORMING_GROWTH_FACTOR_BETA_RECEPTOR_SIGNALING_PATHWAY	1	1	1
DNA_REPAIR	1	1	1
POSITIVE_REGULATION_OF_TRANSLATION	1	1	1
RESPONSE_TO_VIRUS	1	1	1
MUSCLE_DEVELOPMENT	1	1	1
POSITIVE_REGULATION_OF_CELL_DIFFERENTIATION	1	1	1
MITOTIC_CELL_CYCLE_CHECKPOINT	1	1	1
ACTIN_FILAMENT_ORGANIZATION	1	1	1
REGULATION_OF_RHO_PROTEIN_SIGNAL_TRANSDUCTION	1	1	1
AXON_GUIDANCE	1	1	1
LIPID_CATABOLIC_PROCESS	1	1	1
PHOSPHOLIPID_BIOSYNTHETIC_PROCESS	1	1	1
NEGATIVE_REGULATION_OF_NUCLEOBASE__NUCLEOSIDE__NUCLEOTIDE_AND_NUCLEIC_ACID_METABOLIC_PROCESS	1	1	1
CYTOKINESIS	0.875736	1	1
SPLICEOSOME_ASSEMBLY	0.875736	0.874953	1
GLYCEROPHOSPHOLIPID_BIOSYNTHETIC_PROCESS	1	1	1
NUCLEAR_IMPORT	1	1	1
POSITIVE_REGULATION_OF_PHOSPHATE_METABOLIC_PROCESS	1	1	1
NEGATIVE_REGULATION_OF_CELLULAR_METABOLIC_PROCESS	1	1	1
REGULATION_OF_HYDROLASE_ACTIVITY	1	1	1
POSITIVE_REGULATION_OF_RESPONSE_TO_STIMULUS	1	1	1
NEGATIVE_REGULATION_OF_MULTICELLULAR_ORGANISMAL_PROCESS	0.958255	0.934768	1
BIOGENIC_AMINE_METABOLIC_PROCESS	0.90159	1	1
POSITIVE_REGULATION_OF_SIGNAL_TRANSDUCTION	1	1	1
HEMOSTASIS	1	1	1
G_PROTEIN_SIGNALING__ADENYLATE_CYCLASE_INHIBITING_PATHWAY	1	1	1
ENZYME_LINKED_RECEPTOR_PROTEIN_SIGNALING_PATHWAY	1	1	1
GLUCOSE_METABOLIC_PROCESS	1	1	1
REGULATION_OF_DEFENSE_RESPONSE	1	1	1
LYSOSOME_ORGANIZATION_AND_BIOGENESIS	1	1	1
POSITIVE_REGULATION_OF_TRANSCRIPTION__DNA_DEPENDENT	1	1	1
TISSUE_MORPHOGENESIS	1	1	1
G_PROTEIN_SIGNALING__COUPLED_TO_IP3_SECOND_MESSENGER__PHOSPHOLIPASE_C_ACTIVATING	1	1	1
NEGATIVE_REGULATION_OF_DNA_METABOLIC_PROCESS	1	0.957316	1
GLYCOLIPID_METABOLIC_PROCESS	1	1	1
MULTI_ORGANISM_PROCESS	1	1	1
REGULATION_OF_DNA_BINDING	1	1	1
CHROMATIN_REMODELING	1	1	1
SYNAPTOGENESIS	1	1	1
JAK_STAT_CASCADE	1	1	1
GLYCOPROTEIN_METABOLIC_PROCESS	1	1	1
NEGATIVE_REGULATION_OF_CELLULAR_PROTEIN_METABOLIC_PROCESS	1	1	1
VIRAL_GENOME_REPLICATION	0.958255	0.957316	1
REGULATION_OF_KINASE_ACTIVITY	1	0.757284	1
CELL_ACTIVATION	1	1	1
REGULATION_OF_PROTEIN_KINASE_ACTIVITY	1	0.725115	1
BIOPOLYMER_METABOLIC_PROCESS	1	1	1
PROTEIN_AMINO_ACID_N_LINKED_GLYCOSYLATION	1	1	1
FEMALE_PREGNANCY	1	1	1
NEGATIVE_REGULATION_OF_TRANSPORT	1	1	1
POSITIVE_REGULATION_OF_TRANSCRIPTION_FROM_RNA_POLYMERASE_II_PROMOTER	1	1	1
ISOPRENOID_METABOLIC_PROCESS	1	1	1
SPERMATID_DEVELOPMENT	1	1	1
GLUTAMATE_SIGNALING_PATHWAY	1	1	1
REGULATION_OF_CYTOKINE_SECRETION	1	1	1
DETECTION_OF_ABIOTIC_STIMULUS	1	1	1
COFACTOR_METABOLIC_PROCESS	1	1	1
POSITIVE_REGULATION_OF_PHOSPHORYLATION	1	1	1
G2_M_TRANSITION_OF_MITOTIC_CELL_CYCLE	1	1	1
T_CELL_PROLIFERATION	1	1	1
PROTEIN_TETRAMERIZATION	0.839629	1	1
REGULATION_OF_TYROSINE_PHOSPHORYLATION_OF_STAT_PROTEIN	1	1	1
FATTY_ACID_BETA_OXIDATION	1	1	1
POSITIVE_REGULATION_OF_IMMUNE_SYSTEM_PROCESS	1	1	1
FOCAL_ADHESION_FORMATION	1	1	1
PEROXISOME_ORGANIZATION_AND_BIOGENESIS	1	1	1
MEIOSIS_I	1	1	1
MEMBRANE_LIPID_METABOLIC_PROCESS	1	1	1
REGULATION_OF_MOLECULAR_FUNCTION	1	0.966083	1
REGULATION_OF_DNA_REPLICATION	1	1	1
NEGATIVE_REGULATION_OF_CELLULAR_BIOSYNTHETIC_PROCESS	1	1	1
DEVELOPMENTAL_MATURATION	1	1	1
NUCLEOBASE__NUCLEOSIDE__NUCLEOTIDE_AND_NUCLEIC_ACID_METABOLIC_PROCESS	1	1	1
REGULATION_OF_PROTEIN_AMINO_ACID_PHOSPHORYLATION	1	1	1
RESPONSE_TO_ENDOGENOUS_STIMULUS	1	1	1
GLYCOPROTEIN_CATABOLIC_PROCESS	1	1	1
REPRODUCTIVE_PROCESS	1	1	1
PATTERN_SPECIFICATION_PROCESS	1	1	1
PHOSPHOLIPASE_C_ACTIVATION	1	1	1
LYMPHOCYTE_DIFFERENTIATION	1	1	1
NUCLEOBASE__NUCLEOSIDE__NUCLEOTIDE_AND_NUCLEIC_ACID_TRANSPORT	1	1	1
CYCLIC_NUCLEOTIDE_METABOLIC_PROCESS	1	1	1
DETECTION_OF_STIMULUS_INVOLVED_IN_SENSORY_PERCEPTION	1	1	1
RESPONSE_TO_NUTRIENT	1	1	1
ACTIVATION_OF_JNK_ACTIVITY	1	1	1
SULFUR_METABOLIC_PROCESS	1	1	1
NEGATIVE_REGULATION_OF_HYDROLASE_ACTIVITY	1	1	1
TRANSCRIPTION__DNA_DEPENDENT	1	1	1
STRIATED_MUSCLE_DEVELOPMENT	1	1	1
M_PHASE	1	1	1
REGULATION_OF_CELL_MIGRATION	1	1	1
PROTEIN_MATURATION	0.814025	1	1
COENZYME_METABOLIC_PROCESS	1	1	1
CYTOPLASM_ORGANIZATION_AND_BIOGENESIS	1	1	1
REGULATION_OF_TRANSFERASE_ACTIVITY	1	0.768464	1
MYOBLAST_DIFFERENTIATION	1	1	1
SENSORY_PERCEPTION_OF_TASTE	NA	NA	1
GLUCOSE_CATABOLIC_PROCESS	1	1	1
CENTROSOME_ORGANIZATION_AND_BIOGENESIS	1	1	1
HEMOPOIESIS	1	1	1
RESPONSE_TO_EXTRACELLULAR_STIMULUS	1	1	1
INDUCTION_OF_APOPTOSIS_BY_EXTRACELLULAR_SIGNALS	1	1	1
SULFUR_COMPOUND_BIOSYNTHETIC_PROCESS	1	1	1
GAMETE_GENERATION	1	1	1
RESPONSE_TO_TOXIN	1	1	1
POSITIVE_REGULATION_OF_BINDING	1	1	1
CELLULAR_COMPONENT_DISASSEMBLY	1	0.65886	1
IMMUNE_SYSTEM_DEVELOPMENT	1	1	1
PHOTOTRANSDUCTION	1	1	1
REGIONALIZATION	1	1	1
HETEROPHILIC_CELL_ADHESION	1	1	1
DNA_INTEGRITY_CHECKPOINT	1	1	1
STEROID_METABOLIC_PROCESS	0.888956	0.874953	1
AEROBIC_RESPIRATION	0.958255	0.957316	1
SKELETAL_DEVELOPMENT	1	1	1
POSITIVE_REGULATION_OF_NUCLEOBASE__NUCLEOSIDE__NUCLEOTIDE_AND_NUCLEIC_ACID_METABOLIC_PROCESS	1	1	1
REGULATION_OF_GROWTH	1	1	1
NUCLEAR_TRANSPORT	1	0.986218	1
NEGATIVE_REGULATION_OF_IMMUNE_SYSTEM_PROCESS	1	1	1
REGULATION_OF_PROTEIN_POLYMERIZATION	1	1	1
LIPID_TRANSPORT	1	1	1
ANATOMICAL_STRUCTURE_MORPHOGENESIS	1	1	1
POSITIVE_REGULATION_OF_RNA_METABOLIC_PROCESS	1	1	1
CELLULAR_PROTEIN_CATABOLIC_PROCESS	1	1	1
REGULATION_OF_MUSCLE_CONTRACTION	0.875736	0.874953	1
RESPONSE_TO_LIGHT_STIMULUS	1	1	1
POSITIVE_REGULATION_OF_CYTOKINE_BIOSYNTHETIC_PROCESS	1	1	1
NEGATIVE_REGULATION_OF_TRANSCRIPTION__DNA_DEPENDENT	1	1	1
PROTEIN_TARGETING	1	0.867742	1
VIRAL_INFECTIOUS_CYCLE	1	1	1
REGULATION_OF_PROTEIN_MODIFICATION_PROCESS	1	1	1
VIRAL_REPRODUCTIVE_PROCESS	1	1	1
REGULATION_OF_MITOSIS	1	1	1
CARBOXYLIC_ACID_METABOLIC_PROCESS	1	1	1
AXONOGENESIS	0.918722	0.934768	1
HOMOPHILIC_CELL_ADHESION	0.931189	0.934768	1
REGULATION_OF_MAPKKK_CASCADE	0.958255	1	1
INTERCELLULAR_JUNCTION_ASSEMBLY	1	1	1
MAINTENANCE_OF_CELLULAR_LOCALIZATION	1	1	1
MICROTUBULE_CYTOSKELETON_ORGANIZATION_AND_BIOGENESIS	1	1	1
PROTEIN_IMPORT	1	1	1
GLUTAMINE_FAMILY_AMINO_ACID_METABOLIC_PROCESS	1	1	1
REGULATION_OF_INTERFERON_GAMMA_BIOSYNTHETIC_PROCESS	1	1	1
SEXUAL_REPRODUCTION	1	1	1
INTERPHASE	1	1	1
NEGATIVE_REGULATION_OF_ANGIOGENESIS	1	1	1
EPITHELIAL_CELL_DIFFERENTIATION	NA	NA	1
TISSUE_DEVELOPMENT	1	1	1
CARBOHYDRATE_TRANSPORT	1	1	1
RESPONSE_TO_STEROID_HORMONE_STIMULUS	1	1	1
MUSCLE_CELL_DIFFERENTIATION	1	1	1
CYTOKINE_METABOLIC_PROCESS	1	1	1
REGULATION_OF_G_PROTEIN_COUPLED_RECEPTOR_PROTEIN_SIGNALING_PATHWAY	1	1	1
AMINO_ACID_METABOLIC_PROCESS	1	0.83769	1
PHOTORECEPTOR_CELL_MAINTENANCE	1	1	1
RESPONSE_TO_XENOBIOTIC_STIMULUS	1	1	1
INTERLEUKIN_8_BIOSYNTHETIC_PROCESS	1	1	1
DEFENSE_RESPONSE	1	1	1
FATTY_ACID_BIOSYNTHETIC_PROCESS	1	1	1
CALCIUM_MEDIATED_SIGNALING	1	1	1
I_KAPPAB_KINASE_NF_KAPPAB_CASCADE	1	1	1
ACTIN_FILAMENT_BASED_PROCESS	0.958169	1	1
CELL_CYCLE_PROCESS	1	1	1
FATTY_ACID_OXIDATION	1	1	1
PRODUCTION_OF_MOLECULAR_MEDIATOR_OF_IMMUNE_RESPONSE	1	1	1
SPHINGOLIPID_METABOLIC_PROCESS	1	1	1
NEGATIVE_REGULATION_OF_CYTOSKELETON_ORGANIZATION_AND_BIOGENESIS	1	1	1
REGULATION_OF_PROTEIN_METABOLIC_PROCESS	0.90159	1	1
REGULATION_OF_SIGNAL_TRANSDUCTION	0.917528	1	1
POSITIVE_REGULATION_OF_IMMUNE_RESPONSE	1	1	1
NEGATIVE_REGULATION_OF_PROTEIN_METABOLIC_PROCESS	1	1	1
VITAMIN_TRANSPORT	1	1	1
REGULATION_OF_PEPTIDYL_TYROSINE_PHOSPHORYLATION	1	1	1
REGULATION_OF_GENE_SPECIFIC_TRANSCRIPTION	1	1	1
POSITIVE_REGULATION_OF_TRANSPORT	0.931189	0.902975	1
TRANSCRIPTION_INITIATION	1	1	1
AMINO_ACID_DERIVATIVE_METABOLIC_PROCESS	1	1	1
PHAGOCYTOSIS	1	1	1
PROTEOGLYCAN_BIOSYNTHETIC_PROCESS	1	1	1
REGULATION_OF_DNA_METABOLIC_PROCESS	1	1	1
RNA_ELONGATION	1	1	1
REGULATION_OF_CELL_ADHESION	1	1	1
T_CELL_DIFFERENTIATION	1	1	1
DEPHOSPHORYLATION	1	1	1
MEMBRANE_LIPID_BIOSYNTHETIC_PROCESS	1	1	1
PROTEIN_DNA_COMPLEX_ASSEMBLY	1	1	1
REGULATION_OF_T_CELL_ACTIVATION	0.90159	1	1
REGULATION_OF_BODY_FLUID_LEVELS	1	1	1
COENZYME_BIOSYNTHETIC_PROCESS	1	1	1
NEGATIVE_REGULATION_OF_GROWTH	1	1	1
EPITHELIAL_TO_MESENCHYMAL_TRANSITION	1	1	1
N_ACETYLGLUCOSAMINE_METABOLIC_PROCESS	1	1	1
RESPONSE_TO_CARBOHYDRATE_STIMULUS	1	1	1
MEIOTIC_CELL_CYCLE	1	1	1
RNA_BIOSYNTHETIC_PROCESS	1	1	1
DETECTION_OF_STIMULUS	0.978747	0.973394	1
CYTOKINE_PRODUCTION	0.814025	1	1
CELLULAR_PROTEIN_COMPLEX_ASSEMBLY	1	1	1
CELLULAR_CATABOLIC_PROCESS	1	1	1
MITOTIC_CELL_CYCLE	0.970815	0.7067	1
REGULATION_OF_PHOSPHORYLATION	1	1	1
LIPOPROTEIN_METABOLIC_PROCESS	1	1	1
MESODERM_DEVELOPMENT	1	1	1
LIPID_METABOLIC_PROCESS	1	1	1
ORGANIC_ACID_METABOLIC_PROCESS	1	1	1
ACTIVATION_OF_NF_KAPPAB_TRANSCRIPTION_FACTOR	1	1	1
BLOOD_COAGULATION	1	1	1
REGULATION_OF_CELLULAR_COMPONENT_ORGANIZATION_AND_BIOGENESIS	0.814025	1	1
COFACTOR_CATABOLIC_PROCESS	1	1	1
RAS_PROTEIN_SIGNAL_TRANSDUCTION	1	1	1
MYELOID_CELL_DIFFERENTIATION	1	1	1
CELL_CYCLE_PHASE	1	1	1
LEUKOCYTE_DIFFERENTIATION	1	1	1
JNK_CASCADE	1	1	1
POSITIVE_REGULATION_OF_I_KAPPAB_KINASE_NF_KAPPAB_CASCADE	0.860816	1	1
CELLULAR_PROTEIN_COMPLEX_DISASSEMBLY	1	1	1
REGULATION_OF_RAS_PROTEIN_SIGNAL_TRANSDUCTION	1	1	1
RHYTHMIC_PROCESS	1	1	1
NITROGEN_COMPOUND_METABOLIC_PROCESS	1	0.844584	1
VIRAL_REPRODUCTION	1	1	1
MONOCARBOXYLIC_ACID_METABOLIC_PROCESS	1	1	1
REGULATION_OF_ACTIN_FILAMENT_LENGTH	1	1	1
BRAIN_DEVELOPMENT	1	1	1
ANATOMICAL_STRUCTURE_FORMATION	1	1	1
IMMUNE_EFFECTOR_PROCESS	1	1	1
RESPONSE_TO_NUTRIENT_LEVELS	1	1	1
LIPID_BIOSYNTHETIC_PROCESS	1	1	1
ORGAN_MORPHOGENESIS	1	1	1
POSITIVE_REGULATION_OF_HYDROLASE_ACTIVITY	1	1	1
S_PHASE	1	1	1
CELL_CYCLE_CHECKPOINT_GO_0000075	1	1	1
POSITIVE_REGULATION_OF_CASPASE_ACTIVITY	1	1	1
REGULATION_OF_TRANSCRIPTION_FROM_RNA_POLYMERASE_II_PROMOTER	1	1	1
POSITIVE_REGULATION_OF_T_CELL_PROLIFERATION	1	1	1
POSITIVE_REGULATION_OF_CELLULAR_PROTEIN_METABOLIC_PROCESS	1	1	1
CELLULAR_CARBOHYDRATE_METABOLIC_PROCESS	1	1	1
REGULATION_OF_TRANSCRIPTION_FACTOR_ACTIVITY	1	1	1
CELL_RECOGNITION	1	0.838913	1
PROTEOGLYCAN_METABOLIC_PROCESS	1	1	1
DNA_REPLICATION_INITIATION	1	1	1
PEPTIDE_METABOLIC_PROCESS	1	1	1
REGULATION_OF_MYELOID_CELL_DIFFERENTIATION	1	1	1
DEFENSE_RESPONSE_TO_VIRUS	1	1	1
CELL_SUBSTRATE_ADHESION	1	1	1
MYELOID_LEUKOCYTE_DIFFERENTIATION	1	1	1
REGULATION_OF_CHROMOSOME_ORGANIZATION_AND_BIOGENESIS	1	0.796477	1
ANION_TRANSPORT	0.931189	0.902975	1
PROTEIN_POLYMERIZATION	1	1	1
LEUKOCYTE_ACTIVATION	1	1	1
INTERLEUKIN_1_SECRETION	1	1	1
ALCOHOL_METABOLIC_PROCESS	0.832889	1	1
FEEDING_BEHAVIOR	0.814025	1	1
TRNA_METABOLIC_PROCESS	1	1	1
ELECTRON_TRANSPORT_GO_0006118	1	0.919404	1
ADAPTIVE_IMMUNE_RESPONSE_GO_0002460	1	1	1
INTERLEUKIN_2_PRODUCTION	1	1	1
POSITIVE_REGULATION_OF_DEFENSE_RESPONSE	1	1	1
B_CELL_DIFFERENTIATION	1	1	1
REGULATION_OF_HOMEOSTATIC_PROCESS	1	1	1
NEUROPEPTIDE_SIGNALING_PATHWAY	1	1	1
INFLAMMATORY_RESPONSE	1	1	1
NEGATIVE_REGULATION_OF_INTRACELLULAR_TRANSPORT	1	1	1
ACTIVATION_OF_IMMUNE_RESPONSE	1	1	1
RESPONSE_TO_STRESS	1	1	1
REGULATION_OF_CELLULAR_METABOLIC_PROCESS	1	1	1
PROTEIN_COMPLEX_DISASSEMBLY	1	1	1
CIRCADIAN_RHYTHM	1	1	1
RNA_PROCESSING	1	1	1
B_CELL_ACTIVATION	1	1	1
EXTRACELLULAR_STRUCTURE_ORGANIZATION_AND_BIOGENESIS	1	1	1
INTERLEUKIN_8_PRODUCTION	1	1	1
DNA_CATABOLIC_PROCESS	1	1	1
PROTEIN_IMPORT_INTO_NUCLEUS	1	1	1
REGULATION_OF_GENE_EXPRESSION	1	1	1
REGULATION_OF_CELL_DIFFERENTIATION	0.931189	0.954131	1
NEGATIVE_REGULATION_OF_DNA_BINDING	0.875736	1	1
POSITIVE_REGULATION_OF_DEVELOPMENTAL_PROCESS	1	1	1
VACUOLE_ORGANIZATION_AND_BIOGENESIS	1	1	1
POSITIVE_REGULATION_OF_CYTOKINE_SECRETION	1	1	1
ESTABLISHMENT_OF_ORGANELLE_LOCALIZATION	0.839629	0.838913	1
VACUOLAR_TRANSPORT	1	1	1
CALCIUM_INDEPENDENT_CELL_CELL_ADHESION	1	1	1
PHOSPHOINOSITIDE_MEDIATED_SIGNALING	1	1	1
PROTEIN_TARGETING_TO_MEMBRANE	1	1	1
NUCLEAR_EXPORT	1	0.757284	1
REGULATION_OF_ORGANELLE_ORGANIZATION_AND_BIOGENESIS	1	1	1
NEUTRAL_AMINO_ACID_TRANSPORT	1	1	1
AMINE_CATABOLIC_PROCESS	1	0.582185	1
RESPONSE_TO_BACTERIUM	1	1	1
IMMUNE_RESPONSE	1	1	1
HEMOPOIETIC_OR_LYMPHOID_ORGAN_DEVELOPMENT	1	1	1
REGULATION_OF_JNK_CASCADE	1	1	1
PROTEIN_MODIFICATION_BY_SMALL_PROTEIN_CONJUGATION	0.931189	0.934768	1
REGULATION_OF_CATABOLIC_PROCESS	1	1	1
BIOPOLYMER_BIOSYNTHETIC_PROCESS	1	1	1
GROWTH	1	1	1
EXCRETION	1	1	1
ANGIOGENESIS	1	1	1
NEGATIVE_REGULATION_OF_PHOSPHORYLATION	1	1	1
POSITIVE_REGULATION_OF_TRANSCRIPTION_FACTOR_ACTIVITY	1	1	1
PROTEIN_UBIQUITINATION	1	0.887433	1
DEVELOPMENT_OF_PRIMARY_SEXUAL_CHARACTERISTICS	0.90159	0.902975	1
PROTEIN_CATABOLIC_PROCESS	1	1	1
NEGATIVE_REGULATION_OF_CELL_ADHESION	1	1	1
PROTEOLYSIS	1	1	1
SECONDARY_METABOLIC_PROCESS	1	1	1
VITAMIN_METABOLIC_PROCESS	1	1	1
MAINTENANCE_OF_LOCALIZATION	1	1	1
REGULATION_OF_ANGIOGENESIS	1	1	1
INTERCELLULAR_JUNCTION_ASSEMBLY_AND_MAINTENANCE	1	1	1
ACTIN_FILAMENT_POLYMERIZATION	1	1	1
ACTIN_CYTOSKELETON_ORGANIZATION_AND_BIOGENESIS	1	1	1
RESPONSE_TO_OXIDATIVE_STRESS	1	1	1
POSITIVE_REGULATION_OF_METABOLIC_PROCESS	1	1	1
KERATINOCYTE_DIFFERENTIATION	1	1	1
AMINO_ACID_AND_DERIVATIVE_METABOLIC_PROCESS	1	1	1
SYNAPSE_ORGANIZATION_AND_BIOGENESIS	1	1	1
BILE_ACID_METABOLIC_PROCESS	1	1	1
RESPONSE_TO_TEMPERATURE_STIMULUS	0.931189	0.934768	1
REGULATION_OF_ACTIN_POLYMERIZATION_AND_OR_DEPOLYMERIZATION	1	1	1
OLIGOSACCHARIDE_METABOLIC_PROCESS	1	1	1
REGULATION_OF_HEART_CONTRACTION	1	1	1
COVALENT_CHROMATIN_MODIFICATION	1	1	1
LIPID_HOMEOSTASIS	1	1	1
RRNA_PROCESSING	1	1	1
XENOBIOTIC_METABOLIC_PROCESS	1	1	1
ESTABLISHMENT_OF_VESICLE_LOCALIZATION	1	1	1
HEME_BIOSYNTHETIC_PROCESS	1	1	1
UNFOLDED_PROTEIN_RESPONSE	1	1	1
CELL_DIVISION	0.931189	1	1
RESPONSE_TO_ABIOTIC_STIMULUS	1	1	1
HOMEOSTASIS_OF_NUMBER_OF_CELLS	0.978747	0.973394	1
RESPONSE_TO_BIOTIC_STIMULUS	0.832889	0.796477	1
G_PROTEIN_SIGNALING__COUPLED_TO_CAMP_NUCLEOTIDE_SECOND_MESSENGER	0.931189	0.954131	1
PROTEIN_SECRETION	1	1	1
PROTEIN_AMINO_ACID_LIPIDATION	1	1	1
NEGATIVE_REGULATION_OF_CELL_DIFFERENTIATION	1	1	1
MICROTUBULE_ORGANIZING_CENTER_ORGANIZATION_AND_BIOGENESIS	1	1	1
G1_PHASE_OF_MITOTIC_CELL_CYCLE	1	1	1
GLYCOSPHINGOLIPID_METABOLIC_PROCESS	1	1	1
REGULATION_OF_TRANSCRIPTION__DNA_DEPENDENT	1	1	1
INTERACTION_WITH_HOST	1	1	1
REGULATION_OF_RHO_GTPASE_ACTIVITY	1	1	1
MACROMOLECULE_BIOSYNTHETIC_PROCESS	1	1	1
G_PROTEIN_SIGNALING__ADENYLATE_CYCLASE_ACTIVATING_PATHWAY	0.958255	0.957316	1
RESPONSE_TO_OTHER_ORGANISM	1	1	1
RNA_EXPORT_FROM_NUCLEUS	1	1	1
LYSOSOMAL_TRANSPORT	1	1	1
MACROMOLECULE_CATABOLIC_PROCESS	1	1	1
AMINE_BIOSYNTHETIC_PROCESS	1	1	1
POSITIVE_REGULATION_OF_T_CELL_ACTIVATION	0.814025	1	1
REGULATION_OF_CELL_SHAPE	1	1	1
EPIDERMAL_GROWTH_FACTOR_RECEPTOR_SIGNALING_PATHWAY	1	0.973394	1
AMINO_ACID_DERIVATIVE_BIOSYNTHETIC_PROCESS	1	1	1
STEROID_HORMONE_RECEPTOR_SIGNALING_PATHWAY	1	1	1
POSITIVE_REGULATION_OF_PROTEIN_SECRETION	1	1	1
CELLULAR_LIPID_CATABOLIC_PROCESS	1	1	1
REGULATION_OF_RESPONSE_TO_STIMULUS	1	1	1
NEGATIVE_REGULATION_OF_TRANSCRIPTION	1	1	1
POSITIVE_REGULATION_OF_DNA_METABOLIC_PROCESS	1	1	1
VASCULATURE_DEVELOPMENT	1	1	1
STRIATED_MUSCLE_CONTRACTION_GO_0006941	1	1	1
GLYCOPROTEIN_BIOSYNTHETIC_PROCESS	1	1	1
ICOSANOID_METABOLIC_PROCESS	1	1	1
PHOSPHOINOSITIDE_BIOSYNTHETIC_PROCESS	1	1	1
DNA_REPLICATION	1	1	1
POSITIVE_REGULATION_OF_CELLULAR_COMPONENT_ORGANIZATION_AND_BIOGENESIS	1	1	1
POSITIVE_REGULATION_OF_LYMPHOCYTE_ACTIVATION	0.839629	1	1
DNA_DAMAGE_RESPONSE__SIGNAL_TRANSDUCTION	1	1	1
NLS_BEARING_SUBSTRATE_IMPORT_INTO_NUCLEUS	1	1	1
DIGESTION	1	1	1
COFACTOR_TRANSPORT	1	1	1
NEGATIVE_REGULATION_OF_TRANSCRIPTION_FROM_RNA_POLYMERASE_II_PROMOTER	1	1	1
REGULATION_OF_CATALYTIC_ACTIVITY	1	0.7067	1
GLIOGENESIS	0.839629	0.838913	1
NUCLEOTIDE_SUGAR_METABOLIC_PROCESS	1	1	1
LIPOPROTEIN_BIOSYNTHETIC_PROCESS	1	1	1
DNA_DAMAGE_RESPONSE__SIGNAL_TRANSDUCTION_RESULTING_IN_INDUCTION_OF_APOPTOSIS	1	1	1
VESICLE_LOCALIZATION	1	1	1
ADAPTIVE_IMMUNE_RESPONSE	1	1	1
ANTI_APOPTOSIS	1	1	1
MAINTENANCE_OF_CELLULAR_PROTEIN_LOCALIZATION	1	1	1
INTRACELLULAR_RECEPTOR_MEDIATED_SIGNALING_PATHWAY	1	1	1
NEGATIVE_REGULATION_OF_MAP_KINASE_ACTIVITY	0.958255	0.957316	1
DNA_DAMAGE_CHECKPOINT	1	1	1
REGULATION_OF_CYCLIN_DEPENDENT_PROTEIN_KINASE_ACTIVITY	1	1	1
PEPTIDYL_TYROSINE_PHOSPHORYLATION	1	0.973394	1
NEGATIVE_REGULATION_OF_SECRETION	1	1	1
OXYGEN_AND_REACTIVE_OXYGEN_SPECIES_METABOLIC_PROCESS	0.958255	0.934768	1
CELLULAR_LIPID_METABOLIC_PROCESS	1	1	1
REGULATION_OF_CELL_MORPHOGENESIS	1	1	1
DEFENSE_RESPONSE_TO_BACTERIUM	1	1	1
DOUBLE_STRAND_BREAK_REPAIR	0.978747	0.973394	1
NEGATIVE_REGULATION_OF_CYTOKINE_BIOSYNTHETIC_PROCESS	1	1	1
GLYCEROPHOSPHOLIPID_METABOLIC_PROCESS	1	1	1
CELLULAR_MACROMOLECULE_CATABOLIC_PROCESS	1	1	1
MRNA_SPLICE_SITE_SELECTION	1	1	1
EXOCYTOSIS	1	1	1
SECOND_MESSENGER_MEDIATED_SIGNALING	1	1	1
G_PROTEIN_SIGNALING__COUPLED_TO_CYCLIC_NUCLEOTIDE_SECOND_MESSENGER	1	1	1
REGULATION_OF_GENE_EXPRESSION__EPIGENETIC	1	1	1
SKELETAL_MUSCLE_DEVELOPMENT	1	1	1
ENDOSOME_TRANSPORT	1	1	1
PROTEIN_AMINO_ACID_ADP_RIBOSYLATION	1	0.7067	1
BONE_REMODELING	1	0.934768	1
REGULATION_OF_CELLULAR_COMPONENT_SIZE	1	1	1
POSITIVE_REGULATION_OF_CYTOSKELETON_ORGANIZATION_AND_BIOGENESIS	1	1	1
PROTEIN_AMINO_ACID_O_LINKED_GLYCOSYLATION	1	1	1
REGULATION_OF_SMALL_GTPASE_MEDIATED_SIGNAL_TRANSDUCTION	1	1	1
ESTABLISHMENT_AND_OR_MAINTENANCE_OF_CELL_POLARITY	0.978747	0.973394	1
NUCLEOTIDE_EXCISION_REPAIR	1	1	1
NEGATIVE_REGULATION_OF_RNA_METABOLIC_PROCESS	1	1	1
NEGATIVE_REGULATION_OF_DNA_REPLICATION	1	1	1
REGULATION_OF_ENDOCYTOSIS	1	1	1
IMMUNE_SYSTEM_PROCESS	1	1	1
TRANSFORMING_GROWTH_FACTOR_BETA_RECEPTOR_SIGNALING_PATHWAY	1	1	1
REGULATION_OF_T_CELL_PROLIFERATION	1	1	1
RNA_SPLICING__VIA_TRANSESTERIFICATION_REACTIONS	1	1	1
DNA_RECOMBINATION	1	1	1
CELL_MATRIX_ADHESION	1	1	1
PEPTIDYL_TYROSINE_MODIFICATION	1	1	1
T_CELL_ACTIVATION	1	1	1
G1_PHASE	1	1	1
CYTOKINE_BIOSYNTHETIC_PROCESS	1	1	1
POSITIVE_REGULATION_OF_EPITHELIAL_CELL_PROLIFERATION	1	1	1
ER_TO_GOLGI_VESICLE_MEDIATED_TRANSPORT	1	1	1
HISTONE_MODIFICATION	1	1	1
TRANSCRIPTION	1	1	1
POSITIVE_REGULATION_OF_CELLULAR_METABOLIC_PROCESS	1	1	1
LEARNING_AND_OR_MEMORY	0.90159	0.902975	1
S_PHASE_OF_MITOTIC_CELL_CYCLE	1	1	1
RESPONSE_TO_EXTERNAL_STIMULUS	1	1	1
MITOTIC_SPINDLE_ORGANIZATION_AND_BIOGENESIS	1	1	1
AMINE_METABOLIC_PROCESS	1	1	1
INACTIVATION_OF_MAPK_ACTIVITY	0.875736	0.874953	1
CERAMIDE_METABOLIC_PROCESS	1	1	1
WOUND_HEALING	1	1	1
TRANSCRIPTION_INITIATION_FROM_RNA_POLYMERASE_II_PROMOTER	1	1	1
CARBOHYDRATE_METABOLIC_PROCESS	1	1	1
COAGULATION	1	1	1
BODY_FLUID_SECRETION	1	1	1
MACROMOLECULAR_COMPLEX_DISASSEMBLY	1	1	1
RESPONSE_TO_UV	1	1	1
RESPIRATORY_GASEOUS_EXCHANGE	1	1	1
NEGATIVE_REGULATION_OF_BINDING	0.90159	1	1
NEGATIVE_REGULATION_OF_METABOLIC_PROCESS	1	1	1
PHOSPHOLIPID_METABOLIC_PROCESS	1	1	1
RESPONSE_TO_IONIZING_RADIATION	1	1	1
POSITIVE_REGULATION_OF_JNK_ACTIVITY	0.90159	0.902975	1
REGULATION_OF_JAK_STAT_CASCADE	1	1	1
TRANSITION_METAL_ION_TRANSPORT	1	1	1
RESPONSE_TO_RADIATION	1	1	1
POSITIVE_REGULATION_OF_CELL_MIGRATION	1	1	1
GLAND_DEVELOPMENT	1	1	1
REGULATION_OF_CYTOSKELETON_ORGANIZATION_AND_BIOGENESIS	1	1	1
REGULATION_OF_METABOLIC_PROCESS	1	1	1
MEIOTIC_RECOMBINATION	1	1	1
CYTOKINE_AND_CHEMOKINE_MEDIATED_SIGNALING_PATHWAY	1	1	1
HEART_DEVELOPMENT	1	1	1
DEVELOPMENTAL_GROWTH	1	1	1
SPHINGOID_METABOLIC_PROCESS	1	1	1
ANDROGEN_RECEPTOR_SIGNALING_PATHWAY	1	1	1
MITOSIS	1	1	1
PIGMENT_BIOSYNTHETIC_PROCESS	1	1	1
PIGMENT_METABOLIC_PROCESS	1	1	1
REGULATION_OF_JNK_ACTIVITY	0.958255	0.957316	1
CELL_CYCLE_GO_0007049	1	0.902975	1
DNA_MODIFICATION	1	0.757284	1
RECEPTOR_MEDIATED_ENDOCYTOSIS	1	1	1
POSITIVE_REGULATION_OF_ANGIOGENESIS	1	1	1
NOTCH_SIGNALING_PATHWAY	1	1	1
REGULATION_OF_LYMPHOCYTE_ACTIVATION	0.978747	1	1
ACTIN_FILAMENT_BUNDLE_FORMATION	1	1	1
REGULATION_OF_NUCLEOBASE__NUCLEOSIDE__NUCLEOTIDE_AND_NUCLEIC_ACID_METABOLIC_PROCESS	1	1	1
AROMATIC_COMPOUND_METABOLIC_PROCESS	1	1	1
NEGATIVE_REGULATION_OF_TRANSLATION	1	1	1
REGULATION_OF_GTPASE_ACTIVITY	1	1	1
SISTER_CHROMATID_SEGREGATION	0.814025	1	1
FATTY_ACID_METABOLIC_PROCESS	1	1	1
TRICARBOXYLIC_ACID_CYCLE_INTERMEDIATE_METABOLIC_PROCESS	1	1	1
NEGATIVE_REGULATION_OF_MYELOID_CELL_DIFFERENTIATION	1	1	1
CENTROSOME_CYCLE	1	1	1
POLYSACCHARIDE_METABOLIC_PROCESS	0.839629	0.838913	1
ORGANELLE_LOCALIZATION	0.978747	0.973394	1
NEGATIVE_REGULATION_OF_TRANSCRIPTION_FACTOR_ACTIVITY	0.839629	1	1
HETEROCYCLE_METABOLIC_PROCESS	1	1	1
RIBOSOME_BIOGENESIS_AND_ASSEMBLY	1	1	1
ACUTE_INFLAMMATORY_RESPONSE	1	1	1
TRIACYLGLYCEROL_METABOLIC_PROCESS	1	1	1
PHOSPHOINOSITIDE_METABOLIC_PROCESS	1	1	1
POSITIVE_REGULATION_OF_PROTEIN_METABOLIC_PROCESS	1	1	1
CDC42_PROTEIN_SIGNAL_TRANSDUCTION	1	1	1
RESPONSE_TO_HORMONE_STIMULUS	1	1	1
NEGATIVE_REGULATION_OF_TRANSFERASE_ACTIVITY	1	1	1
AMYLOID_PRECURSOR_PROTEIN_METABOLIC_PROCESS	1	1	1
MEMBRANE_FUSION	1	1	1
INNATE_IMMUNE_RESPONSE	1	1	1
NEGATIVE_REGULATION_OF_SIGNAL_TRANSDUCTION	1	1	1
CHROMOSOME_ORGANIZATION_AND_BIOGENESIS	0.94193	0.934768	1
CELL_PROJECTION_BIOGENESIS	1	1	1
RNA_SPLICING	1	1	1
COFACTOR_BIOSYNTHETIC_PROCESS	1	1	1
LYMPHOCYTE_ACTIVATION	1	1	1
POSITIVE_REGULATION_OF_PROTEIN_MODIFICATION_PROCESS	1	1	1
REGULATION_OF_RNA_METABOLIC_PROCESS	1	1	1
CHROMATIN_MODIFICATION	1	1	1
RESPONSE_TO_WOUNDING	1	1	1
DETECTION_OF_BIOTIC_STIMULUS	1	1	1
TRANSCRIPTION_FROM_RNA_POLYMERASE_III_PROMOTER	1	1	1
NEGATIVE_REGULATION_OF_CATALYTIC_ACTIVITY	1	1	1
TISSUE_REMODELING	1	0.934768	1
NEGATIVE_REGULATION_OF_RESPONSE_TO_STIMULUS	1	1	1
SPHINGOLIPID_BIOSYNTHETIC_PROCESS	1	1	1
ESTABLISHMENT_AND_OR_MAINTENANCE_OF_CHROMATIN_ARCHITECTURE	0.931189	0.921714	1
DNA_DEPENDENT_DNA_REPLICATION	1	1	1
TRANSCRIPTION_FROM_RNA_POLYMERASE_II_PROMOTER	1	1	1
TRANSMEMBRANE_RECEPTOR_PROTEIN_SERINE_THREONINE_KINASE_SIGNALING_PATHWAY	1	1	1
HUMORAL_IMMUNE_RESPONSE	1	1	1
MALE_GONAD_DEVELOPMENT	1	1	1
DNA_DAMAGE_RESPONSE__SIGNAL_TRANSDUCTION_BY_P53_CLASS_MEDIATOR	1	1	1
CELLULAR_CARBOHYDRATE_CATABOLIC_PROCESS	1	1	1
AMINE_TRANSPORT	1	0.582185	1
INTERPHASE_OF_MITOTIC_CELL_CYCLE	1	1	1
TRANSLATION	0.851768	1	1
POSITIVE_REGULATION_OF_MAPKKK_CASCADE	1	1	1
POSITIVE_REGULATION_OF_DNA_BINDING	1	1	1
CATABOLIC_PROCESS	1	1	1
PROTEIN_IMPORT_INTO_NUCLEUS__TRANSLOCATION	1	1	1
REGULATION_OF_PROTEIN_SECRETION	1	1	1
POSITIVE_REGULATION_OF_SECRETION	1	1	1
INTERFERON_GAMMA_BIOSYNTHETIC_PROCESS	1	1	1
CARBOHYDRATE_CATABOLIC_PROCESS	1	1	1
ADENYLATE_CYCLASE_ACTIVATION	0.875736	0.874953	1
BASE_EXCISION_REPAIR	1	1	1
CARBOHYDRATE_BIOSYNTHETIC_PROCESS	1	1	1
POTASSIUM_ION_TRANSPORT	1	1	1
CYTOKINE_SECRETION	1	1	1
REGULATION_OF_MULTICELLULAR_ORGANISMAL_PROCESS	0.978747	1	1
POSITIVE_REGULATION_OF_PROTEIN_AMINO_ACID_PHOSPHORYLATION	1	1	1
REGULATION_OF_PROTEIN_IMPORT_INTO_NUCLEUS	1	1	1
INTERFERON_GAMMA_PRODUCTION	1	1	1
REGULATION_OF_CELLULAR_PROTEIN_METABOLIC_PROCESS	1	1	1
REGULATION_OF_PROTEIN_STABILITY	0.978747	0.973394	1
REGULATION_OF_IMMUNE_SYSTEM_PROCESS	1	1	1
REGULATION_OF_CYTOKINE_BIOSYNTHETIC_PROCESS	1	1	1
SPINDLE_ORGANIZATION_AND_BIOGENESIS	1	1	1
PROTEIN_AMINO_ACID_DEPHOSPHORYLATION	1	1	1
TRANSMEMBRANE_RECEPTOR_PROTEIN_TYROSINE_KINASE_SIGNALING_PATHWAY	1	1	1
HEME_METABOLIC_PROCESS	1	1	1
CYCLIC_NUCLEOTIDE_MEDIATED_SIGNALING	1	1	1
STEROID_BIOSYNTHETIC_PROCESS	0.875736	0.838913	1
RESPONSE_TO_DNA_DAMAGE_STIMULUS	1	1	1
ORGAN_DEVELOPMENT	1	1	1
GENE_SILENCING	1	1	1
TYROSINE_PHOSPHORYLATION_OF_STAT_PROTEIN	1	1	1
REGULATION_OF_IMMUNE_EFFECTOR_PROCESS	1	1	1
REGULATION_OF_TRANSCRIPTION	1	1	1
NEGATIVE_REGULATION_OF_CELL_MIGRATION	1	1	1
STRESS_ACTIVATED_PROTEIN_KINASE_SIGNALING_PATHWAY	1	1	1
REGULATION_OF_CELL_CYCLE	1	0.662387	1
CELL_MATURATION	1	1	1
SMALL_GTPASE_MEDIATED_SIGNAL_TRANSDUCTION	1	0.973394	1
CELLULAR_DEFENSE_RESPONSE	1	1	1
REGULATION_OF_IMMUNE_RESPONSE	1	1	1
RRNA_METABOLIC_PROCESS	1	1	1
ACTIVATION_OF_PROTEIN_KINASE_ACTIVITY	1	1	1
REGULATION_OF_RAS_GTPASE_ACTIVITY	1	1	1
SENSORY_ORGAN_DEVELOPMENT	0.931189	0.934768	1
POSITIVE_REGULATION_OF_TRANSCRIPTION	1	1	1
GLUCOSAMINE_METABOLIC_PROCESS	1	1	1
REGULATION_OF_BINDING	1	1	1
RNA_CATABOLIC_PROCESS	1	1	1
NEGATIVE_REGULATION_OF_PHOSPHATE_METABOLIC_PROCESS	1	1	1
NEGATIVE_REGULATION_OF_BIOSYNTHETIC_PROCESS	1	1	1
MAINTENANCE_OF_PROTEIN_LOCALIZATION	1	1	1
DETECTION_OF_EXTERNAL_STIMULUS	1	1	1
NUCLEOCYTOPLASMIC_TRANSPORT	1	1	1
M_PHASE_OF_MITOTIC_CELL_CYCLE	1	1	1
SPERMATID_DIFFERENTIATION	1	1	1
RHO_PROTEIN_SIGNAL_TRANSDUCTION	1	1	1
CHROMOSOME_CONDENSATION	1	1	1
CELL_FATE_COMMITMENT	1	1	1
RESPONSE_TO_HYPOXIA	1	1	1
MICROTUBULE_POLYMERIZATION_OR_DEPOLYMERIZATION	1	1	1
REPRODUCTION	1	1	1
CAMP_MEDIATED_SIGNALING	0.952339	0.957316	1
NITROGEN_COMPOUND_CATABOLIC_PROCESS	1	0.637983	1
REGULATION_OF_I_KAPPAB_KINASE_NF_KAPPAB_CASCADE	0.90159	1	1
POSITIVE_REGULATION_OF_PEPTIDYL_TYROSINE_PHOSPHORYLATION	1	1	1
ECTODERM_DEVELOPMENT	0.814025	1	1
REGULATION_OF_MEMBRANE_POTENTIAL	0.875736	0.874953	1
REGULATION_OF_CELL_GROWTH	1	1	1
G1_S_TRANSITION_OF_MITOTIC_CELL_CYCLE	1	1	1
CASPASE_ACTIVATION	1	1	1
CELLULAR_RESPIRATION	1	1	1
INDUCTION_OF_APOPTOSIS_BY_INTRACELLULAR_SIGNALS	1	1	1
INTEGRIN_BINDING	1	1	1
TRANSLATION_REGULATOR_ACTIVITY	0.918722	1	1
PROTEIN_PHOSPHATASE_TYPE_2A_REGULATOR_ACTIVITY	0.931189	0.934768	1
GLUTAMATE_RECEPTOR_ACTIVITY	1	1	1
INORGANIC_ANION_TRANSMEMBRANE_TRANSPORTER_ACTIVITY	0.839629	1	1
HISTONE_METHYLTRANSFERASE_ACTIVITY	0.839629	1	1
CARBOHYDRATE_BINDING	1	1	1
G_PROTEIN_COUPLED_RECEPTOR_BINDING	1	1	1
HYDRO_LYASE_ACTIVITY	1	1	1
COPPER_ION_BINDING	0.839629	0.796477	1
TRANSMEMBRANE_RECEPTOR_PROTEIN_KINASE_ACTIVITY	1	1	1
SYMPORTER_ACTIVITY	1	1	1
TRANSFERASE_ACTIVITY__TRANSFERRING_ACYL_GROUPS	1	1	1
HEMATOPOIETIN_INTERFERON_CLASS__D200_DOMAIN__CYTOKINE_RECEPTOR_BINDING	1	1	1
MONOSACCHARIDE_BINDING	1	1	1
OXIDOREDUCTASE_ACTIVITY__ACTING_ON_SULFUR_GROUP_OF_DONORS	1	1	1
DNA_HELICASE_ACTIVITY	1	1	1
ENDODEOXYRIBONUCLEASE_ACTIVITY	1	1	1
PROTEIN_TYROSINE_PHOSPHATASE_ACTIVITY	1	1	1
RAS_GTPASE_ACTIVATOR_ACTIVITY	1	1	1
PHOSPHORIC_MONOESTER_HYDROLASE_ACTIVITY	1	1	1
DAMAGED_DNA_BINDING	1	1	1
RNA_HELICASE_ACTIVITY	1	1	1
KINASE_BINDING	1	1	1
ALDO_KETO_REDUCTASE_ACTIVITY	1	1	1
PHOSPHOTRANSFERASE_ACTIVITY__ALCOHOL_GROUP_AS_ACCEPTOR	1	0.838913	1
OXIDOREDUCTASE_ACTIVITY_GO_0016705	1	1	1
LIPASE_ACTIVITY	1	1	1
STEROID_DEHYDROGENASE_ACTIVITY	1	1	1
SUGAR_BINDING	1	1	1
INWARD_RECTIFIER_POTASSIUM_CHANNEL_ACTIVITY	1	1	1
RAS_GUANYL_NUCLEOTIDE_EXCHANGE_FACTOR_ACTIVITY	1	0.973394	1
CATION_BINDING	1	1	1
SPECIFIC_RNA_POLYMERASE_II_TRANSCRIPTION_FACTOR_ACTIVITY	1	1	1
SULFOTRANSFERASE_ACTIVITY	1	1	1
SERINE_TYPE_PEPTIDASE_ACTIVITY	1	1	1
CATION_CHANNEL_ACTIVITY	0.978747	0.986218	1
RAS_GTPASE_BINDING	1	1	1
DRUG_BINDING	1	0.838913	1
ATP_DEPENDENT_HELICASE_ACTIVITY	1	1	1
ARYLSULFATASE_ACTIVITY	1	1	1
ZINC_ION_BINDING	1	1	1
PROTEIN_HOMODIMERIZATION_ACTIVITY	1	1	1
HEPARIN_BINDING	1	1	1
RNA_POLYMERASE_II_TRANSCRIPTION_MEDIATOR_ACTIVITY	1	1	1
CALCIUM_ION_BINDING	0.923579	1	1
HYDROLASE_ACTIVITY__ACTING_ON_CARBON_NITROGEN__BUT_NOT_PEPTIDE__BONDS	1	1	1
PROTEIN_TRANSPORTER_ACTIVITY	1	1	1
OXIDOREDUCTASE_ACTIVITY_GO_0016616	1	1	1
GTPASE_REGULATOR_ACTIVITY	1	1	1
METALLOPEPTIDASE_ACTIVITY	1	1	1
SOLUTE_SODIUM_SYMPORTER_ACTIVITY	1	1	1
RNA_POLYMERASE_II_TRANSCRIPTION_FACTOR_ACTIVITY	1	1	1
RNA_SPLICING_FACTOR_ACTIVITY__TRANSESTERIFICATION_MECHANISM	1	1	1
METABOTROPIC_GLUTAMATE__GABA_B_LIKE_RECEPTOR_ACTIVITY	1	1	1
AMINE_RECEPTOR_ACTIVITY	1	1	1
STEROL_BINDING	1	1	1
VITAMIN_BINDING	1	1	1
SH2_DOMAIN_BINDING	1	1	1
VOLTAGE_GATED_POTASSIUM_CHANNEL_ACTIVITY	1	1	1
HYDROLASE_ACTIVITY__ACTING_ON_GLYCOSYL_BONDS	1	1	1
ANION_CATION_SYMPORTER_ACTIVITY	1	1	1
HYDROLASE_ACTIVITY__HYDROLYZING_O_GLYCOSYL_COMPOUNDS	1	1	1
SINGLE_STRANDED_DNA_BINDING	1	0.796477	1
INTERLEUKIN_BINDING	1	1	1
ENZYME_ACTIVATOR_ACTIVITY	1	0.998636	1
EXCITATORY_EXTRACELLULAR_LIGAND_GATED_ION_CHANNEL_ACTIVITY	1	1	1
LYASE_ACTIVITY	1	1	1
TRANSFERASE_ACTIVITY__TRANSFERRING_HEXOSYL_GROUPS	1	1	1
MANNOSYLTRANSFERASE_ACTIVITY	1	1	1
SH3_DOMAIN_BINDING	1	0.902975	1
OXIDOREDUCTASE_ACTIVITY__ACTING_ON_THE_CH_NH_GROUP_OF_DONORS	1	1	1
CARBOXY_LYASE_ACTIVITY	1	1	1
INOSITOL_OR_PHOSPHATIDYLINOSITOL_PHOSPHODIESTERASE_ACTIVITY	1	1	1
MICROTUBULE_BINDING	1	1	1
MICROTUBULE_MOTOR_ACTIVITY	1	0.838913	1
LIPOPROTEIN_BINDING	1	1	1
OXIDOREDUCTASE_ACTIVITY__ACTING_ON_PEROXIDE_AS_ACCEPTOR	1	1	1
PHOSPHATASE_INHIBITOR_ACTIVITY	0.839629	0.838913	1
NON_MEMBRANE_SPANNING_PROTEIN_TYROSINE_KINASE_ACTIVITY	1	1	1
THIOLESTER_HYDROLASE_ACTIVITY	0.958255	0.957316	1
ORGANIC_ANION_TRANSMEMBRANE_TRANSPORTER_ACTIVITY	1	1	1
NEUROPEPTIDE_BINDING	1	1	1
TASTE_RECEPTOR_ACTIVITY	NA	NA	1
UDP_GLYCOSYLTRANSFERASE_ACTIVITY	1	1	1
PHOSPHOLIPID_BINDING	1	1	1
CARBONATE_DEHYDRATASE_ACTIVITY	1	1	1
ELECTRON_CARRIER_ACTIVITY	1	1	1
AMINO_ACID_TRANSMEMBRANE_TRANSPORTER_ACTIVITY	1	1	1
HYDROLASE_ACTIVITY__HYDROLYZING_N_GLYCOSYL_COMPOUNDS	1	1	1
LIGAND_DEPENDENT_NUCLEAR_RECEPTOR_ACTIVITY	1	1	1
HYDROLASE_ACTIVITY__ACTING_ON_ESTER_BONDS	1	1	1
FUCOSYLTRANSFERASE_ACTIVITY	1	1	1
SUGAR_TRANSMEMBRANE_TRANSPORTER_ACTIVITY	1	1	1
N_ACETYLTRANSFERASE_ACTIVITY	1	1	1
NEUROPEPTIDE_RECEPTOR_ACTIVITY	1	1	1
RIBONUCLEASE_ACTIVITY	1	1	1
TRANSCRIPTION_ELONGATION_REGULATOR_ACTIVITY	1	1	1
POLYSACCHARIDE_BINDING	1	1	1
TRANSFERASE_ACTIVITY__TRANSFERRING_GLYCOSYL_GROUPS	1	1	1
NEUTRAL_AMINO_ACID_TRANSMEMBRANE_TRANSPORTER_ACTIVITY	1	1	1
STRUCTURAL_CONSTITUENT_OF_RIBOSOME	1	1	1
STEROID_DEHYDROGENASE_ACTIVITY__ACTING_ON_THE_CH_OH_GROUP_OF_DONORS__NAD_OR_NADP_AS_ACCEPTOR	1	1	1
SUBSTRATE_SPECIFIC_CHANNEL_ACTIVITY	0.832889	0.835983	1
HISTONE_DEACETYLASE_BINDING	1	1	1
SMALL_GTPASE_REGULATOR_ACTIVITY	1	1	1
SMAD_BINDING	1	1	1
ANTIGEN_BINDING	1	1	1
COFACTOR_TRANSPORTER_ACTIVITY	1	1	1
AMINE_TRANSMEMBRANE_TRANSPORTER_ACTIVITY	1	1	1
RNA_POLYMERASE_II_TRANSCRIPTION_FACTOR_ACTIVITY__ENHANCER_BINDING	1	1	1
CYTOCHROME_C_OXIDASE_ACTIVITY	1	0.934768	1
HELICASE_ACTIVITY	1	1	1
OXIDOREDUCTASE_ACTIVITY	1	1	1
DELAYED_RECTIFIER_POTASSIUM_CHANNEL_ACTIVITY	1	1	1
KINASE_ACTIVITY	0.839629	0.835817	1
PHOSPHORIC_ESTER_HYDROLASE_ACTIVITY	1	1	1
OXIDOREDUCTASE_ACTIVITY_GO_0016706	1	1	1
PEPTIDE_BINDING	1	0.595312	1
ADP_BINDING	0.814025	1	1
NUCLEOTIDYLTRANSFERASE_ACTIVITY	1	1	1
CHEMOKINE_ACTIVITY	1	1	1
PROTEIN_N_TERMINUS_BINDING	1	1	1
RNA_POLYMERASE_ACTIVITY	1	0.957316	1
HISTONE_ACETYLTRANSFERASE_ACTIVITY	1	1	1
OXYGEN_BINDING	1	1	1
RNA_BINDING	1	1	1
3__5__CYCLIC_NUCLEOTIDE_PHOSPHODIESTERASE_ACTIVITY	0.931189	0.934768	1
STEROID_HORMONE_RECEPTOR_ACTIVITY	1	1	1
CARBOXYPEPTIDASE_ACTIVITY	1	1	1
INTRAMOLECULAR_OXIDOREDUCTASE_ACTIVITY	1	1	1
N_ACYLTRANSFERASE_ACTIVITY	1	1	1
PROTEIN_KINASE_INHIBITOR_ACTIVITY	1	1	1
PROTEIN_COMPLEX_BINDING	0.849304	0.83769	1
MONOSACCHARIDE_TRANSMEMBRANE_TRANSPORTER_ACTIVITY	1	1	1
TELOMERIC_DNA_BINDING	1	0.757284	1
PROTEIN_TYROSINE_KINASE_ACTIVITY	1	1	1
PROTEIN_SERINE_THREONINE_PHOSPHATASE_ACTIVITY	1	1	1
CARBON_OXYGEN_LYASE_ACTIVITY	1	1	1
ACETYLGALACTOSAMINYLTRANSFERASE_ACTIVITY	1	1	1
SULFURIC_ESTER_HYDROLASE_ACTIVITY	1	1	1
TRANSCRIPTION_COACTIVATOR_ACTIVITY	1	0.973394	1
ATP_DEPENDENT_RNA_HELICASE_ACTIVITY	1	1	1
ACETYLTRANSFERASE_ACTIVITY	1	1	1
CARBOHYDRATE_TRANSMEMBRANE_TRANSPORTER_ACTIVITY	1	1	1
POTASSIUM_CHANNEL_ACTIVITY	1	1	1
CHEMOKINE_RECEPTOR_BINDING	1	1	1
MONOOXYGENASE_ACTIVITY	1	1	1
RHODOPSIN_LIKE_RECEPTOR_ACTIVITY	1	1	1
KINASE_INHIBITOR_ACTIVITY	1	1	1
TRANSCRIPTION_COREPRESSOR_ACTIVITY	1	1	1
PEPTIDE_RECEPTOR_ACTIVITY	1	0.973394	1
DEOXYRIBONUCLEASE_ACTIVITY	1	1	1
PHOSPHOINOSITIDE_BINDING	0.958255	0.957316	1
HYDROLASE_ACTIVITY__ACTING_ON_CARBON_NITROGEN__BUT_NOT_PEPTIDE__BONDS__IN_CYCLIC_AMIDINES	1	1	1
G_PROTEIN_COUPLED_RECEPTOR_ACTIVITY	1	1	1
TRANSCRIPTION_ACTIVATOR_ACTIVITY	1	1	1
COFACTOR_BINDING	1	1	1
TRANSLATION_FACTOR_ACTIVITY__NUCLEIC_ACID_BINDING	0.888956	1	1
NEUROPEPTIDE_HORMONE_ACTIVITY	1	1	1
ENDORIBONUCLEASE_ACTIVITY	1	1	1
DNA_POLYMERASE_ACTIVITY	1	1	1
ACTIN_BINDING	1	1	1
3__5__EXONUCLEASE_ACTIVITY	1	1	1
TRANSCRIPTION_REPRESSOR_ACTIVITY	1	1	1
TRANSFERASE_ACTIVITY__TRANSFERRING_ALKYL_OR_ARYL__OTHER_THAN_METHYL__GROUPS	1	1	1
COLLAGEN_BINDING	1	1	1
SEQUENCE_SPECIFIC_DNA_BINDING	1	1	1
CYCLIC_NUCLEOTIDE_PHOSPHODIESTERASE_ACTIVITY	0.958255	0.957316	1
NUCLEAR_HORMONE_RECEPTOR_BINDING	1	1	1
KINASE_ACTIVATOR_ACTIVITY	1	0.874953	1
PROTEIN_DEACETYLASE_ACTIVITY	0.814025	1	1
DNA_DIRECTED_DNA_POLYMERASE_ACTIVITY	1	1	1
PHOSPHORIC_DIESTER_HYDROLASE_ACTIVITY	1	0.771453	1
RNA_DEPENDENT_ATPASE_ACTIVITY	1	1	1
INOSITOL_OR_PHOSPHATIDYLINOSITOL_PHOSPHATASE_ACTIVITY	0.839629	0.838913	1
LIPID_KINASE_ACTIVITY	1	1	1
ENDOPEPTIDASE_ACTIVITY	0.875736	0.885566	1
STRUCTURAL_MOLECULE_ACTIVITY	1	1	1
SIALYLTRANSFERASE_ACTIVITY	1	1	1
DOUBLE_STRANDED_RNA_BINDING	1	0.902975	1
IONOTROPIC_GLUTAMATE_RECEPTOR_ACTIVITY	0.839629	0.838913	1
ACETYLGLUCOSAMINYLTRANSFERASE_ACTIVITY	1	1	1
SERINE_HYDROLASE_ACTIVITY	1	1	1
CARBON_CARBON_LYASE_ACTIVITY	1	1	1
DEACETYLASE_ACTIVITY	0.814025	1	1
TRANSMEMBRANE_RECEPTOR_ACTIVITY	1	1	1
PROTEIN_KINASE_REGULATOR_ACTIVITY	0.839629	0.83769	1
PHOSPHOLIPASE_C_ACTIVITY	1	1	1
LIGAND_GATED_CHANNEL_ACTIVITY	1	1	1
RHO_GUANYL_NUCLEOTIDE_EXCHANGE_FACTOR_ACTIVITY	1	1	1
DOUBLE_STRANDED_DNA_BINDING	1	0.771453	1
SMALL_GTPASE_BINDING	1	1	1
PATTERN_RECOGNITION_RECEPTOR_ACTIVITY	1	1	1
OXIDOREDUCTASE_ACTIVITY__ACTING_ON_THE_CH_CH_GROUP_OF_DONORS	1	1	1
ATP_DEPENDENT_DNA_HELICASE_ACTIVITY	1	1	1
TRANSCRIPTION_FACTOR_ACTIVITY	1	1	1
ENDONUCLEASE_ACTIVITY	1	1	1
PDZ_DOMAIN_BINDING	1	1	1
TRANSMEMBRANE_RECEPTOR_PROTEIN_PHOSPHATASE_ACTIVITY	1	1	1
EXONUCLEASE_ACTIVITY	1	1	1
ACTIN_FILAMENT_BINDING	1	1	1
ACETYLCHOLINE_BINDING	1	1	1
CYTOSKELETAL_PROTEIN_BINDING	1	1	1
DNA_DEPENDENT_ATPASE_ACTIVITY	1	1	1
PHOSPHOLIPASE_A2_ACTIVITY	1	1	1
MOTOR_ACTIVITY	1	1	1
STEROID_BINDING	0.875736	0.874953	1
STEROID_HORMONE_RECEPTOR_BINDING	0.839629	0.838913	1
PHOSPHOPROTEIN_PHOSPHATASE_ACTIVITY	1	1	1
EXTRACELLULAR_LIGAND_GATED_ION_CHANNEL_ACTIVITY	1	1	1
HORMONE_ACTIVITY	1	1	1
PROTEIN_SERINE_THREONINE_TYROSINE_KINASE_ACTIVITY	1	1	1
OXIDOREDUCTASE_ACTIVITY__ACTING_ON_NADH_OR_NADPH	1	1	1
CARBOHYDRATE_KINASE_ACTIVITY	1	1	1
HEMATOPOIETIN_INTERFERON_CLASS__D200_DOMAIN__CYTOKINE_RECEPTOR_ACTIVITY	1	1	1
CARBOXYLESTERASE_ACTIVITY	0.978747	0.973394	1
RHO_GTPASE_ACTIVATOR_ACTIVITY	1	1	1
PATTERN_BINDING	1	1	1
INTERLEUKIN_RECEPTOR_ACTIVITY	1	1	1
TRANSCRIPTION_FACTOR_BINDING	0.975584	0.796477	1
PROTEIN_KINASE_BINDING	1	1	1
TRANSMEMBRANE_RECEPTOR_PROTEIN_TYROSINE_KINASE_ACTIVITY	1	1	1
PHOSPHOLIPASE_ACTIVITY	1	1	1
PROTEIN_HETERODIMERIZATION_ACTIVITY	1	1	1
OXIDOREDUCTASE_ACTIVITY__ACTING_ON_THE_ALDEHYDE_OR_OXO_GROUP_OF_DONORS	1	1	1
PROTEIN_C_TERMINUS_BINDING	1	0.902975	1
TRANSFERASE_ACTIVITY__TRANSFERRING_PHOSPHORUS_CONTAINING_GROUPS	0.90159	0.902975	1
GTPASE_ACTIVATOR_ACTIVITY	1	1	1
ION_CHANNEL_ACTIVITY	0.832889	0.835983	1
PROTEIN_DIMERIZATION_ACTIVITY	1	1	1
TRANSFERASE_ACTIVITY__TRANSFERRING_PENTOSYL_GROUPS	0.978747	1	1
SIGNAL_SEQUENCE_BINDING	1	1	1
STRUCTURAL_CONSTITUENT_OF_MUSCLE	1	1	1
L_AMINO_ACID_TRANSMEMBRANE_TRANSPORTER_ACTIVITY	1	0.874953	1
OXIDOREDUCTASE_ACTIVITY__ACTING_ON_CH_OH_GROUP_OF_DONORS	1	1	1
COENZYME_BINDING	1	1	1
GTPASE_BINDING	1	1	1
GROWTH_FACTOR_BINDING	1	1	1
CHROMATIN_BINDING	1	1	1
LIPID_TRANSPORTER_ACTIVITY	1	1	1
AMINE_BINDING	1	1	1
ORGANIC_ACID_TRANSMEMBRANE_TRANSPORTER_ACTIVITY	1	0.676965	1
TRANSITION_METAL_ION_BINDING	1	1	1
OXIDOREDUCTASE_ACTIVITY__ACTING_ON_THE_ALDEHYDE_OR_OXO_GROUP_OF_DONORS__NAD_OR_NADP_AS_ACCEPTOR	1	1	1
TRANSFERASE_ACTIVITY__TRANSFERRING_SULFUR_CONTAINING_GROUPS	1	1	1
GLYCOSAMINOGLYCAN_BINDING	1	1	1
CARBOXYLIC_ACID_TRANSMEMBRANE_TRANSPORTER_ACTIVITY	1	0.676965	1
NICOTINIC_ACETYLCHOLINE_ACTIVATED_CATION_SELECTIVE_CHANNEL_ACTIVITY	1	1	1
PHOSPHATASE_REGULATOR_ACTIVITY	1	1	1
CALMODULIN_BINDING	1	1	1
GLUTATHIONE_TRANSFERASE_ACTIVITY	1	1	1
THYROID_HORMONE_RECEPTOR_BINDING	1	1	1
CYTOKINE_BINDING	1	1	1
HYDROLASE_ACTIVITY__ACTING_ON_CARBON_NITROGEN__BUT_NOT_PEPTIDE__BONDS__IN_LINEAR_AMIDES	1	1	1
SERINE_TYPE_ENDOPEPTIDASE_ACTIVITY	1	1	1
TRANSITION_METAL_ION_TRANSMEMBRANE_TRANSPORTER_ACTIVITY	1	1	1
NUCLEASE_ACTIVITY	1	1	1
SECRETIN_LIKE_RECEPTOR_ACTIVITY	1	1	1
RIBONUCLEOPROTEIN_BINDING	1	1	1
GENERAL_RNA_POLYMERASE_II_TRANSCRIPTION_FACTOR_ACTIVITY	1	1	1
TRANSFERASE_ACTIVITY__TRANSFERRING_GROUPS_OTHER_THAN_AMINO_ACYL_GROUPS	1	1	1
DNA_BINDING	1	1	1
GALACTOSYLTRANSFERASE_ACTIVITY	1	0.838913	1
SINGLE_STRANDED_RNA_BINDING	1	1	1
GUANYL_NUCLEOTIDE_EXCHANGE_FACTOR_ACTIVITY	1	1	1
PHOSPHOLIPID_TRANSPORTER_ACTIVITY	1	1	1
LOW_DENSITY_LIPOPROTEIN_BINDING	1	1	1
HORMONE_RECEPTOR_BINDING	1	1	1
[truncated: 288 more rows]

## Sheet: Over 50 Positively Correlated
Pathway	BA 47 Q Value	BA 11 Q Value	AVG Q Value
ACTIVE_TRANSMEMBRANE_TRANSPORTER_ACTIVITY	0.00408588	0.00456285	1.96078e-05
ATPASE_ACTIVITY__COUPLED_TO_MOVEMENT_OF_SUBSTANCES	0.00187263	0.00043653	1.96078e-05
ATPASE_ACTIVITY__COUPLED_TO_TRANSMEMBRANE_MOVEMENT_OF_IONS	0.000101714	7.88781e-06	1.96078e-05
ATPASE_ACTIVITY__COUPLED_TO_TRANSMEMBRANE_MOVEMENT_OF_IONS__PHOSPHORYLATIVE_MECHANISM	0.00266783	0.00267228	1.96078e-05
BIOCARTA_AKAPCENTROSOME_PATHWAY	0.00187263	0.0166851	1.96078e-05
BIOCARTA_CHREBP2_PATHWAY	0.00110163	0.00163565	1.96078e-05
BIOCARTA_CK1_PATHWAY	0.000484266	0.0305539	1.96078e-05
BIOCARTA_CREB_PATHWAY	0.00562042	0.00682473	1.96078e-05
BIOCARTA_GPCR_PATHWAY	0.000344312	0.0127323	1.96078e-05
BIOCARTA_HDAC_PATHWAY	0.00050033	0.00419153	1.96078e-05
BIOCARTA_NDKDYNAMIN_PATHWAY	0.0372844	0.00117093	1.96078e-05
BIOCARTA_NFAT_PATHWAY	1.88335e-05	0.00267228	1.96078e-05
BIOCARTA_NOS1_PATHWAY	0.000139271	0.00179921	1.96078e-05
BIOCARTA_PGC1A_PATHWAY	4.3579e-05	0.00267228	1.96078e-05
BIOCARTA_VIP_PATHWAY	0.0031459	0.0178093	1.96078e-05
CATION_TRANSPORTING_ATPASE_ACTIVITY	0.00492349	0.000525359	1.96078e-05
CYTOPLASM	0.00616575	0.00743831	1.96078e-05
HYDROLASE_ACTIVITY__ACTING_ON_ACID_ANHYDRIDES	1.54137e-05	0.00552316	1.96078e-05
HYDROLASE_ACTIVITY__ACTING_ON_ACID_ANHYDRIDES__CATALYZING_TRANSMEMBRANE_MOVEMENT_OF_SUBSTANCES	0.00159515	0.000412871	1.96078e-05
INORGANIC_CATION_TRANSMEMBRANE_TRANSPORTER_ACTIVITY	0.0345168	0.000452748	1.96078e-05
KEGG_ALDOSTERONE_REGULATED_SODIUM_REABSORPTION	0.00900189	0.00743831	1.96078e-05
KEGG_CALCIUM_SIGNALING_PATHWAY	0.000109921	0.00521156	1.96078e-05
KEGG_CARDIAC_MUSCLE_CONTRACTION	0.000894351	0.00133672	1.96078e-05
KEGG_EPITHELIAL_CELL_SIGNALING_IN_HELICOBACTER_PYLORI_INFECTION	0.000368815	0.000201575	1.96078e-05
KEGG_LONG_TERM_POTENTIATION	0.000291987	0.00636337	1.96078e-05
KEGG_OOCYTE_MEIOSIS	0.00275664	0.00117093	1.96078e-05
KEGG_OXIDATIVE_PHOSPHORYLATION	0.00701016	0.0079338	1.96078e-05
KEGG_PROXIMAL_TUBULE_BICARBONATE_RECLAMATION	0.00571663	0.00682473	1.96078e-05
KEGG_VIBRIO_CHOLERAE_INFECTION	8.75776e-05	3.2319e-06	1.96078e-05
KEGG_WNT_SIGNALING_PATHWAY	0.000287751	0.00905998	1.96078e-05
NUCLEOSIDE_TRIPHOSPHATASE_ACTIVITY	1.54137e-05	0.00282038	1.96078e-05
PRIMARY_ACTIVE_TRANSMEMBRANE_TRANSPORTER_ACTIVITY	0.00187263	0.00043653	1.96078e-05
PROTEIN_COMPLEX	0.00261994	0.0197153	1.96078e-05
PYROPHOSPHATASE_ACTIVITY	1.54137e-05	0.00509865	1.96078e-05
REACTOME_ACETYLCHOLINE_NEUROTRANSMITTER_RELEASE_CYCLE	0.000193168	0.000412871	1.96078e-05
REACTOME_DARPP32_EVENTS	0.000101714	0.00117093	1.96078e-05
REACTOME_DOPAMINE_NEUROTRANSMITTER_RELEASE_CYCLE	8.75776e-05	4.96996e-06	1.96078e-05
REACTOME_GLUTAMATE_NEUROTRANSMITTER_RELEASE_CYCLE	0.000268341	0.00043653	1.96078e-05
REACTOME_NEURORANSMITTER_RECEPTOR_BINDING_AND_DOWNSTREAM_TRANSMISSION_IN_THE_POSTSYNAPTIC_CELL	0.00050033	0.00267228	1.96078e-05
REACTOME_NEUROTRANSMITTER_RELEASE_CYCLE	0.000101714	1.15074e-05	1.96078e-05
REACTOME_NOREPINEPHRINE_NEUROTRANSMITTER_RELEASE_CYCLE	0.000344312	0.000525359	1.96078e-05
REACTOME_OPIOID_SIGNALLING	3.37438e-06	0.00130274	1.96078e-05
REACTOME_PLC_BETA_MEDIATED_EVENTS	0.000344312	0.0543489	1.96078e-05
REACTOME_PLC_GAMMA1_SIGNALLING	0.000344312	0.0127323	1.96078e-05
REACTOME_REGULATION_OF_INSULIN_SECRETION_BY_ACETYLCHOLINE	0.000101714	0.0099994	1.96078e-05
REACTOME_REGULATION_OF_INSULIN_SECRETION_BY_FREE_FATTY_ACIDS	7.72647e-05	0.00682473	1.96078e-05
REACTOME_REGULATION_OF_INSULIN_SECRETION_BY_GLUCAGON_LIKE_PEPTIDE_1	9.9919e-05	0.00267228	1.96078e-05
REACTOME_SEROTONIN_NEUROTRANSMITTER_RELEASE_CYCLE	8.75776e-05	4.96996e-06	1.96078e-05
REACTOME_SIGNALLING_BY_NGF	0.00616575	0.00140747	1.96078e-05
REACTOME_TRAFFICKING_OF_AMPA_RECEPTORS	0.0419935	0.00229833	1.96078e-05
REACTOME_TRANSMISSION_ACROSS_CHEMICAL_SYNAPSES	1.66215e-08	1.53145e-08	1.96078e-05
CYTOSOL	0.0056937	0.0158058	5.76923e-05
GTPASE_ACTIVITY	0.0010015	0.083464	7.4074e-05
ION_TRANSMEMBRANE_TRANSPORTER_ACTIVITY	0.0161009	0.00733206	7.4074e-05
BIOCARTA_FCER1_PATHWAY	0.0101496	0.0127323	0.000103448
BIOCARTA_STATHMIN_PATHWAY	0.00133481	0.0821059	0.000103448
REACTOME_FORMATION_OF_TUBULIN_FOLDING_INTERMEDIATES_BY_CCT_TRIC	0.010747	0.0119252	0.000103448
REACTOME_SIGNALING_BY_WNT	0.042462	0.00444895	0.000103448
TRANSPORT	0.0220258	0.00772609	0.000133333
LIGASE_ACTIVITY	0.0120552	0.0139986	0.000133333
KEGG_AMYOTROPHIC_LATERAL_SCLEROSIS_ALS	0.0147884	0.0150246	0.000196721
BIOCARTA_IGF1R_PATHWAY	0.0153262	0.0158509	0.00019697
MICROTUBULE_ASSOCIATED_COMPLEX	0.0319685	0.00829601	0.00019697
NERVOUS_SYSTEM_DEVELOPMENT	0.0220258	0.0117438	0.00019697
PROTEIN_PHOSPHATASE_BINDING	0.00492349	0.0435324	0.00019697
REACTOME_TRKA_SIGNALLING_FROM_THE_PLASMA_MEMBRANE	0.00942672	0.0240529	0.00019697
PROTEIN_FOLDING	0.00110163	0.177713	0.000205882
ESTABLISHMENT_OF_LOCALIZATION	0.0288391	0.0100412	0.000205882
REACTOME_CAM_PATHWAY	0.0031459	0.0815896	0.000260869
BIOCARTA_TCR_PATHWAY	0.0173422	0.0176185	0.0003
KEGG_ALZHEIMERS_DISEASE	0.00528856	0.0655078	0.000352113
KEGG_MAPK_SIGNALING_PATHWAY	0.00961835	0.0431077	0.000373333
BIOCARTA_NO1_PATHWAY	0.00159515	0.222902	0.000373333
BIOCARTA_SHH_PATHWAY	0.00691612	0.0543489	0.000373333
SUBSTRATE_SPECIFIC_TRANSMEMBRANE_TRANSPORTER_ACTIVITY	0.0200826	0.0188189	0.000373333
REACTOME_REGULATION_OF_INSULIN_SECRETION	0.00472138	0.0961508	0.00043421
KEGG_T_CELL_RECEPTOR_SIGNALING_PATHWAY	0.0413401	0.0143004	0.000461538
REACTOME_TRAFFICKING_OF_GLUR2_CONTAINING_AMPA_RECEPTORS	0.131133	0.00456285	0.000461538
MACROMOLECULAR_COMPLEX	0.00961835	0.0543489	0.000506329
ATPASE_ACTIVITY	0.0148696	0.0373694	0.0005125
BIOCARTA_AT1R_PATHWAY	0.0119031	0.0483488	0.000592592
GABA_RECEPTOR_ACTIVITY	0.0254439	0.0248654	0.000597561
MEMBRANE_PART	0.0319685	0.0205151	0.000630952
REACTOME_RETROGRADE_NEUROTROPHIN_SIGNALLING	0.332974	0.00190786	0.000630952
BIOCARTA_AGPCR_PATHWAY	0.00961835	0.0678901	0.000705882
CATION_TRANSMEMBRANE_TRANSPORTER_ACTIVITY	0.042462	0.0172317	0.000709302
REACTOME_VIF_MEDIATED_DEGRADATION_OF_APOBEC3G	0.0516154	0.0150246	0.000747126
REACTOME_PREFOLDIN_MEDIATED_TRANSFER_OF_SUBSTRATE_TO_CCT_TRIC	0.0292458	0.0280979	0.00075
HYDROGEN_ION_TRANSMEMBRANE_TRANSPORTER_ACTIVITY	0.242122	0.00328157	0.000752809
KEGG_LONG_TERM_DEPRESSION	0.00882164	0.0960448	0.000815217
BIOCARTA_BAD_PATHWAY	0.0128132	0.0620921	0.000815217
REACTOME_LYSOSOME_VESICLE_BIOGENESIS	0.0128132	0.0620921	0.000815217
BIOCARTA_MEF2D_PATHWAY	0.0319685	0.0305539	0.000838709
KEGG_PROTEASOME	0.114271	0.00942415	0.000914893
MEMBRANE	0.054201	0.0185759	0.000989473
PHOSPHATASE_BINDING	0.0127013	0.0821059	0.00112371
TRANSMEMBRANE_TRANSPORTER_ACTIVITY	0.0345168	0.0343295	0.00112371
REACTOME_P53_INDEPENDENT_DNA_DAMAGE_RESPONSE	0.119731	0.0102976	0.00121429
CALCIUM_ION_TRANSMEMBRANE_TRANSPORTER_ACTIVITY	0.0357808	0.0343295	0.00123232
BIOCARTA_FMLP_PATHWAY	0.00757369	0.145143	0.00129
BIOCARTA_CALCINEURIN_PATHWAY	0.0372844	0.0356916	0.00142574
REACTOME_CDT1_ASSOCIATION_WITH_THE_CDC6_ORC_ORIGIN_COMPLEX	0.127153	0.0117438	0.00154902
ATPASE_ACTIVITY__COUPLED	0.0413401	0.036107	0.00163461
REACTOME_ACTIVATION_OF_NMDA_RECEPTOR_UPON_GLUTAMATE_BINDING_AND_POSTSYNAPTIC_EVENTS	0.019888	0.0709863	0.00163461
REACTOME_CYTOSOLIC_TRNA_AMINOACYLATION	0.0181486	0.0815896	0.00170476
KEGG_GAP_JUNCTION	0.0153262	0.105197	0.00198113
UNFOLDED_PROTEIN_BINDING	0.0220258	0.0790257	0.00205607
GENERATION_OF_A_SIGNAL_INVOLVED_IN_CELL_CELL_SIGNALING	0.0438025	0.0423818	0.00208333
MONOVALENT_INORGANIC_CATION_TRANSMEMBRANE_TRANSPORTER_ACTIVITY	0.321034	0.00575074	0.00222018
PROTEIN_METABOLIC_PROCESS	0.00380529	0.393989	0.00228182
KEGG_ERBB_SIGNALING_PATHWAY	0.0487774	0.0435324	0.00249549
CELL_CELL_SIGNALING	0.163968	0.01452	0.00273913
REACTOME_REGULATION_OF_ORNITHINE_DECARBOXYLASE	0.150976	0.0150246	0.00273913
REACTOME_SCF_BETA_TRCP_MEDIATED_DEGRADATION_OF_EMI1	0.150976	0.0150246	0.00273913
REACTOME_STABILIZATION_OF_P53	0.150976	0.0150246	0.00273913
PROTON_TRANSPORTING_TWO_SECTOR_ATPASE_COMPLEX	0.020688	0.113433	0.00287931
REACTOME_HOST_INTERACTIONS_OF_HIV_FACTORS	0.332974	0.00682473	0.00294017
REACTOME_MITOTIC_M_M_G1_PHASES	0.332974	0.00682473	0.00301695
KEGG_B_CELL_RECEPTOR_SIGNALING_PATHWAY	0.0956291	0.0305539	0.00336975
CELLULAR_PROTEIN_METABOLIC_PROCESS	0.00492349	0.722438	0.00339669
SUBSTRATE_SPECIFIC_TRANSPORTER_ACTIVITY	0.054201	0.0516715	0.00339669
CYTOPLASMIC_PART	0.0658754	0.0439795	0.00346721
BIOCARTA_AKAP95_PATHWAY	0.0571335	0.0543489	0.00391935
BIOCARTA_P35ALZHEIMERS_PATHWAY	0.0571335	0.0543489	0.00391935
REACTOME_M_G1_TRANSITION	0.181433	0.0178093	0.004088
CELLULAR_MACROMOLECULE_METABOLIC_PROCESS	0.0056937	0.542377	0.00410317
REACTOME_SCF_SKP2_MEDIATED_DEGRADATION_OF_P27_P21	0.181433	0.0188189	0.00453543
REACTOME_INTEGRATION_OF_ENERGY_METABOLISM	0.0233721	0.157361	0.00464844
REACTOME_ORC1_REMOVAL_FROM_CHROMATIN	0.1868	0.0188189	0.0048062
KEGG_PHOSPHATIDYLINOSITOL_SIGNALING_SYSTEM	0.0682859	0.0592782	0.00496183
REACTOME_MEMBRANE_TRAFFICKING	0.107241	0.0388093	0.00496183
BIOCARTA_BCR_PATHWAY	0.1238	0.0356867	0.00552272
KEGG_GNRH_SIGNALING_PATHWAY	0.0459787	0.100571	0.00578195
REACTOME_HIV_INFECTION	0.421572	0.00943859	0.00585821
KEGG_NEUROTROPHIN_SIGNALING_PATHWAY	0.114018	0.0438212	0.0062
REACTOME_FURTHER_PLATELET_RELEASATE	0.0725336	0.0709863	0.00688235
RECEPTOR_BINDING	0.188147	0.0278964	0.00716058
KEGG_APOPTOSIS	0.0487774	0.113984	0.00728057
PROTEASOME_COMPLEX	0.265557	0.0178093	0.00728057
KEGG_MELANOGENESIS	0.0319685	0.180194	0.00752857
CELL_DEVELOPMENT	0.0503332	0.119322	0.00784397
BIOCARTA_AKT_PATHWAY	0.0372844	0.163277	0.00806207
MITOCHONDRIAL_OUTER_MEMBRANE	0.165854	0.0356916	0.00806207
ESTABLISHMENT_OF_CELLULAR_LOCALIZATION	0.060519	0.101728	0.00806207
REACTOME_BOTULINUM_NEUROTOXICITY	0.0372844	0.163277	0.00806207
REACTOME_CYCLIN_E_ASSOCIATED_EVENTS_DURING_G1_S_TRANSITION_	0.219629	0.0280979	0.00853424
TRANSMISSION_OF_NERVE_IMPULSE	0.163968	0.0388412	0.00865306
REACTOME_SIGNALING_BY_EGFR	0.347862	0.0165584	0.00951351
SPERM_MOTILITY	0.0875531	0.0835222	0.0098859
REACTOME_LOSS_OF_NLP_FROM_MITOTIC_CENTROSOMES	0.227261	0.0305539	0.00998
BIOCARTA_CACAM_PATHWAY	0.0161009	0.381229	0.010298
REACTOME_AXON_GUIDANCE	0.131133	0.0573271	0.0107566
REACTOME_DNA_REPLICATION_PRE_INITIATION	0.227261	0.0334443	0.0109412
REGULATION_OF_SYNAPSE_STRUCTURE_AND_ACTIVITY	0.222695	0.0343295	0.0110645
INSULIN_LIKE_GROWTH_FACTOR_RECEPTOR_BINDING	0.222695	0.0343295	0.0110645
REACTOME_SIGNALING_BY_ROBO_RECEPTOR	0.169907	0.0483488	0.0117771
REACTOME_POST_NMDA_RECEPTOR_ACTIVATION_EVENTS	0.0508672	0.166324	0.0117771
REACTOME_PLATELET_ACTIVATION	0.0656655	0.144511	0.0126519
REACTOME_AUTODEGRADATION_OF_CDH1_BY_CDH1_APC	0.242122	0.0355097	0.0129371
INTERMEDIATE_FILAMENT_CYTOSKELETON	0.102141	0.0961508	0.0131728
INTERMEDIATE_FILAMENT	0.102141	0.0961508	0.0131728
REGULATION_OF_NEUROGENESIS	0.102141	0.0961508	0.0131728
PLASMA_MEMBRANE	0.119731	0.0846491	0.0138405
KEGG_VASCULAR_SMOOTH_MUSCLE_CONTRACTION	0.0719594	0.154777	0.0152927
PROGRAMMED_CELL_DEATH	0.0509042	0.222902	0.0160602
APOPTOSIS_GO	0.0509042	0.222902	0.0160602
CELLULAR_LOCALIZATION	0.0870061	0.138559	0.0164431
REACTOME_CDC20_PHOSPHO_APC_MEDIATED_DEGRADATION_OF_CYCLIN_A	0.260282	0.0407083	0.0166369
SYNAPTIC_TRANSMISSION	0.208339	0.0543489	0.0166627
BIOCARTA_GABA_PATHWAY	0.242122	0.0435324	0.0168908
BIOCARTA_GATA3_PATHWAY	0.0459787	0.257927	0.0168908
PROTEIN_SERINE_THREONINE_PHOSPHATASE_COMPLEX	0.0459787	0.257927	0.0168908
KINESIN_COMPLEX	0.242122	0.0435324	0.0168908
REACTOME_CELL_CYCLE_MITOTIC	0.479302	0.0195966	0.0168908
VESICLE	0.242122	0.0483488	0.0180343
MAPKKK_CASCADE_GO_0000165	0.123437	0.118103	0.0202102
BIOCARTA_PYK2_PATHWAY	0.1238	0.121384	0.0212994
PURINE_NUCLEOTIDE_METABOLIC_PROCESS	0.242122	0.0543489	0.0220674
REACTOME_FORMATION_OF_PLATELET_PLUG	0.1238	0.128783	0.0222346
ORGANELLE_OUTER_MEMBRANE	0.236461	0.0620921	0.022884
REACTOME_EGFR_DOWNREGULATION	0.672248	0.0178093	0.022884
REACTOME_METABOLISM_OF_AMINO_ACIDS	0.180151	0.0922446	0.0238352
MICROTUBULE_BASED_MOVEMENT	0.131133	0.129679	0.0243459
DI___TRI_VALENT_INORGANIC_CATION_TRANSMEMBRANE_TRANSPORTER_ACTIVITY	0.131133	0.129679	0.0243459
REACTOME_CREB_PHOSPHORYLATION_THROUGH_THE_ACTIVATION_OF_CAMKII	0.131133	0.129679	0.0243459
BIOCARTA_CFTR_PATHWAY	0.0571335	0.297278	0.0252032
BIOCARTA_PPARA_PATHWAY	0.0487774	0.343109	0.0252032
KEGG_HUNTINGTONS_DISEASE	0.13555	0.13253	0.0254894
KEGG_CHEMOKINE_SIGNALING_PATHWAY	0.13555	0.132856	0.0256349
KEGG_NATURAL_KILLER_CELL_MEDIATED_CYTOTOXICITY	0.205417	0.0848206	0.0260947
OUTER_MEMBRANE	0.242122	0.0709863	0.0279948
KEGG_REGULATION_OF_ACTIN_CYTOSKELETON	0.188147	0.101428	0.0286927
REACTOME_CHAPERONIN_MEDIATED_PROTEIN_FOLDING	0.145383	0.142251	0.0287306
BIOPOLYMER_MODIFICATION	0.0345168	0.634131	0.028949
REACTOME_CENTROSOME_MATURATION	0.313427	0.054926	0.028949
REACTOME_REGULATION_OF_APC_ACTIVATORS_BETWEEN_G1_S_AND_EARLY_ANAPHASE	0.313427	0.054926	0.028949
KEGG_VASOPRESSIN_REGULATED_WATER_REABSORPTION	0.24099	0.0839524	0.0312639
KEGG_PATHOGENIC_ESCHERICHIA_COLI_INFECTION	0.347862	0.0543489	0.0324394
SIGNAL_TRANSDUCTION	0.150976	0.154256	0.0332713
BIOCARTA_PLCE_PATHWAY	0.0716864	0.327655	0.0347402
BIOCARTA_RAB_PATHWAY	0.0716864	0.327655	0.0347402
BIOCARTA_PAR1_PATHWAY	0.0508672	0.429674	0.0347402
REACTOME_HEMOSTASIS	0.150976	0.163277	0.0347402
REACTOME_AMINO_ACID_SYNTHESIS_AND_INTERCONVERSION	0.0716864	0.327655	0.0347402
CYTOPLASMIC_VESICLE	0.232373	0.105197	0.0367805
PROTEIN_MODIFICATION_PROCESS	0.042462	0.574625	0.0372767
REACTOME_APOPTOSIS	0.312211	0.0756229	0.0377874
BIOCARTA_CSK_PATHWAY	0.0716864	0.351665	0.0390096
KEGG_TASTE_TRANSDUCTION	0.165854	0.163277	0.0393255
CYTOSOLIC_PART	0.165854	0.163277	0.0393255
REACTOME_SYNTHESIS_OF_DNA	0.338763	0.0678901	0.0393255
REACTOME_RAS_ACTIVATION_UOPN_CA2_INFUX_THROUGH_NMDA_RECEPTOR	0.165854	0.163277	0.0393255
KEGG_AMINOACYL_TRNA_BIOSYNTHESIS	0.104503	0.276037	0.0408
BIOCARTA_GSK3_PATHWAY	0.0956291	0.300554	0.0408
REACTOME_TRNA_AMINOACYLATION	0.104503	0.276037	0.0408
SMALL_PROTEIN_CONJUGATING_ENZYME_ACTIVITY	0.170631	0.166324	0.0411481
POST_TRANSLATIONAL_PROTEIN_MODIFICATION	0.072249	0.377471	0.0419493
REACTOME_GLUCOSE_REGULATION_OF_INSULIN_SECRETION	0.0988408	0.318739	0.0445092
BIOCARTA_DREAM_PATHWAY	0.0864181	0.351665	0.0463198
BIOCARTA_CARM1_PATHWAY	0.0864181	0.351665	0.0463198
BIOCARTA_TRKA_PATHWAY	0.332974	0.0821059	0.0463198
REACTOME_GOLGI_ASSOCIATED_VESICLE_BIOGENESIS	0.181433	0.177713	0.0463198
POSITIVE_REGULATION_OF_MULTICELLULAR_ORGANISMAL_PROCESS	0.305499	0.0990389	0.0485291
NEURON_PROJECTION	0.184847	0.181226	0.0490311
REGULATION_OF_NEUROTRANSMITTER_LEVELS	0.184847	0.181226	0.0490311
HORMONE_SECRETION	0.1868	0.186997	0.0520608
REGULATION_OF_HORMONE_SECRETION	0.1868	0.186997	0.0520608
POSITIVE_REGULATION_OF_CYTOKINE_PRODUCTION	0.1868	0.186997	0.0520608
CYCLASE_ACTIVITY	0.1868	0.186997	0.0520608
REACTOME_G2_M_TRANSITION	0.370481	0.0821059	0.0520608
MAGNESIUM_ION_BINDING	0.119731	0.304064	0.0523766
BIOCARTA_RAC1_PATHWAY	0.198438	0.181226	0.0540905
SECRETION	0.188147	0.195093	0.0545794
METAL_ION_TRANSMEMBRANE_TRANSPORTER_ACTIVITY	0.0987725	0.377856	0.0562649
INTEGRAL_TO_MEMBRANE	0.226562	0.171231	0.0575381
SECRETORY_PATHWAY	0.197139	0.196344	0.0575381
BIOCARTA_IGF1MTOR_PATHWAY	0.198438	0.200474	0.0603291
NEUROLOGICAL_SYSTEM_PROCESS	0.155187	0.262043	0.0603473
PURINE_RIBONUCLEOTIDE_BINDING	0.0658754	0.782057	0.0603473
MICROTUBULE_BASED_PROCESS	0.392427	0.0911867	0.0617625
BIOCARTA_ALK_PATHWAY	0.1238	0.336624	0.0628257
KEGG_FC_EPSILON_RI_SIGNALING_PATHWAY	0.206962	0.208844	0.0648099
PURINE_NUCLEOTIDE_BINDING	0.0724679	0.813438	0.0686543
KEGG_DILATED_CARDIOMYOPATHY	0.146433	0.319699	0.0693614
BIOCARTA_MTOR_PATHWAY	0.0725336	0.676948	0.0693614
BIOCARTA_EDG1_PATHWAY	0.0725336	0.676948	0.0693614
BIOCARTA_EIF4_PATHWAY	0.0725336	0.676948	0.0693614
NEUROGENESIS	0.298292	0.148854	0.0693614
CALCIUM_CHANNEL_ACTIVITY	0.0725336	0.676948	0.0693614
CENTRAL_NERVOUS_SYSTEM_DEVELOPMENT	0.155187	0.310282	0.071564
REACTOME_GAP_JUNCTION_DEGRADATION	0.80986	0.0435324	0.0721872
BIOCARTA_GCR_PATHWAY	0.119468	0.415926	0.0752577
INTRINSIC_TO_MEMBRANE	0.242122	0.196867	0.0752577
CYTOSKELETAL_PART	0.449214	0.0961508	0.0752577
TUBE_MORPHOGENESIS	0.222695	0.223671	0.0752577
NUCLEOTIDE_BIOSYNTHETIC_PROCESS	0.392427	0.113433	0.0752577
LIGASE_ACTIVITY__FORMING_CARBON_OXYGEN_BONDS	0.119468	0.415926	0.0752577
REACTOME_G1_S_TRANSITION	0.425129	0.105197	0.0752577
REACTOME_PKA_ACTIVATION	0.119468	0.415926	0.0752577
REACTOME_SEMA3A_PAK_DEPENDENT_AXON_REPULSION	0.119468	0.415926	0.0752577
KEGG_HYPERTROPHIC_CARDIOMYOPATHY_HCM	0.227261	0.229975	0.077682
MRNA_BINDING	0.236461	0.222902	0.0778931
PLASMA_MEMBRANE_PART	0.191983	0.281096	0.0794905
PROTEIN_KINASE_CASCADE	0.231591	0.23232	0.0794905
PROTEIN_METHYLTRANSFERASE_ACTIVITY	0.0864181	0.915032	0.0794905
SYSTEM_PROCESS	0.150976	0.351665	0.0803533
ENZYME_REGULATOR_ACTIVITY	0.1868	0.297278	0.0816516
REACTOME_MAPK_TARGETS_NUCLEAR_EVENTS_MEDIATED_BY_MAP_KINASES	0.146433	0.366407	0.0822649
INTRACELLULAR_TRANSPORT	0.1868	0.300709	0.0830297
TUBE_DEVELOPMENT	0.242122	0.223671	0.0856162
REGULATION_OF_BLOOD_PRESSURE	0.222695	0.257927	0.0856162
REACTOME_GLUCAGON_SIGNALING_IN_METABOLIC_REGULATION	0.146433	0.381229	0.0871728
KEGG_VEGF_SIGNALING_PATHWAY	0.242122	0.241347	0.0890622
NUCLEOTIDE_BINDING	0.0978713	0.858036	0.089135
BIOCARTA_BIOPEPTIDES_PATHWAY	0.24099	0.249782	0.0893054
REGULATION_OF_MAP_KINASE_ACTIVITY	0.347862	0.159089	0.0897174
CELL_CELL_ADHESION	0.332974	0.166324	0.0910361
REACTOME_PROTEOLYTIC_CLEAVAGE_OF_SNARE_COMPLEX_PROTEINS	0.131133	0.450363	0.0924892
REACTOME_CLATHRIN_DERIVED_VESICLE_BUDDING	0.242122	0.255875	0.0925376
BIOCARTA_HIF_PATHWAY	0.102141	0.932153	0.0945214
KEGG_FC_GAMMA_R_MEDIATED_PHAGOCYTOSIS	0.468897	0.123898	0.0971347
REACTOME_S_PHASE	0.468897	0.123898	0.0971347
BIOCARTA_ERK5_PATHWAY	0.458824	0.129679	0.0982708
REGULATION_OF_CELLULAR_PH	0.242122	0.257927	0.0982708
POSITIVE_REGULATION_OF_MAP_KINASE_ACTIVITY	0.390796	0.155431	0.0982708
CELLULAR_MONOVALENT_INORGANIC_CATION_HOMEOSTASIS	0.242122	0.257927	0.0982708
EMBRYONIC_MORPHOGENESIS	0.242122	0.257927	0.0982708
SERINE_TYPE_ENDOPEPTIDASE_INHIBITOR_ACTIVITY	0.242122	0.257927	0.0982708
REACTOME_PLATELET_DEGRANULATION	0.245187	0.259964	0.100574
VESICLE_MEDIATED_TRANSPORT	0.332974	0.198519	0.104465
KEGG_INSULIN_SIGNALING_PATHWAY	0.34236	0.195093	0.109093
MEMBRANE_ORGANIZATION_AND_BIOGENESIS	0.488117	0.137054	0.110524
BIOCARTA_SPPA_PATHWAY	0.119468	0.95587	0.111778
BIOCARTA_CDC42RAC_PATHWAY	0.458824	0.148054	0.112534
BIOCARTA_ACH_PATHWAY	0.242122	0.297278	0.113458
MITOCHONDRION_ORGANIZATION_AND_BIOGENESIS	0.119731	0.659468	0.113458
REACTOME_MAP_KINASES_ACTIVATION_IN_TLR_CASCADE	0.119731	0.632891	0.113458
CYTOPLASMIC_MEMBRANE_BOUND_VESICLE	0.36175	0.195093	0.114487
CYTOSKELETON_DEPENDENT_INTRACELLULAR_TRANSPORT	0.265557	0.28159	0.11507
MICROTUBULE_CYTOSKELETON	0.615104	0.113984	0.118207
BIOCARTA_MPR_PATHWAY	0.1238	0.782057	0.119649
REACTOME_DIABETES_PATHWAYS	0.133046	0.603322	0.119649
MEMBRANE_BOUND_VESICLE	0.367439	0.202068	0.122713
INTEGRAL_TO_PLASMA_MEMBRANE	0.240394	0.34198	0.126066
KEGG_AXON_GUIDANCE	0.217472	0.381229	0.12835
BIOCARTA_EIF_PATHWAY	0.131133	1	0.12835
BIOCARTA_AKAP13_PATHWAY	0.281977	0.297278	0.12835
NUCLEOSOME_ASSEMBLY	0.281977	0.297278	0.12835
PERIPHERAL_NERVOUS_SYSTEM_DEVELOPMENT	0.281977	0.297278	0.12835
PHOSPHATASE_INHIBITOR_ACTIVITY	0.281977	0.297278	0.12835
SPECIFIC_TRANSCRIPTIONAL_REPRESSOR_ACTIVITY	0.281977	0.297278	0.12835
KEGG_CYSTEINE_AND_METHIONINE_METABOLISM	0.285166	0.300554	0.13267
BIOCARTA_CCR3_PATHWAY	0.165854	0.533564	0.133655
REACTOME_CELL_CYCLE_CHECKPOINTS	0.54456	0.154777	0.136873
KEGG_ARRHYTHMOGENIC_RIGHT_VENTRICULAR_CARDIOMYOPATHY_ARVC	0.206962	0.447548	0.144743
CELLULAR_CATION_HOMEOSTASIS	0.305499	0.304064	0.144775
REACTOME_ACTIVATION_OF_KAINATE_RECEPTORS_UPON_GLUTAMATE_BINDING	0.146433	0.828655	0.144855
KEGG_ENDOCYTOSIS	0.370481	0.241347	0.146094
BIOCARTA_TEL_PATHWAY	0.150459	0.997253	0.148828
GENERATION_OF_NEURONS	0.408524	0.223671	0.150178
KEGG_ALANINE_ASPARTATE_AND_GLUTAMATE_METABOLISM	0.305499	0.319699	0.15269
REACTOME_CREB_PHOPHORYLATION_THROUGH_THE_ACTIVATION_OF_RAS	0.305499	0.319699	0.15269
REACTOME_ASSOCIATION_OF_TRIC_CCT_WITH_TARGET_PROTEINS_DURING_BIOSYNTHESIS	0.305499	0.319699	0.15269
CYTOSKELETON	0.54456	0.171507	0.15317
INTRINSIC_TO_PLASMA_MEMBRANE	0.260282	0.366407	0.156498
COATED_VESICLE	0.313981	0.319699	0.158622
MITOCHONDRIAL_TRANSPORT	0.184847	0.574625	0.158622
LIGASE_ACTIVITY__FORMING_CARBON_NITROGEN_BONDS	0.305499	0.328399	0.158622
KEGG_GLIOMA	0.449214	0.222902	0.160881
BIOCARTA_TNFR1_PATHWAY	0.321034	0.319699	0.160881
BIOCARTA_WNT_PATHWAY	0.305499	0.336624	0.160881
AXON	0.312211	0.327655	0.160881
SPLICEOSOME_ASSEMBLY	0.312211	0.327655	0.160881
MONOVALENT_INORGANIC_CATION_HOMEOSTASIS	0.312211	0.327655	0.160881
REGULATION_OF_PH	0.312211	0.327655	0.160881
REGULATION_OF_TRANSPORT	0.327381	0.319699	0.164244
CATION_HOMEOSTASIS	0.327381	0.32963	0.17424
BIOCARTA_CTLA4_PATHWAY	0.684141	0.154623	0.180332
INTRACELLULAR_SIGNALING_CASCADE	0.242122	0.450363	0.180332
REACTOME_CD28_DEPENDENT_VAV1_PATHWAY	0.684141	0.154623	0.180332
MAP_KINASE_ACTIVITY	0.332974	0.327655	0.18093
NEGATIVE_REGULATION_OF_APOPTOSIS	0.326126	0.348215	0.181718
NEGATIVE_REGULATION_OF_PROGRAMMED_CELL_DEATH	0.326126	0.348215	0.181718
UBIQUITIN_PROTEIN_LIGASE_ACTIVITY	0.327381	0.343109	0.181718
BIOCARTA_MCALPAIN_PATHWAY	0.198438	0.604255	0.182112
POSITIVE_REGULATION_OF_TRANSFERASE_ACTIVITY	0.236831	0.49546	0.182112
S_ADENOSYLMETHIONINE_DEPENDENT_METHYLTRANSFERASE_ACTIVITY	0.198438	0.604255	0.182112
REACTOME_TRAF6_MEDIATED_INDUCTION_OF_THE_ANTIVIRAL_CYTOKINE_IFN_ALPHA_BETA_CASCADE	0.181433	0.739937	0.182112
KEGG_PROGESTERONE_MEDIATED_OOCYTE_MATURATION	0.184847	0.676948	0.185335
ORGANELLE_ORGANIZATION_AND_BIOGENESIS	0.449214	0.257927	0.187534
CELLULAR_RESPONSE_TO_STRESS	0.1868	0.766204	0.195259
BIOCARTA_NKCELLS_PATHWAY	0.332974	0.351665	0.196067
BIOCARTA_LONGEVITY_PATHWAY	0.332974	0.351665	0.196067
VOLTAGE_GATED_CALCIUM_CHANNEL_COMPLEX	0.332974	0.351665	0.196067
SECRETION_BY_CELL	0.332974	0.354936	0.196067
NEUROTRANSMITTER_SECRETION	0.332974	0.351665	0.196067
CYTOSKELETON_ORGANIZATION_AND_BIOGENESIS	0.670198	0.180194	0.196067
NUCLEOTIDE_KINASE_ACTIVITY	0.332974	0.351665	0.196067
REACTOME_METABOLISM_OF_NITRIC_OXIDE	0.332974	0.351665	0.196067
REACTOME_DEPOLARIZATION_OF_THE_PRESYNAPTIC_TERMINAL_TRIGGERS_THE_OPENING_OF_CALCIUM_CHANNELS	0.332974	0.351665	0.196067
ENZYME_BINDING	0.27786	0.453614	0.201186
PROTEIN_DOMAIN_SPECIFIC_BINDING	0.197139	0.782057	0.20432
MITOCHONDRIAL_MEMBRANE	0.468897	0.269116	0.204537
MICROSOME	0.220766	0.630777	0.210049
STRUCTURAL_CONSTITUENT_OF_CYTOSKELETON	0.533681	0.249782	0.210764
SMALL_CONJUGATING_PROTEIN_LIGASE_ACTIVITY	0.347862	0.366407	0.213197
KEGG_OLFACTORY_TRANSDUCTION	0.34853	0.366407	0.216439
NEGATIVE_REGULATION_OF_DEVELOPMENTAL_PROCESS	0.353456	0.378212	0.226668
REACTOME_CD28_CO_STIMULATION	0.590314	0.241347	0.229924
REACTOME_TOLL_LIKE_RECEPTOR_3_CASCADE	0.219629	0.809251	0.231932
BIOCARTA_KERATINOCYTE_PATHWAY	0.243165	0.604255	0.234698
KEGG_FOCAL_ADHESION	0.615104	0.241347	0.239261
SYNAPTIC_VESICLE	0.364606	0.381229	0.239261
CHROMATIN_ASSEMBLY	0.364606	0.381229	0.239261
REACTOME_ACTIVATION_OF_BH3_ONLY_PROTEINS	0.364606	0.381229	0.239261
REACTOME_BETACATENIN_PHOSPHORYLATION_CASCADE	0.364606	0.381229	0.239261
BIOCARTA_CXCR4_PATHWAY	0.236461	0.660095	0.239645
BIOCARTA_GH_PATHWAY	0.615104	0.241347	0.239645
MORPHOGENESIS_OF_AN_EPITHELIUM	0.365814	0.381229	0.239645
REACTOME_G_PROTEIN_ACTIVATION	0.236461	0.660095	0.239645
BIOCARTA_EGF_PATHWAY	0.367215	0.381229	0.240386
PROTEIN_RNA_COMPLEX_ASSEMBLY	0.227261	1	0.241304
GTP_BINDING	0.231323	0.915032	0.245611
KEGG_TIGHT_JUNCTION	0.239225	0.722438	0.259917
BIOCARTA_PTDINS_PATHWAY	0.615104	0.257927	0.259917
HORMONE_METABOLIC_PROCESS	0.364606	0.415926	0.259917
CYSTEINE_TYPE_PEPTIDASE_ACTIVITY	0.24099	0.915032	0.264629
GUANYL_NUCLEOTIDE_BINDING	0.24099	0.92582	0.264629
BIOCARTA_PDGF_PATHWAY	0.390796	0.411856	0.269496
BIOCARTA_TPO_PATHWAY	0.642375	0.257927	0.272775
CHROMATIN_ASSEMBLY_OR_DISASSEMBLY	0.642375	0.257927	0.272775
VESICULAR_FRACTION	0.242122	0.676948	0.273
KEGG_NEUROACTIVE_LIGAND_RECEPTOR_INTERACTION	0.312211	0.576064	0.278505
BIOCARTA_CCR5_PATHWAY	0.392427	0.415926	0.278505
POST_GOLGI_VESICLE_MEDIATED_TRANSPORT	0.392427	0.415926	0.278505
PURINE_RIBONUCLEOTIDE_METABOLIC_PROCESS	0.72754	0.223671	0.278505
REGULATED_SECRETORY_PATHWAY	0.392427	0.415926	0.278505
SMALL_CONJUGATING_PROTEIN_SPECIFIC_PROTEASE_ACTIVITY	0.242122	0.835471	0.278505
ENZYME_INHIBITOR_ACTIVITY	0.392427	0.415926	0.278505
ATP_BINDING	0.242122	0.895273	0.278505
REACTOME_EARLY_PHASE_OF_HIV_LIFE_CYCLE	0.242122	0.867462	0.278505
REACTOME_ACTIVATION_OF_RAC	0.392427	0.415926	0.278505
KEGG_PRION_DISEASES	0.672248	0.257927	0.280442
REACTOME_GAP_JUNCTION_TRAFFICKING	0.992569	0.148054	0.28575
ORGANELLE_MEMBRANE	0.34032	0.533564	0.29414
CELLULAR_COMPONENT_ASSEMBLY	0.290483	0.648095	0.29414
REACTOME_SEMAPHORIN_INTERACTIONS	0.305499	0.626158	0.296693
BIOCARTA_SRCRPTP_PATHWAY	0.774716	0.223671	0.298231
BIOCARTA_KREB_PATHWAY	0.774716	0.223671	0.298231
CELLULAR_BIOSYNTHETIC_PROCESS	0.264118	1	0.298231
ION_TRANSPORT	0.551559	0.340346	0.298231
REGULATION_OF_CYTOKINE_PRODUCTION	0.392427	0.450363	0.298997
ER_NUCLEAR_SIGNALING_PATHWAY	0.427012	0.415926	0.298997
KEGG_TYPE_II_DIABETES_MELLITUS	0.427012	0.429674	0.305901
REACTOME_CELL_SURFACE_INTERACTIONS_AT_THE_VASCULAR_WALL	0.565018	0.340346	0.307634
VESICLE_COAT	0.427012	0.450363	0.320143
COATED_VESICLE_MEMBRANE	0.427012	0.450363	0.320143
DENDRITE	0.427012	0.450363	0.320143
UBIQUITIN_CYCLE	0.305499	0.676948	0.320143
RESPONSE_TO_DRUG	0.427012	0.450363	0.320143
PHOSPHOTRANSFERASE_ACTIVITY__PHOSPHATE_GROUP_AS_ACCEPTOR	0.427012	0.450363	0.320143
BETA_TUBULIN_BINDING	0.281977	0.867462	0.320143
PROTEASE_INHIBITOR_ACTIVITY	0.427012	0.450363	0.320143
VOLTAGE_GATED_CALCIUM_CHANNEL_ACTIVITY	0.427012	0.450363	0.320143
ADENYL_RIBONUCLEOTIDE_BINDING	0.28316	0.921094	0.320143
REACTOME_ACTIVATION_OF_THE_AP1_FAMILY_OF_TRANSCRIPTION_FACTORS	0.281977	0.867462	0.320143
ONE_CARBON_COMPOUND_METABOLIC_PROCESS	0.285166	1	0.322058
PHOSPHATASE_REGULATOR_ACTIVITY	0.285166	0.722438	0.322058
PHOSPHORYLATION	0.427575	0.453614	0.322172
ACID_AMINO_ACID_LIGASE_ACTIVITY	0.434386	0.453614	0.327291
REACTOME_COSTIMULATION_BY_THE_CD28_FAMILY	0.615104	0.343109	0.335991
ION_HOMEOSTASIS	0.449214	0.453614	0.340257
CATION_TRANSPORT	0.594476	0.354936	0.345312
BIOCARTA_VEGF_PATHWAY	0.305499	0.739937	0.35037
ADENYL_NUCLEOTIDE_BINDING	0.305499	0.932153	0.35037
MITOCHONDRIAL_ENVELOPE	0.609872	0.354936	0.352807
BIOCARTA_BARRESTIN_PATHWAY	0.80986	0.257927	0.36461
MITOCHONDRIAL_MEMBRANE_ORGANIZATION_AND_BIOGENESIS	0.312211	0.895273	0.36461
REACTOME_JNK_PHOSPHORYLATION_AND_ACTIVATION_MEDIATED_BY_ACTIVATED_HUMAN_TAK1	0.312211	0.895273	0.36461
KEGG_PARKINSONS_DISEASE	0.36175	0.643567	0.367761
CHROMATIN_REMODELING_COMPLEX	0.458824	0.492098	0.367761
MEMBRANE_COAT	0.458824	0.492098	0.367761
COATED_MEMBRANE	0.458824	0.492098	0.367761
EXOCYTOSIS	0.458824	0.492098	0.367761
REGULATION_OF_APOPTOSIS	0.392427	0.604255	0.367761
REGULATION_OF_PROGRAMMED_CELL_DEATH	0.392427	0.604255	0.367761
REACTOME_GLUCOSE_METABOLISM	0.327381	0.707553	0.367761
REACTOME_TOLL_RECEPTOR_CASCADES	0.313427	0.905198	0.367761
BIOCARTA_MYOSIN_PATHWAY	0.321034	0.766204	0.373494
GOLGI_ASSOCIATED_VESICLE	0.72754	0.319699	0.380763
REACTOME_SIGNALING_IN_IMMUNE_SYSTEM	0.326126	0.739307	0.380763
REGULATION_OF_DEVELOPMENTAL_PROCESS	0.480574	0.502245	0.388987
CALCIUM_ION_TRANSPORT	0.495059	0.492098	0.390967
NEURON_DIFFERENTIATION	0.653106	0.366407	0.390967
PROTEIN_SERINE_THREONINE_KINASE_ACTIVITY	0.392427	0.630777	0.398973
ORGANIC_ACID_TRANSPORT	0.332974	0.813438	0.400552
CARBOXYLIC_ACID_TRANSPORT	0.332974	0.813438	0.400552
REACTOME_INHIBITION_OF_INSULIN_SECRETION_BY_ADRENALINE_NORADRENALINE	0.332974	0.782057	0.400552
BIOCARTA_IL2RB_PATHWAY	0.72754	0.336624	0.403024
CELL_SURFACE	0.332974	0.723067	0.403024
ACTIVATION_OF_MAPK_ACTIVITY	0.72754	0.336624	0.403024
REACTOME_IONOTROPIC_ACTIVITY_OF_KAINATE_RECEPTORS	0.332974	0.915032	0.404043
REACTOME_POST_CHAPERONIN_TUBULIN_FOLDING_PATHWAY	0.495059	0.533564	0.415769
PERINUCLEAR_REGION_OF_CYTOPLASM	0.687127	0.366407	0.420446
MACROMOLECULAR_COMPLEX_ASSEMBLY	0.34853	0.739937	0.429068
CYSTEINE_TYPE_ENDOPEPTIDASE_ACTIVITY	0.34853	0.782057	0.429068
REACTOME_COPI_MEDIATED_TRANSPORT	0.847914	0.297278	0.429139
REACTOME_GAB1_SIGNALOSOME	0.847914	0.297278	0.429139
PROTEIN_TRANSPORT	0.503814	0.556039	0.433315
SYSTEM_DEVELOPMENT	0.507121	0.55672	0.436713
DI___TRI_VALENT_INORGANIC_CATION_TRANSPORT	0.53108	0.533564	0.440949
REGULATION_OF_BIOLOGICAL_QUALITY	0.711339	0.377856	0.448015
RESPONSE_TO_TEMPERATURE_STIMULUS	0.364606	0.932153	0.45169
PROTEIN_PHOSPHATASE_TYPE_2A_REGULATOR_ACTIVITY	0.364606	0.932153	0.45169
REACTOME_FORMATION_OF_ATP_BY_CHEMIOSMOTIC_COUPLING	0.364606	1	0.45169
RIBONUCLEOPROTEIN_COMPLEX_BIOGENESIS_AND_ASSEMBLY	0.370481	1	0.46437
CELL_FRACTION	0.370957	1	0.46513
EXOPEPTIDASE_ACTIVITY	0.53108	0.574625	0.468895
KINASE_REGULATOR_ACTIVITY	0.533681	0.576064	0.477486
METHYLTRANSFERASE_ACTIVITY	0.390796	0.835471	0.489281
REACTOME_SLC_MEDIATED_TRANSMEMBRANE_TRANSPORT	0.681303	0.447548	0.489611
REACTOME_NEF_MEDIATES_DOWN_MODULATION_OF_CELL_SURFACE_RECEPTORS_BY_RECRUITING_THEM_TO_CLATHRIN_ADAPTERS	1	0.148054	0.49145
KEGG_NITROGEN_METABOLISM	0.392427	0.95587	0.502486
BIOCARTA_CDMAC_PATHWAY	0.392427	0.95587	0.502486
CATION_CHANNEL_ACTIVITY	0.392427	0.983428	0.502486
SPINDLE_MICROTUBULE	0.881836	0.327655	0.506082
NUCLEOTIDE_METABOLIC_PROCESS	0.774716	0.381229	0.513706
TRANSFERASE_ACTIVITY__TRANSFERRING_ONE_CARBON_GROUPS	0.407564	0.845368	0.518807
BIOCARTA_CTCF_PATHWAY	0.561617	0.604255	0.525474
BIOCARTA_PROTEASOME_PATHWAY	0.561617	0.604255	0.525474
PROTEIN_HOMOOLIGOMERIZATION	0.561617	0.604255	0.525474
BIOCARTA_PLATELETAPP_PATHWAY	0.561617	0.606526	0.52889
N_TERMINAL_PROTEIN_AMINO_ACID_MODIFICATION	0.561617	0.606526	0.52889
G_PROTEIN_COUPLED_RECEPTOR_PROTEIN_SIGNALING_PATHWAY	0.449214	0.722438	0.529273
RECEPTOR_SIGNALING_PROTEIN_ACTIVITY	0.552365	0.626158	0.529883
TRANSLATION	0.421572	1	0.530703
CELLULAR_RESPONSE_TO_STIMULUS	0.427012	0.9728	0.550098
G1_S_TRANSITION_OF_MITOTIC_CELL_CYCLE	0.427012	0.997253	0.550098
REACTOME_ERK_MAPK_TARGETS	0.590314	0.604255	0.552162
REACTOME_INSULIN_SYNTHESIS_AND_SECRETION	0.449214	0.739937	0.557172
PROTEIN_AMINO_ACID_PHOSPHORYLATION	0.472689	0.722438	0.560223
EXTRACELLULAR_SPACE	0.444642	0.766204	0.569485
PROTEIN_PROCESSING	0.574796	0.632891	0.569485
BIOCARTA_CBL_PATHWAY	0.900932	0.351665	0.572095
BIOCARTA_ACTINY_PATHWAY	0.590314	0.630777	0.572095
CLATHRIN_COATED_VESICLE	0.449214	0.867462	0.572095
BIOGENIC_AMINE_METABOLIC_PROCESS	0.900932	0.351665	0.572095
REGULATION_OF_ANATOMICAL_STRUCTURE_MORPHOGENESIS	0.590314	0.630777	0.572095
INTRA_GOLGI_VESICLE_MEDIATED_TRANSPORT	0.900932	0.351665	0.572095
PROTEIN_COMPLEX_BINDING	0.449214	0.867462	0.572095
NUCLEOBASE__NUCLEOSIDE__NUCLEOTIDE_KINASE_ACTIVITY	0.590314	0.630777	0.572095
REACTOME_GRB2_EVENTS_IN_EGFR_SIGNALING	0.900932	0.351665	0.572095
REACTOME_INNATE_IMMUNITY_SIGNALING	0.449214	0.997253	0.572095
REACTOME_SHC_MEDIATED_SIGNALLING	0.900932	0.351665	0.572095
PROTEIN_C_TERMINUS_BINDING	0.594711	0.633061	0.581755
KEGG_SNARE_INTERACTIONS_IN_VESICULAR_TRANSPORT	0.467272	0.895273	0.598911
KEGG_NOD_LIKE_RECEPTOR_SIGNALING_PATHWAY	0.467272	0.895273	0.598911
INTRINSIC_TO_ENDOPLASMIC_RETICULUM_MEMBRANE	0.615104	0.630777	0.598911
INTEGRAL_TO_ENDOPLASMIC_RETICULUM_MEMBRANE	0.615104	0.630777	0.598911
REGULATION_OF_SECRETION	0.590314	0.660095	0.598911
REACTOME_GLUCURONIDATION	0.467926	1	0.598911
RECEPTOR_ACTIVITY	0.510112	0.745108	0.622406
RIBONUCLEOTIDE_METABOLIC_PROCESS	0.900932	0.381229	0.627281
CELLULAR_HOMEOSTASIS	0.625281	0.654731	0.627775
BIOCARTA_GLEEVEC_PATHWAY	0.615104	0.660095	0.628241
NITROGEN_COMPOUND_BIOSYNTHETIC_PROCESS	0.615104	0.660095	0.628241
REACTOME_BASIGIN_INTERACTIONS	0.615104	0.660095	0.628241
REACTOME_G_BETA_GAMMA_SIGNALLING_THROUGH_PLC_BETA	0.495059	1	0.636123
RESPONSE_TO_BIOTIC_STIMULUS	0.499964	0.835471	0.641934
REACTOME_G_ALPHA_Q_SIGNALLING_EVENTS	0.499964	1	0.641934
REACTOME_MITOTIC_PROMETAPHASE	1	0.297476	0.645855
REACTOME_SHC_RELATED_EVENTS	0.923942	0.381229	0.645855
REACTOME_SOS_MEDIATED_SIGNALLING	0.923942	0.381229	0.645855
REACTOME_DOWN_STREAM_SIGNAL_TRANSDUCTION	0.847914	0.450363	0.648404
BIOCARTA_SARS_PATHWAY	0.634271	0.676948	0.655941
EXTERNAL_SIDE_OF_PLASMA_MEMBRANE	0.634271	0.676948	0.655941
POSITIVE_REGULATION_OF_CATALYTIC_ACTIVITY	0.512855	0.782057	0.655941
TRANSLATIONAL_INITIATION	0.512855	1	0.655941
SUPEROXIDE_METABOLIC_PROCESS	0.634271	0.676948	0.655941
AGING	0.634271	0.676948	0.655941
EMBRYO_IMPLANTATION	0.634271	0.676948	0.655941
MRNA_SPLICE_SITE_SELECTION	0.634271	0.676948	0.655941
REGULATION_OF_VIRAL_REPRODUCTION	0.634271	0.676948	0.655941
CYTOPLASMIC_VESICLE_MEMBRANE	0.642375	0.676948	0.672359
CYTOPLASMIC_VESICLE_PART	0.642375	0.676948	0.672359
AMINO_ACID_TRANSPORT	0.53108	1	0.672359
INDUCTION_OF_APOPTOSIS_BY_INTRACELLULAR_SIGNALS	0.53108	1	0.672359
ION_BINDING	0.53108	0.932153	0.672359
GROWTH_FACTOR_ACTIVITY	0.642375	0.676948	0.672359
REACTOME_GLUCONEOGENESIS	0.642375	0.676948	0.672359
REACTOME_PYRUVATE_METABOLISM	0.53108	1	0.672359
KEGG_COLORECTAL_CANCER	0.533681	0.867462	0.674497
EMBRYONIC_DEVELOPMENT	0.533681	0.92582	0.674497
CELLULAR_MORPHOGENESIS_DURING_DIFFERENTIATION	0.648582	0.677969	0.679048
BIOCARTA_MET_PATHWAY	0.857716	0.474034	0.679496
REACTOME_THE_ROLE_OF_NEF_IN_HIV1_REPLICATION_AND_DISEASE_PATHOGENESIS	1	0.222902	0.679496
REGULATION_OF_TRANSFERASE_ACTIVITY	0.551559	0.835471	0.695617
REACTOME_NUCLEAR_EVENTS_KINASE_AND_TRANSCRIPTION_FACTOR_ACTIVATION	0.672248	0.676948	0.699191
BIOCARTA_MAPK_PATHWAY	0.558788	0.835471	0.703301
BIOCARTA_P38MAPK_PATHWAY	0.558788	0.92582	0.703301
MULTICELLULAR_ORGANISMAL_DEVELOPMENT	0.597124	0.747047	0.703301
REACTOME_TIE2_SIGNALING	0.9481	0.415926	0.706781
ENDOPLASMIC_RETICULUM	0.561617	0.915032	0.707502
REACTOME_ADP_SIGNALLING_THROUGH_P2Y_PURINOCEPTOR_12	0.561617	1	0.710416
BIOCARTA_SODD_PATHWAY	0.684141	0.676948	0.712044
SENSORY_PERCEPTION_OF_CHEMICAL_STIMULUS	0.561617	1	0.712044
SUBSTRATE_SPECIFIC_CHANNEL_ACTIVITY	0.567239	1	0.719748
ION_CHANNEL_ACTIVITY	0.567239	1	0.719748
BIOCARTA_RACCYCD_PATHWAY	0.672248	0.711467	0.720103
VESICLE_MEMBRANE	0.672248	0.711467	0.720103
DNA_PACKAGING	0.672248	0.711467	0.720103
BIOSYNTHETIC_PROCESS	0.574796	1	0.725026
CHEMICAL_HOMEOSTASIS	0.684103	0.707553	0.725026
IDENTICAL_PROTEIN_BINDING	0.574796	0.94961	0.725026
GOLGI_VESICLE_TRANSPORT	0.672248	0.722438	0.725934
MONOVALENT_INORGANIC_CATION_TRANSPORT	0.835936	0.558739	0.725934
INTRACELLULAR_PROTEIN_TRANSPORT	0.681303	0.716791	0.726218
BEHAVIOR	0.583392	0.895273	0.731628
ENVELOPE	0.684103	0.720276	0.732317
ORGANELLE_ENVELOPE	0.684103	0.720276	0.732317
MRNA_PROCESSING_GO_0006397	0.847914	0.558739	0.736926
KEGG_TYROSINE_METABOLISM	0.590314	1	0.74187
KEGG_STARCH_AND_SUCROSE_METABOLISM	0.590314	1	0.74187
SECONDARY_ACTIVE_TRANSMEMBRANE_TRANSPORTER_ACTIVITY	0.684141	0.711467	0.74187
REACTOME_G_ALPHA_12_13_SIGNALLING_EVENTS	0.684141	0.722438	0.74187
PEPTIDYL_AMINO_ACID_MODIFICATION	0.594492	0.9728	0.748245
KEGG_TGF_BETA_SIGNALING_PATHWAY	0.594711	0.928979	0.749955
KEGG_INOSITOL_PHOSPHATE_METABOLISM	0.687127	0.722438	0.75453
KEGG_UBIQUITIN_MEDIATED_PROTEOLYSIS	0.684356	0.722438	0.75453
BIOCARTA_FREE_PATHWAY	0.684141	0.722438	0.75453
DETECTION_OF_CHEMICAL_STIMULUS	0.684141	0.722438	0.75453
ESTABLISHMENT_AND_OR_MAINTENANCE_OF_CELL_POLARITY	0.967327	0.450363	0.75453
ANATOMICAL_STRUCTURE_DEVELOPMENT	0.728686	0.676948	0.75453
RNA_SPLICING__VIA_TRANSESTERIFICATION_REACTIONS	0.684141	0.722438	0.75453
OVULATION_CYCLE	0.684141	0.722438	0.75453
PHOSPHORUS_OXYGEN_LYASE_ACTIVITY	0.684141	0.722438	0.75453
RAS_GTPASE_BINDING	0.684141	0.722438	0.75453
MONOCARBOXYLIC_ACID_TRANSMEMBRANE_TRANSPORTER_ACTIVITY	0.684141	0.722438	0.75453
METALLOEXOPEPTIDASE_ACTIVITY	0.684141	0.722438	0.75453
VOLTAGE_GATED_CATION_CHANNEL_ACTIVITY	0.684141	0.723067	0.75453
VOLTAGE_GATED_SODIUM_CHANNEL_ACTIVITY	0.684141	0.722438	0.75453
REACTOME_INTRINSIC_PATHWAY_FOR_APOPTOSIS	0.684141	0.722438	0.75453
REACTOME_SYNTHESIS_AND_INTERCONVERSION_OF_NUCLEOTIDE_DI_AND_TRIPHOSPHATES	0.967327	0.450363	0.75453
KEGG_PROSTATE_CANCER	0.695412	0.722438	0.760574
REGULATION_OF_MULTICELLULAR_ORGANISMAL_PROCESS	0.684141	0.731615	0.760574
REACTOME_PLATELET_ACTIVATION_TRIGGERS	0.615104	0.995787	0.760574
NEURITE_DEVELOPMENT	0.687127	0.723067	0.760967
ESTABLISHMENT_OF_PROTEIN_LOCALIZATION	0.68616	0.729973	0.762386
SENSORY_PERCEPTION	0.615104	1	0.76491
AMINE_TRANSPORT	0.615104	1	0.76491
DNA_HELICASE_ACTIVITY	0.615104	1	0.76491
NEGATIVE_REGULATION_OF_CELLULAR_COMPONENT_ORGANIZATION_AND_BIOGENESIS	0.709849	0.722438	0.775219
TUBULIN_BINDING	0.634271	0.9728	0.788391
CELL_PROJECTION	0.695412	0.739937	0.789228
MICROTUBULE_CYTOSKELETON_ORGANIZATION_AND_BIOGENESIS	1	0.366407	0.793086
KEGG_CELL_CYCLE	0.847914	0.626158	0.803255
MEMBRANE_FRACTION	0.642375	1	0.803255
ANTI_APOPTOSIS	0.847914	0.626158	0.803255
NEUROTRANSMITTER_RECEPTOR_ACTIVITY	0.709849	0.739937	0.803255
REGULATION_OF_CELL_CELL_ADHESION	0.684141	0.766204	0.808037
REACTOME_G_PROTEIN_BETA_GAMMA_SIGNALLING	0.642375	1	0.808037
REACTOME_BILE_SALT_AND_ORGANIC_ANION_SLC_TRANSPORTERS	0.72754	0.722438	0.808037
KEGG_MELANOMA	0.72754	0.739937	0.813897
ENDOPLASMIC_RETICULUM_MEMBRANE	0.653106	0.944231	0.819562
MITOTIC_CELL_CYCLE	0.712423	0.766204	0.832598
INTERPHASE	0.672248	1	0.845878
BIOCARTA_FAS_PATHWAY	0.672248	1	0.851979
TRANSLATION_INITIATION_FACTOR_ACTIVITY	0.672248	1	0.851979
PROTEIN_AUTOPROCESSING	0.72754	0.766204	0.857223
PROTEIN_AMINO_ACID_AUTOPHOSPHORYLATION	0.72754	0.766204	0.857223
NEUROTRANSMITTER_BINDING	0.72754	0.766204	0.857223
KEGG_RENAL_CELL_CARCINOMA	0.900932	0.626158	0.86018
KEGG_ANTIGEN_PROCESSING_AND_PRESENTATION	0.684141	1	0.862441
GLUCAN_METABOLIC_PROCESS	0.72754	0.766204	0.862441
REGULATION_OF_LIPID_METABOLIC_PROCESS	0.684141	0.813438	0.862441
REGULATION_OF_CELL_MIGRATION	0.992569	0.533564	0.862441
MONOCARBOXYLIC_ACID_TRANSPORT	0.72754	0.766204	0.862441
PYRIMIDINE_NUCLEOTIDE_METABOLIC_PROCESS	0.72754	0.766204	0.862441
POSITIVE_REGULATION_OF_CELL_ADHESION	0.72754	0.766204	0.862441
ANTIPORTER_ACTIVITY	0.72754	0.766204	0.862441
HORMONE_BINDING	0.72754	0.766204	0.862441
HELICASE_ACTIVITY	0.684141	1	0.862441
REACTOME_TRANSMEMBRANE_TRANSPORT_OF_SMALL_MOLECULES	0.961912	0.576064	0.862441
REACTOME_ZINC_INFLUX_INTO_CELLS_BY_THE_SLC39_GENES_FAMILY	0.72754	0.766204	0.862441
PEPTIDASE_ACTIVITY	0.684141	1	0.867592
BIOCARTA_NGF_PATHWAY	1	0.533564	0.873984
BIOCARTA_PTEN_PATHWAY	1	0.533564	0.873984
NUCLEOBASE__NUCLEOSIDE_AND_NUCLEOTIDE_METABOLIC_PROCESS	0.923942	0.623671	0.876056
SPHINGOLIPID_METABOLIC_PROCESS	0.684141	1	0.876056
CELLULAR_RESPONSE_TO_NUTRIENT_LEVELS	0.684141	1	0.876056
VOLTAGE_GATED_CHANNEL_ACTIVITY	0.727726	0.782057	0.876056
POSITIVE_REGULATION_OF_BIOLOGICAL_PROCESS	0.690739	0.95587	0.890783
KEGG_HEDGEHOG_SIGNALING_PATHWAY	0.747954	0.782057	0.896767
MITOCHONDRIAL_MEMBRANE_PART	0.747954	0.782057	0.896767
SOLUBLE_FRACTION	0.701173	1	0.902192
REACTOME_METABLISM_OF_NUCLEOTIDES	1	0.49546	0.902192
VACUOLAR_PART	0.72754	0.813438	0.909625
LYSOSOMAL_MEMBRANE	0.72754	0.813438	0.909625
VACUOLAR_MEMBRANE	0.72754	0.813438	0.909625
TRANSPORT_VESICLE	0.709849	1	0.909625
SMOOTH_MUSCLE_CONTRACTION_GO_0006939	0.774716	0.766204	0.909625
ORGANIC_ACID_TRANSMEMBRANE_TRANSPORTER_ACTIVITY	0.709849	1	0.909625
CARBOXYLIC_ACID_TRANSMEMBRANE_TRANSPORTER_ACTIVITY	0.709849	1	0.909625
REACTOME_SIGNAL_AMPLIFICATION	0.709849	1	0.909625
REGULATION_OF_PROTEIN_KINASE_ACTIVITY	0.766212	0.79881	0.914273
KINASE_ACTIVITY	0.847914	0.722438	0.918761
KEGG_LEUKOCYTE_TRANSENDOTHELIAL_MIGRATION	0.72754	1	0.931023
BIOCARTA_TFF_PATHWAY	1	0.574625	0.931023
VACUOLE	0.72754	1	0.931023
INSULIN_RECEPTOR_SIGNALING_PATHWAY	1	0.574625	0.931023
REGULATION_OF_CELL_PROLIFERATION	0.752097	0.813438	0.931023
PROTEIN_OLIGOMERIZATION	0.774716	0.813438	0.939756
RECEPTOR_SIGNALING_PROTEIN_SERINE_THREONINE_KINASE_ACTIVITY	0.774716	0.813438	0.939756
KEGG_NON_HOMOLOGOUS_END_JOINING	0.72754	1	0.948673
BIOCARTA_RB_PATHWAY	0.774716	0.813438	0.948673
NUCLEAR_ENVELOPE_ENDOPLASMIC_RETICULUM_NETWORK	0.72754	1	0.948673
ENDOPLASMIC_RETICULUM_PART	0.72754	1	0.948673
REGULATION_OF_KINASE_ACTIVITY	0.775788	0.813438	0.948673
SPERMATID_DEVELOPMENT	0.72754	1	0.948673
MITOTIC_SISTER_CHROMATID_SEGREGATION	0.774716	0.813438	0.948673
NEUTRAL_AMINO_ACID_TRANSPORT	0.72754	1	0.948673
SODIUM_ION_TRANSPORT	0.774716	0.813438	0.948673
NUCLEOTIDE_SUGAR_METABOLIC_PROCESS	0.72754	1	0.948673
POSITIVE_REGULATION_OF_CELL_CYCLE	0.72754	1	0.948673
SPHINGOLIPID_BIOSYNTHETIC_PROCESS	0.774716	0.813438	0.948673
UBIQUITIN_BINDING	0.774716	0.813438	0.948673
HISTONE_DEACETYLASE_BINDING	0.72754	1	0.948673
DEAMINASE_ACTIVITY	0.72754	1	0.948673
REACTOME_PP2A_MEDIATED_DEPHOSPHORYLATION_OF_KEY_METABOLIC_FACTORS	0.774716	0.813438	0.948673
MACROMOLECULE_BIOSYNTHETIC_PROCESS	0.736367	1	0.953155
GATED_CHANNEL_ACTIVITY	0.741413	1	0.958842
ENDOMEMBRANE_SYSTEM	0.74313	1	0.960904
CHROMATIN	0.747954	1	0.968492
DNA_RECOMBINATION	0.747954	1	0.968492
BIOCARTA_INSULIN_PATHWAY	1	0.604255	0.974972
BIOCARTA_HER2_PATHWAY	1	0.604255	0.974972
KINETOCHORE	1	0.604255	0.974972
AMINO_ACID_DERIVATIVE_METABOLIC_PROCESS	1	0.604255	0.974972
SH3_SH2_ADAPTOR_ACTIVITY	0.792612	0.828655	0.974972
REACTOME_INORGANIC_CATION_ANION_SLC_TRANSPORTERS	0.774716	0.835471	0.97771
KEGG_TOLL_LIKE_RECEPTOR_SIGNALING_PATHWAY	0.773891	1	0.994256
KEGG_GLYCOLYSIS_GLUCONEOGENESIS	1	1	1
KEGG_CITRATE_CYCLE_TCA_CYCLE	1	0.813438	1
KEGG_PENTOSE_PHOSPHATE_PATHWAY	1	1	1
KEGG_PENTOSE_AND_GLUCURONATE_INTERCONVERSIONS	0.774716	1	1
KEGG_FRUCTOSE_AND_MANNOSE_METABOLISM	1	1	1
KEGG_GALACTOSE_METABOLISM	0.992569	1	1
KEGG_ASCORBATE_AND_ALDARATE_METABOLISM	1	1	1
KEGG_FATTY_ACID_METABOLISM	1	1	1
KEGG_STEROID_BIOSYNTHESIS	1	1	1
KEGG_PRIMARY_BILE_ACID_BIOSYNTHESIS	1	1	1
KEGG_STEROID_HORMONE_BIOSYNTHESIS	1	1	1
KEGG_PURINE_METABOLISM	0.900932	0.932153	1
KEGG_PYRIMIDINE_METABOLISM	1	1	1
KEGG_GLYCINE_SERINE_AND_THREONINE_METABOLISM	1	1	1
KEGG_VALINE_LEUCINE_AND_ISOLEUCINE_DEGRADATION	1	1	1
KEGG_VALINE_LEUCINE_AND_ISOLEUCINE_BIOSYNTHESIS	0.80986	0.835471	1
KEGG_LYSINE_DEGRADATION	1	1	1
KEGG_ARGININE_AND_PROLINE_METABOLISM	0.972133	0.9728	1
KEGG_HISTIDINE_METABOLISM	1	1	1
KEGG_PHENYLALANINE_METABOLISM	0.847914	0.867462	1
KEGG_TRYPTOPHAN_METABOLISM	1	1	1
KEGG_BETA_ALANINE_METABOLISM	1	1	1
KEGG_TAURINE_AND_HYPOTAURINE_METABOLISM	1	1	1
KEGG_SELENOAMINO_ACID_METABOLISM	1	1	1
KEGG_GLUTATHIONE_METABOLISM	1	1	1
KEGG_N_GLYCAN_BIOSYNTHESIS	1	1	1
KEGG_OTHER_GLYCAN_DEGRADATION	1	1	1
KEGG_O_GLYCAN_BIOSYNTHESIS	1	1	1
KEGG_AMINO_SUGAR_AND_NUCLEOTIDE_SUGAR_METABOLISM	1	1	1
KEGG_GLYCOSAMINOGLYCAN_DEGRADATION	1	1	1
KEGG_GLYCOSAMINOGLYCAN_BIOSYNTHESIS_CHONDROITIN_SULFATE	1	1	1
KEGG_GLYCOSAMINOGLYCAN_BIOSYNTHESIS_KERATAN_SULFATE	1	1	1
KEGG_GLYCOSAMINOGLYCAN_BIOSYNTHESIS_HEPARAN_SULFATE	1	1	1
KEGG_GLYCEROLIPID_METABOLISM	1	1	1
KEGG_GLYCOSYLPHOSPHATIDYLINOSITOL_GPI_ANCHOR_BIOSYNTHESIS	1	1	1
KEGG_GLYCEROPHOSPHOLIPID_METABOLISM	1	1	1
KEGG_ETHER_LIPID_METABOLISM	1	1	1
KEGG_ARACHIDONIC_ACID_METABOLISM	1	1	1
KEGG_LINOLEIC_ACID_METABOLISM	1	1	1
KEGG_ALPHA_LINOLENIC_ACID_METABOLISM	1	1	1
KEGG_SPHINGOLIPID_METABOLISM	1	1	1
KEGG_GLYCOSPHINGOLIPID_BIOSYNTHESIS_LACTO_AND_NEOLACTO_SERIES	1	1	1
KEGG_GLYCOSPHINGOLIPID_BIOSYNTHESIS_GLOBO_SERIES	1	1	1
KEGG_GLYCOSPHINGOLIPID_BIOSYNTHESIS_GANGLIO_SERIES	1	1	1
KEGG_PYRUVATE_METABOLISM	0.857716	0.878859	1
KEGG_GLYOXYLATE_AND_DICARBOXYLATE_METABOLISM	0.900932	0.915032	1
KEGG_PROPANOATE_METABOLISM	1	0.813438	1
KEGG_BUTANOATE_METABOLISM	1	1	1
KEGG_ONE_CARBON_POOL_BY_FOLATE	1	1	1
KEGG_RIBOFLAVIN_METABOLISM	1	1	1
KEGG_NICOTINATE_AND_NICOTINAMIDE_METABOLISM	0.992569	1	1
KEGG_PANTOTHENATE_AND_COA_BIOSYNTHESIS	1	1	1
KEGG_FOLATE_BIOSYNTHESIS	1	1	1
KEGG_RETINOL_METABOLISM	1	1	1
KEGG_PORPHYRIN_AND_CHLOROPHYLL_METABOLISM	1	1	1
KEGG_TERPENOID_BACKBONE_BIOSYNTHESIS	1	1	1
KEGG_LIMONENE_AND_PINENE_DEGRADATION	1	1	1
KEGG_SULFUR_METABOLISM	1	1	1
KEGG_METABOLISM_OF_XENOBIOTICS_BY_CYTOCHROME_P450	1	1	1
KEGG_DRUG_METABOLISM_CYTOCHROME_P450	1	1	1
KEGG_DRUG_METABOLISM_OTHER_ENZYMES	0.992569	0.997253	1
KEGG_BIOSYNTHESIS_OF_UNSATURATED_FATTY_ACIDS	1	1	1
KEGG_ABC_TRANSPORTERS	1	1	1
KEGG_RIBOSOME	1	1	1
KEGG_RNA_DEGRADATION	1	1	1
KEGG_RNA_POLYMERASE	1	1	1
KEGG_BASAL_TRANSCRIPTION_FACTORS	1	1	1
KEGG_DNA_REPLICATION	1	1	1
KEGG_SPLICEOSOME	1	1	1
KEGG_PROTEIN_EXPORT	1	1	1
KEGG_PPAR_SIGNALING_PATHWAY	0.946118	1	1
KEGG_BASE_EXCISION_REPAIR	1	1	1
KEGG_NUCLEOTIDE_EXCISION_REPAIR	1	1	1
KEGG_MISMATCH_REPAIR	1	1	1
KEGG_HOMOLOGOUS_RECOMBINATION	1	1	1
KEGG_CYTOKINE_CYTOKINE_RECEPTOR_INTERACTION	1	1	1
KEGG_P53_SIGNALING_PATHWAY	1	1	1
KEGG_REGULATION_OF_AUTOPHAGY	1	1	1
KEGG_LYSOSOME	1	0.9728	1
KEGG_PEROXISOME	0.852266	0.895273	1
KEGG_MTOR_SIGNALING_PATHWAY	1	1	1
KEGG_DORSO_VENTRAL_AXIS_FORMATION	1	1	1
KEGG_NOTCH_SIGNALING_PATHWAY	1	1	1
KEGG_ECM_RECEPTOR_INTERACTION	0.992569	0.676948	1
KEGG_CELL_ADHESION_MOLECULES_CAMS	1	1	1
KEGG_ADHERENS_JUNCTION	1	1	1
KEGG_COMPLEMENT_AND_COAGULATION_CASCADES	1	1	1
KEGG_RENIN_ANGIOTENSIN_SYSTEM	1	1	1
KEGG_RIG_I_LIKE_RECEPTOR_SIGNALING_PATHWAY	1	1	1
KEGG_CYTOSOLIC_DNA_SENSING_PATHWAY	1	1	1
KEGG_JAK_STAT_SIGNALING_PATHWAY	1	1	1
KEGG_HEMATOPOIETIC_CELL_LINEAGE	1	1	1
KEGG_INTESTINAL_IMMUNE_NETWORK_FOR_IGA_PRODUCTION	1	1	1
KEGG_CIRCADIAN_RHYTHM_MAMMAL	1	1	1
KEGG_ADIPOCYTOKINE_SIGNALING_PATHWAY	1	0.782057	1
KEGG_TYPE_I_DIABETES_MELLITUS	1	1	1
KEGG_MATURITY_ONSET_DIABETES_OF_THE_YOUNG	1	1	1
KEGG_LEISHMANIA_INFECTION	1	1	1
KEGG_PATHWAYS_IN_CANCER	0.890761	0.880392	1
KEGG_PANCREATIC_CANCER	1	1	1
KEGG_ENDOMETRIAL_CANCER	1	0.722438	1
KEGG_THYROID_CANCER	1	1	1
KEGG_BASAL_CELL_CARCINOMA	1	1	1
KEGG_BLADDER_CANCER	1	1	1
KEGG_CHRONIC_MYELOID_LEUKEMIA	1	1	1
KEGG_ACUTE_MYELOID_LEUKEMIA	1	1	1
KEGG_SMALL_CELL_LUNG_CANCER	1	1	1
KEGG_NON_SMALL_CELL_LUNG_CANCER	1	0.722438	1
KEGG_ASTHMA	1	1	1
KEGG_AUTOIMMUNE_THYROID_DISEASE	1	1	1
KEGG_SYSTEMIC_LUPUS_ERYTHEMATOSUS	1	1	1
KEGG_ALLOGRAFT_REJECTION	1	1	1
KEGG_GRAFT_VERSUS_HOST_DISEASE	1	1	1
KEGG_PRIMARY_IMMUNODEFICIENCY	1	1	1
KEGG_VIRAL_MYOCARDITIS	1	1	1
BIOCARTA_RELA_PATHWAY	1	1	1
BIOCARTA_AMI_PATHWAY	1	1	1
BIOCARTA_GRANULOCYTES_PATHWAY	1	1	1
BIOCARTA_LYM_PATHWAY	1	1	1
BIOCARTA_ARAP_PATHWAY	1	1	1
BIOCARTA_AGR_PATHWAY	0.826247	0.845368	1
BIOCARTA_ACE2_PATHWAY	1	1	1
BIOCARTA_ASBCELL_PATHWAY	1	1	1
BIOCARTA_DNAFRAGMENT_PATHWAY	0.774716	1	1
BIOCARTA_CHEMICAL_PATHWAY	1	1	1
BIOCARTA_ATM_PATHWAY	1	1	1
BIOCARTA_BCELLSURVIVAL_PATHWAY	0.900932	0.915032	1
BIOCARTA_BLYMPHOCYTE_PATHWAY	1	1	1
BIOCARTA_NEUROTRANSMITTERS_PATHWAY	1	1	1
BIOCARTA_RANKL_PATHWAY	1	1	1
BIOCARTA_CARM_ER_PATHWAY	1	1	1
BIOCARTA_CASPASE_PATHWAY	1	1	1
BIOCARTA_CD40_PATHWAY	1	1	1
BIOCARTA_MCM_PATHWAY	1	1	1
BIOCARTA_G1_PATHWAY	1	1	1
BIOCARTA_G2_PATHWAY	0.992569	0.997253	1
BIOCARTA_CELL2CELL_PATHWAY	1	1	1
BIOCARTA_LAIR_PATHWAY	1	1	1
BIOCARTA_CERAMIDE_PATHWAY	1	1	1
BIOCARTA_TID_PATHWAY	1	1	1
BIOCARTA_CLASSIC_PATHWAY	1	1	1
BIOCARTA_COMP_PATHWAY	1	1	1
BIOCARTA_VDR_PATHWAY	1	1	1
BIOCARTA_CTL_PATHWAY	1	1	1
BIOCARTA_CELLCYCLE_PATHWAY	1	1	1
BIOCARTA_CYTOKINE_PATHWAY	1	1	1
BIOCARTA_INFLAM_PATHWAY	1	1	1
BIOCARTA_D4GDI_PATHWAY	1	1	1
BIOCARTA_DC_PATHWAY	1	1	1
BIOCARTA_RNA_PATHWAY	1	1	1
BIOCARTA_MTA3_PATHWAY	0.9481	0.95587	1
BIOCARTA_SKP2E2F_PATHWAY	1	1	1
BIOCARTA_ETC_PATHWAY	1	1	1
BIOCARTA_EPHA4_PATHWAY	1	1	1
BIOCARTA_EPO_PATHWAY	1	0.997253	1
BIOCARTA_ECM_PATHWAY	1	1	1
BIOCARTA_ERK_PATHWAY	1	0.782057	1
BIOCARTA_ERYTH_PATHWAY	1	1	1
BIOCARTA_EPONFKB_PATHWAY	1	1	1
BIOCARTA_EXTRINSIC_PATHWAY	1	1	1
BIOCARTA_FEEDER_PATHWAY	1	1	1
BIOCARTA_FIBRINOLYSIS_PATHWAY	1	1	1
BIOCARTA_GLYCOLYSIS_PATHWAY	1	1	1
BIOCARTA_SET_PATHWAY	1	1	1
BIOCARTA_AHSP_PATHWAY	1	1	1
BIOCARTA_TCAPOPTOSIS_PATHWAY	NA	1	1
BIOCARTA_HIVNEF_PATHWAY	1	1	1
BIOCARTA_SALMONELLA_PATHWAY	1	0.932153	1
BIOCARTA_HCMV_PATHWAY	0.967327	0.9728	1
BIOCARTA_P53HYPOXIA_PATHWAY	1	1	1
BIOCARTA_IGF1_PATHWAY	1	0.630777	1
BIOCARTA_IL17_PATHWAY	1	1	1
BIOCARTA_IL2_PATHWAY	1	0.95587	1
BIOCARTA_IL3_PATHWAY	1	0.895273	1
BIOCARTA_IL4_PATHWAY	1	0.766204	1
BIOCARTA_IL5_PATHWAY	1	1	1
BIOCARTA_IL6_PATHWAY	1	1	1
BIOCARTA_IL10_PATHWAY	1	1	1
BIOCARTA_IL12_PATHWAY	1	1	1
BIOCARTA_IL22BP_PATHWAY	1	1	1
BIOCARTA_IL7_PATHWAY	0.80986	0.835471	1
BIOCARTA_DEATH_PATHWAY	1	1	1
BIOCARTA_INTEGRIN_PATHWAY	1	1	1
BIOCARTA_INTRINSIC_PATHWAY	1	1	1
BIOCARTA_TCRA_PATHWAY	1	1	1
BIOCARTA_LECTIN_PATHWAY	1	1	1
BIOCARTA_EGFR_SMRTE_PATHWAY	0.847914	0.867462	1
BIOCARTA_ETS_PATHWAY	1	1	1
BIOCARTA_MONOCYTE_PATHWAY	1	1	1
BIOCARTA_PITX2_PATHWAY	0.9481	0.95587	1
BIOCARTA_NTHI_PATHWAY	1	1	1
BIOCARTA_NFKB_PATHWAY	1	1	1
BIOCARTA_NO2IL12_PATHWAY	1	1	1
BIOCARTA_RARRXR_PATHWAY	1	1	1
BIOCARTA_NUCLEARRS_PATHWAY	1	1	1
BIOCARTA_ARENRF2_PATHWAY	0.900932	0.915032	1
BIOCARTA_P53_PATHWAY	1	1	1
BIOCARTA_CDK5_PATHWAY	1	1	1
BIOCARTA_PS1_PATHWAY	0.900932	0.915032	1
BIOCARTA_RAS_PATHWAY	1	1	1
BIOCARTA_EIF2_PATHWAY	0.881836	0.895273	1
BIOCARTA_STEM_PATHWAY	1	1	1
BIOCARTA_P27_PATHWAY	1	1	1
BIOCARTA_PML_PATHWAY	1	1	1
BIOCARTA_LEPTIN_PATHWAY	1	0.835471	1
BIOCARTA_RHO_PATHWAY	1	1	1
BIOCARTA_ATRBRCA_PATHWAY	1	1	1
BIOCARTA_CARDIACEGF_PATHWAY	0.967327	0.95587	1
BIOCARTA_MAL_PATHWAY	1	1	1
BIOCARTA_MITOCHONDRIA_PATHWAY	1	1	1
BIOCARTA_PARKIN_PATHWAY	0.881836	0.895273	1
BIOCARTA_RANMS_PATHWAY	1	1	1
BIOCARTA_BARR_MAPK_PATHWAY	0.881836	0.895273	1
BIOCARTA_TOB1_PATHWAY	1	1	1
BIOCARTA_BARRESTIN_SRC_PATHWAY	0.923942	0.932153	1
BIOCARTA_NKT_PATHWAY	1	1	1
BIOCARTA_IL1R_PATHWAY	1	1	1
BIOCARTA_PTC1_PATHWAY	1	1	1
BIOCARTA_SPRY_PATHWAY	1	1	1
BIOCARTA_HSP27_PATHWAY	1	1	1
BIOCARTA_TCYTOTOXIC_PATHWAY	1	1	1
BIOCARTA_THELPER_PATHWAY	1	1	1
BIOCARTA_TALL1_PATHWAY	1	1	1
BIOCARTA_TGFB_PATHWAY	1	1	1
BIOCARTA_TH1TH2_PATHWAY	1	1	1
BIOCARTA_41BB_PATHWAY	0.923942	1	1
BIOCARTA_STRESS_PATHWAY	1	1	1
BIOCARTA_TNFR2_PATHWAY	1	1	1
BIOCARTA_TOLL_PATHWAY	1	1	1
BIOCARTA_ARF_PATHWAY	0.9481	0.95587	1
BIOCARTA_UCALPAIN_PATHWAY	1	1	1
BIOCARTA_VITCB_PATHWAY	1	1	1
NUCLEOPLASM	1	1	1
EXTRINSIC_TO_PLASMA_MEMBRANE	0.80986	1	1
ORGANELLE_PART	0.904269	0.835471	1
CELL_PROJECTION_PART	0.80986	0.835471	1
GOLGI_MEMBRANE	0.967327	1	1
ORGANELLAR_RIBOSOME	1	1	1
ORGANELLAR_SMALL_RIBOSOMAL_SUBUNIT	1	1	1
BRUSH_BORDER	1	1	1
MITOCHONDRIAL_SMALL_RIBOSOMAL_SUBUNIT	1	1	1
PROTEINACEOUS_EXTRACELLULAR_MATRIX	1	1	1
ORGANELLE_INNER_MEMBRANE	0.923942	0.932153	1
OLIGOSACCHARYL_TRANSFERASE_COMPLEX	1	1	1
ADHERENS_JUNCTION	1	1	1
PEROXISOMAL_MEMBRANE	1	1	1
SARCOMERE	1	1	1
EUKARYOTIC_TRANSLATION_INITIATION_FACTOR_3_COMPLEX	0.847914	1	1
EXTRACELLULAR_MATRIX_PART	1	1	1
CELL_JUNCTION	1	1	1
MITOCHONDRIAL_PART	0.989352	0.816668	1
RIBONUCLEOPROTEIN_COMPLEX	1	1	1
SYNAPSE_PART	0.923942	0.932153	1
NUCLEAR_REPLICATION_FORK	1	1	1
EXTRACELLULAR_REGION	0.967327	1	1
SPINDLE_POLE	1	1	1
LATE_ENDOSOME	0.847914	0.835471	1
CONTRACTILE_FIBER	1	1	1
MYOFIBRIL	1	1	1
INTEGRAL_TO_GOLGI_MEMBRANE	1	1	1
SMALL_NUCLEAR_RIBONUCLEOPROTEIN_COMPLEX	1	1	1
NUCLEAR_CHROMOSOME	1	1	1
GOLGI_APPARATUS	1	0.9728	1
TIGHT_JUNCTION	1	0.95587	1
BASEMENT_MEMBRANE	1	1	1
INTERCELLULAR_JUNCTION	1	0.905198	1
LYTIC_VACUOLE	0.967327	0.9728	1
MICROTUBULE_ORGANIZING_CENTER_PART	1	0.9728	1
CORNIFIED_ENVELOPE	1	1	1
NUCLEAR_PART	1	1	1
NADH_DEHYDROGENASE_COMPLEX	1	1	1
ORGANELLE_LUMEN	1	1	1
UBIQUITIN_LIGASE_COMPLEX	1	1	1
BASAL_LAMINA	1	1	1
NUCLEAR_LUMEN	1	1	1
NON_MEMBRANE_BOUND_ORGANELLE	1	1	1
DNA_DIRECTED_RNA_POLYMERASE_COMPLEX	1	1	1
INSOLUBLE_FRACTION	1	1	1
GOLGI_APPARATUS_PART	0.91231	0.915032	1
PORE_COMPLEX	1	1	1
NUCLEUS	1	1	1
SPINDLE	1	0.676948	1
INTERCALATED_DISC	1	1	1
LAMELLIPODIUM	1	1	1
NUCLEAR_MATRIX	1	1	1
ENDOCYTIC_VESICLE	1	1	1
IMMUNOLOGICAL_SYNAPSE	1	1	1
PEROXISOMAL_PART	1	1	1
CHROMOSOME__PERICENTRIC_REGION	1	0.660095	1
ANCHORED_TO_MEMBRANE	1	1	1
MEDIATOR_COMPLEX	1	1	1
MITOCHONDRIAL_MATRIX	1	1	1
INTEGRATOR_COMPLEX	1	1	1
VOLTAGE_GATED_POTASSIUM_CHANNEL_COMPLEX	1	1	1
DYSTROPHIN_ASSOCIATED_GLYCOPROTEIN_COMPLEX	1	1	1
HISTONE_DEACETYLASE_COMPLEX	1	1	1
EXTRACELLULAR_REGION_PART	0.881836	1	1
APICAL_JUNCTION_COMPLEX	1	0.9728	1
CELL_CORTEX_PART	1	1	1
MICROBODY_MEMBRANE	1	1	1
MITOCHONDRIAL_LUMEN	1	1	1
EARLY_ENDOSOME	1	1	1
CELL_CORTEX	1	1	1
CELL_SUBSTRATE_ADHERENS_JUNCTION	1	1	1
HETEROGENEOUS_NUCLEAR_RIBONUCLEOPROTEIN_COMPLEX	1	1	1
DNA_DIRECTED_RNA_POLYMERASE_II__CORE_COMPLEX	1	1	1
MITOCHONDRIAL_RESPIRATORY_CHAIN_COMPLEX_I	1	1	1
CONDENSED_NUCLEAR_CHROMOSOME	0.900932	0.915032	1
NUCLEAR_BODY	1	1	1
CELL_MATRIX_JUNCTION	1	1	1
MYOSIN_COMPLEX	1	1	1
CONTRACTILE_FIBER_PART	1	1	1
MICROTUBULE	1	0.766204	1
LIPID_RAFT	1	1	1
SPLICEOSOME	1	1	1
NUCLEAR_UBIQUITIN_LIGASE_COMPLEX	1	1	1
ACTIN_FILAMENT	1	1	1
RUFFLE	1	1	1
RIBOSOME	1	1	1
ENDOSOME	1	1	1
NUCLEAR_ENVELOPE	1	1	1
MEMBRANE_ENCLOSED_LUMEN	1	1	1
DNA_DIRECTED_RNA_POLYMERASE_II__HOLOENZYME	1	1	1
MITOCHONDRIAL_INNER_MEMBRANE	0.871353	0.889971	1
APICAL_PART_OF_CELL	1	1	1
MICROTUBULE_ORGANIZING_CENTER	1	1	1
NICOTINIC_ACETYLCHOLINE_GATED_RECEPTOR_CHANNEL_COMPLEX	1	1	1
CELL_SOMA	0.80986	0.835471	1
REPLICATION_FORK	1	1	1
ACTIN_CYTOSKELETON	1	1	1
U12_DEPENDENT_SPLICEOSOME	1	1	1
RNA_POLYMERASE_COMPLEX	1	1	1
NUCLEAR_DNA_DIRECTED_RNA_POLYMERASE_COMPLEX	1	1	1
MICROBODY_PART	1	1	1
NUCLEAR_CHROMATIN	0.900932	1	1
NUCLEOPLASM_PART	1	1	1
RECEPTOR_COMPLEX	1	1	1
SECRETORY_GRANULE	0.80986	0.835471	1
BASOLATERAL_PLASMA_MEMBRANE	1	1	1
INTEGRAL_TO_ORGANELLE_MEMBRANE	1	0.9728	1
MITOCHONDRIAL_RESPIRATORY_CHAIN	1	1	1
GOLGI_STACK	1	1	1
FOCAL_ADHESION	1	1	1
ER_GOLGI_INTERMEDIATE_COMPARTMENT	1	1	1
INTRACELLULAR_NON_MEMBRANE_BOUND_ORGANELLE	1	1	1
CENTROSOME	1	0.9728	1
NUCLEAR_MEMBRANE	1	1	1
INTRACELLULAR_ORGANELLE_PART	0.900932	0.835471	1
NUCLEAR_PORE	1	1	1
NUCLEOLAR_PART	1	1	1
MITOCHONDRION	1	0.692727	1
CORTICAL_CYTOSKELETON	1	1	1
TRANS_GOLGI_NETWORK	1	1	1
RESPIRATORY_CHAIN_COMPLEX_I	1	1	1
EXTRACELLULAR_MATRIX	1	1	1
SMALL_RIBOSOMAL_SUBUNIT	1	1	1
TRANSCRIPTION_FACTOR_TFIID_COMPLEX	1	0.95587	1
MITOCHONDRIAL_RIBOSOME	1	1	1
APICAL_PLASMA_MEMBRANE	1	1	1
MICROBODY	1	1	1
CHROMOSOMAL_PART	1	1	1
APICOLATERAL_PLASMA_MEMBRANE	1	0.9728	1
CONDENSED_CHROMOSOME	1	1	1
NUCLEAR_MEMBRANE_PART	1	1	1
TRANSCRIPTION_FACTOR_COMPLEX	1	1	1
LEADING_EDGE	1	1	1
LYSOSOME	0.967327	0.9728	1
EXTRINSIC_TO_MEMBRANE	0.9481	1	1
SYNAPSE	1	1	1
INTRINSIC_TO_ORGANELLE_MEMBRANE	1	1	1
ANCHORED_TO_PLASMA_MEMBRANE	1	1	1
INTRINSIC_TO_GOLGI_MEMBRANE	1	1	1
SITE_OF_POLARIZED_GROWTH	1	1	1
NUCLEAR_SPECK	0.80986	0.835471	1
PML_BODY	1	1	1
RIBOSOMAL_SUBUNIT	1	1	1
CORTICAL_ACTIN_CYTOSKELETON	1	1	1
ENDOPLASMIC_RETICULUM_LUMEN	1	1	1
COLLAGEN	1	1	1
MICROVILLUS	1	1	1
INTEGRIN_COMPLEX	1	1	1
GROWTH_CONE	1	1	1
TRANS_GOLGI_NETWORK_TRANSPORT_VESICLE	0.881836	1	1
PEROXISOME	1	1	1
NUCLEOLUS	1	1	1
CHROMOSOME	0.937395	1	1
NUCLEAR_CHROMOSOME_PART	1	1	1
TRNA_PROCESSING	1	1	1
DNA_METABOLIC_PROCESS	1	1	1
AMINO_SUGAR_METABOLIC_PROCESS	1	1	1
BIOPOLYMER_CATABOLIC_PROCESS	0.982429	1	1
RNA_METABOLIC_PROCESS	1	1	1
PROTEIN_POLYUBIQUITINATION	1	1	1
REGULATION_OF_TRANSFORMING_GROWTH_FACTOR_BETA_RECEPTOR_SIGNALING_PATHWAY	1	1	1
DNA_REPAIR	1	1	1
POSITIVE_REGULATION_OF_TRANSLATION	1	1	1
RESPONSE_TO_VIRUS	1	1	1
MUSCLE_DEVELOPMENT	1	1	1
POSITIVE_REGULATION_OF_CELL_DIFFERENTIATION	1	1	1
MITOTIC_CELL_CYCLE_CHECKPOINT	1	1	1
ACTIN_FILAMENT_ORGANIZATION	1	1	1
REGULATION_OF_RHO_PROTEIN_SIGNAL_TRANSDUCTION	1	1	1
AXON_GUIDANCE	1	1	1
LIPID_CATABOLIC_PROCESS	1	1	1
PHOSPHOLIPID_BIOSYNTHETIC_PROCESS	1	0.905198	1
NEGATIVE_REGULATION_OF_NUCLEOBASE__NUCLEOSIDE__NUCLEOTIDE_AND_NUCLEIC_ACID_METABOLIC_PROCESS	1	1	1
CYTOKINESIS	1	1	1
GLYCEROPHOSPHOLIPID_BIOSYNTHETIC_PROCESS	1	1	1
NUCLEAR_IMPORT	1	1	1
POSITIVE_REGULATION_OF_PHOSPHATE_METABOLIC_PROCESS	1	1	1
NEGATIVE_REGULATION_OF_CELLULAR_METABOLIC_PROCESS	1	1	1
REGULATION_OF_HYDROLASE_ACTIVITY	1	1	1
POSITIVE_REGULATION_OF_RESPONSE_TO_STIMULUS	1	1	1
NEGATIVE_REGULATION_OF_MULTICELLULAR_ORGANISMAL_PROCESS	0.9481	0.95587	1
POSITIVE_REGULATION_OF_SIGNAL_TRANSDUCTION	1	1	1
HEMOSTASIS	1	1	1
G_PROTEIN_SIGNALING__ADENYLATE_CYCLASE_INHIBITING_PATHWAY	1	1	1
ENZYME_LINKED_RECEPTOR_PROTEIN_SIGNALING_PATHWAY	1	1	1
GLUCOSE_METABOLIC_PROCESS	1	1	1
REGULATION_OF_DEFENSE_RESPONSE	1	1	1
LYSOSOME_ORGANIZATION_AND_BIOGENESIS	1	1	1
POSITIVE_REGULATION_OF_TRANSCRIPTION__DNA_DEPENDENT	1	1	1
TISSUE_MORPHOGENESIS	1	1	1
G_PROTEIN_SIGNALING__COUPLED_TO_IP3_SECOND_MESSENGER__PHOSPHOLIPASE_C_ACTIVATING	1	1	1
NEGATIVE_REGULATION_OF_DNA_METABOLIC_PROCESS	1	1	1
GLYCOLIPID_METABOLIC_PROCESS	0.967327	0.9728	1
MULTI_ORGANISM_PROCESS	1	1	1
INORGANIC_ANION_TRANSPORT	1	1	1
POSITIVE_REGULATION_OF_CELL_PROLIFERATION	1	1	1
REGULATION_OF_DNA_BINDING	1	1	1
CHROMATIN_REMODELING	1	1	1
SYNAPTOGENESIS	1	1	1
JAK_STAT_CASCADE	1	1	1
GLYCOPROTEIN_METABOLIC_PROCESS	1	1	1
NEGATIVE_REGULATION_OF_CELLULAR_PROTEIN_METABOLIC_PROCESS	1	1	1
VIRAL_GENOME_REPLICATION	0.9481	0.95587	1
CELL_ACTIVATION	1	1	1
BIOPOLYMER_METABOLIC_PROCESS	0.967327	1	1
PROTEIN_AMINO_ACID_N_LINKED_GLYCOSYLATION	1	1	1
FEMALE_PREGNANCY	1	1	1
ENERGY_RESERVE_METABOLIC_PROCESS	0.847914	0.867462	1
NEGATIVE_REGULATION_OF_TRANSPORT	1	1	1
POSITIVE_REGULATION_OF_TRANSCRIPTION_FROM_RNA_POLYMERASE_II_PROMOTER	1	1	1
ISOPRENOID_METABOLIC_PROCESS	1	1	1
GLUTAMATE_SIGNALING_PATHWAY	1	1	1
PROTEIN_TARGETING_TO_MITOCHONDRION	0.80986	0.835471	1
REGULATION_OF_CYTOKINE_SECRETION	1	1	1
DETECTION_OF_ABIOTIC_STIMULUS	1	1	1
REGULATION_OF_RESPONSE_TO_EXTERNAL_STIMULUS	1	1	1
COFACTOR_METABOLIC_PROCESS	1	1	1
POSITIVE_REGULATION_OF_PHOSPHORYLATION	1	1	1
G2_M_TRANSITION_OF_MITOTIC_CELL_CYCLE	1	1	1
T_CELL_PROLIFERATION	1	1	1
FEMALE_GAMETE_GENERATION	1	1	1
PROTEIN_TETRAMERIZATION	0.847914	0.867462	1
REGULATION_OF_TYROSINE_PHOSPHORYLATION_OF_STAT_PROTEIN	1	1	1
FATTY_ACID_BETA_OXIDATION	1	1	1
POSITIVE_REGULATION_OF_IMMUNE_SYSTEM_PROCESS	1	0.676948	1
FOCAL_ADHESION_FORMATION	1	1	1
PEROXISOME_ORGANIZATION_AND_BIOGENESIS	1	1	1
MEIOSIS_I	1	1	1
MEMBRANE_LIPID_METABOLIC_PROCESS	1	0.835471	1
REGULATION_OF_MOLECULAR_FUNCTION	1	1	1
REGULATION_OF_DNA_REPLICATION	1	1	1
NEGATIVE_REGULATION_OF_CELLULAR_BIOSYNTHETIC_PROCESS	1	0.997253	1
DEVELOPMENTAL_MATURATION	1	1	1
NUCLEOBASE__NUCLEOSIDE__NUCLEOTIDE_AND_NUCLEIC_ACID_METABOLIC_PROCESS	1	1	1
REGULATION_OF_PROTEIN_AMINO_ACID_PHOSPHORYLATION	1	1	1
RESPONSE_TO_ENDOGENOUS_STIMULUS	1	1	1
GLYCOPROTEIN_CATABOLIC_PROCESS	1	1	1
REPRODUCTIVE_PROCESS	1	1	1
PATTERN_SPECIFICATION_PROCESS	1	1	1
PHOSPHOLIPASE_C_ACTIVATION	1	1	1
CELL_SURFACE_RECEPTOR_LINKED_SIGNAL_TRANSDUCTION_GO_0007166	0.80986	0.835471	1
LYMPHOCYTE_DIFFERENTIATION	1	1	1
CELL_STRUCTURE_DISASSEMBLY_DURING_APOPTOSIS	0.900932	0.932153	1
NUCLEOBASE__NUCLEOSIDE__NUCLEOTIDE_AND_NUCLEIC_ACID_TRANSPORT	1	0.739937	1
CYCLIC_NUCLEOTIDE_METABOLIC_PROCESS	1	1	1
DETECTION_OF_STIMULUS_INVOLVED_IN_SENSORY_PERCEPTION	1	1	1
RESPONSE_TO_NUTRIENT	1	1	1
ACTIVATION_OF_JNK_ACTIVITY	1	1	1
SULFUR_METABOLIC_PROCESS	1	1	1
NEGATIVE_REGULATION_OF_HYDROLASE_ACTIVITY	1	1	1
TRANSCRIPTION__DNA_DEPENDENT	1	1	1
STRIATED_MUSCLE_DEVELOPMENT	1	1	1
M_PHASE	1	1	1
PROTEIN_MATURATION	0.80986	0.835471	1
COENZYME_METABOLIC_PROCESS	1	1	1
CYTOPLASM_ORGANIZATION_AND_BIOGENESIS	1	0.932153	1
MYOBLAST_DIFFERENTIATION	1	1	1
SENSORY_PERCEPTION_OF_TASTE	NA	NA	1
GLUCOSE_CATABOLIC_PROCESS	1	1	1
CENTROSOME_ORGANIZATION_AND_BIOGENESIS	1	0.835471	1
HEMOPOIESIS	1	1	1
REGULATION_OF_AXONOGENESIS	0.80986	0.835471	1
RESPONSE_TO_EXTRACELLULAR_STIMULUS	1	1	1
APOPTOTIC_NUCLEAR_CHANGES	0.9481	0.9728	1
INDUCTION_OF_APOPTOSIS_BY_EXTRACELLULAR_SIGNALS	1	1	1
SULFUR_COMPOUND_BIOSYNTHETIC_PROCESS	1	1	1
GAMETE_GENERATION	1	1	1
RESPONSE_TO_TOXIN	1	1	1
POSITIVE_REGULATION_OF_BINDING	1	1	1
CELLULAR_COMPONENT_DISASSEMBLY	1	0.739937	1
IMMUNE_SYSTEM_DEVELOPMENT	1	1	1
PHOTOTRANSDUCTION	1	1	1
REGIONALIZATION	1	1	1
NEGATIVE_REGULATION_OF_CELL_CYCLE	1	0.870139	1
HETEROPHILIC_CELL_ADHESION	1	1	1
DNA_INTEGRITY_CHECKPOINT	1	1	1
STEROID_METABOLIC_PROCESS	0.881836	0.905198	1
AEROBIC_RESPIRATION	1	0.95587	1
SKELETAL_DEVELOPMENT	1	1	1
POSITIVE_REGULATION_OF_NUCLEOBASE__NUCLEOSIDE__NUCLEOTIDE_AND_NUCLEIC_ACID_METABOLIC_PROCESS	1	1	1
REGULATION_OF_GROWTH	1	1	1
NUCLEAR_TRANSPORT	1	1	1
NEGATIVE_REGULATION_OF_IMMUNE_SYSTEM_PROCESS	1	1	1
REGULATION_OF_PROTEIN_POLYMERIZATION	1	1	1
LIPID_TRANSPORT	1	1	1
ANATOMICAL_STRUCTURE_MORPHOGENESIS	1	1	1
POSITIVE_REGULATION_OF_RNA_METABOLIC_PROCESS	1	1	1
CELLULAR_PROTEIN_CATABOLIC_PROCESS	0.80986	1	1
REGULATION_OF_MUSCLE_CONTRACTION	0.881836	0.895273	1
RESPONSE_TO_LIGHT_STIMULUS	1	1	1
POSITIVE_REGULATION_OF_CYTOKINE_BIOSYNTHETIC_PROCESS	1	1	1
REGULATION_OF_TRANSLATIONAL_INITIATION	0.774716	1	1
NEGATIVE_REGULATION_OF_TRANSCRIPTION__DNA_DEPENDENT	1	1	1
PROTEIN_TARGETING	1	1	1
VIRAL_INFECTIOUS_CYCLE	1	1	1
REGULATION_OF_PROTEIN_MODIFICATION_PROCESS	1	1	1
VIRAL_REPRODUCTIVE_PROCESS	1	1	1
REGULATION_OF_MITOSIS	1	1	1
CARBOXYLIC_ACID_METABOLIC_PROCESS	1	1	1
AXONOGENESIS	0.923942	0.932153	1
HOMOPHILIC_CELL_ADHESION	0.923942	0.932153	1
REGULATION_OF_MAPKKK_CASCADE	0.9481	0.95587	1
INTERCELLULAR_JUNCTION_ASSEMBLY	1	0.835471	1
MAINTENANCE_OF_CELLULAR_LOCALIZATION	1	1	1
NUCLEAR_ORGANIZATION_AND_BIOGENESIS	1	1	1
PROTEIN_IMPORT	1	1	1
GLUTAMINE_FAMILY_AMINO_ACID_METABOLIC_PROCESS	1	1	1
REGULATION_OF_INTERFERON_GAMMA_BIOSYNTHETIC_PROCESS	1	1	1
SEXUAL_REPRODUCTION	1	1	1
NEGATIVE_REGULATION_OF_ANGIOGENESIS	1	1	1
EPITHELIAL_CELL_DIFFERENTIATION	NA	NA	1
TISSUE_DEVELOPMENT	1	1	1
CARBOHYDRATE_TRANSPORT	1	1	1
RESPONSE_TO_STEROID_HORMONE_STIMULUS	1	1	1
MUSCLE_CELL_DIFFERENTIATION	1	1	1
CYTOKINE_METABOLIC_PROCESS	1	1	1
REGULATION_OF_G_PROTEIN_COUPLED_RECEPTOR_PROTEIN_SIGNALING_PATHWAY	1	1	1
REGULATION_OF_TRANSLATION	0.847914	1	1
AMINO_ACID_METABOLIC_PROCESS	1	1	1
PHOTORECEPTOR_CELL_MAINTENANCE	1	1	1
RESPONSE_TO_XENOBIOTIC_STIMULUS	1	1	1
INTERLEUKIN_8_BIOSYNTHETIC_PROCESS	1	1	1
DEFENSE_RESPONSE	1	1	1
FATTY_ACID_BIOSYNTHETIC_PROCESS	1	1	1
CALCIUM_MEDIATED_SIGNALING	1	1	1
I_KAPPAB_KINASE_NF_KAPPAB_CASCADE	1	1	1
ACTIN_FILAMENT_BASED_PROCESS	1	1	1
CELL_CYCLE_PROCESS	0.881836	0.905198	1
FATTY_ACID_OXIDATION	1	1	1
PRODUCTION_OF_MOLECULAR_MEDIATOR_OF_IMMUNE_RESPONSE	1	1	1
NEGATIVE_REGULATION_OF_CYTOSKELETON_ORGANIZATION_AND_BIOGENESIS	1	1	1
REGULATION_OF_PROTEIN_METABOLIC_PROCESS	1	1	1
REGULATION_OF_SIGNAL_TRANSDUCTION	1	0.92582	1
POSITIVE_REGULATION_OF_IMMUNE_RESPONSE	1	1	1
NEGATIVE_REGULATION_OF_PROTEIN_METABOLIC_PROCESS	1	1	1
VITAMIN_TRANSPORT	1	1	1
REGULATION_OF_PEPTIDYL_TYROSINE_PHOSPHORYLATION	1	1	1
REGULATION_OF_GENE_SPECIFIC_TRANSCRIPTION	1	1	1
POSITIVE_REGULATION_OF_TRANSPORT	0.923942	0.915032	1
TRANSCRIPTION_INITIATION	1	1	1
PHAGOCYTOSIS	1	1	1
NEGATIVE_REGULATION_OF_CELLULAR_PROCESS	1	0.766204	1
PROTEOGLYCAN_BIOSYNTHETIC_PROCESS	1	1	1
REGULATION_OF_DNA_METABOLIC_PROCESS	1	1	1
LOCOMOTORY_BEHAVIOR	1	1	1
RNA_ELONGATION	1	1	1
REGULATION_OF_CELL_ADHESION	1	0.630777	1
T_CELL_DIFFERENTIATION	1	1	1
RESPONSE_TO_HEAT	0.80986	0.835471	1
GENERATION_OF_PRECURSOR_METABOLITES_AND_ENERGY	1	1	1
DEPHOSPHORYLATION	1	1	1
MEMBRANE_LIPID_BIOSYNTHETIC_PROCESS	1	0.677969	1
PROTEIN_DNA_COMPLEX_ASSEMBLY	1	1	1
REGULATION_OF_T_CELL_ACTIVATION	0.900932	0.915032	1
REGULATION_OF_BODY_FLUID_LEVELS	1	1	1
COENZYME_BIOSYNTHETIC_PROCESS	1	1	1
NEGATIVE_REGULATION_OF_GROWTH	1	1	1
EPITHELIAL_TO_MESENCHYMAL_TRANSITION	1	1	1
N_ACETYLGLUCOSAMINE_METABOLIC_PROCESS	1	1	1
RESPONSE_TO_CARBOHYDRATE_STIMULUS	1	1	1
MEIOTIC_CELL_CYCLE	1	1	1
RNA_BIOSYNTHETIC_PROCESS	1	1	1
DETECTION_OF_STIMULUS	0.967327	0.9728	1
CYTOKINE_PRODUCTION	0.80986	0.845368	1
CELLULAR_PROTEIN_COMPLEX_ASSEMBLY	1	1	1
CELLULAR_CATABOLIC_PROCESS	1	1	1
REGULATION_OF_PHOSPHORYLATION	1	1	1
LIPOPROTEIN_METABOLIC_PROCESS	1	1	1
MESODERM_DEVELOPMENT	1	1	1
LIPID_METABOLIC_PROCESS	1	1	1
ORGANIC_ACID_METABOLIC_PROCESS	1	1	1
ACTIVATION_OF_NF_KAPPAB_TRANSCRIPTION_FACTOR	1	1	1
BLOOD_COAGULATION	1	1	1
REGULATION_OF_CELLULAR_COMPONENT_ORGANIZATION_AND_BIOGENESIS	1	1	1
COFACTOR_CATABOLIC_PROCESS	1	1	1
RAS_PROTEIN_SIGNAL_TRANSDUCTION	1	1	1
MYELOID_CELL_DIFFERENTIATION	1	1	1
CELL_CYCLE_PHASE	0.982429	1	1
LEUKOCYTE_DIFFERENTIATION	1	1	1
JNK_CASCADE	0.914744	1	1
POSITIVE_REGULATION_OF_I_KAPPAB_KINASE_NF_KAPPAB_CASCADE	1	0.870139	1
CELLULAR_PROTEIN_COMPLEX_DISASSEMBLY	1	0.895273	1
REGULATION_OF_RAS_PROTEIN_SIGNAL_TRANSDUCTION	1	1	1
RHYTHMIC_PROCESS	1	1	1
NITROGEN_COMPOUND_METABOLIC_PROCESS	0.858147	0.889971	1
VIRAL_REPRODUCTION	1	1	1
MONOCARBOXYLIC_ACID_METABOLIC_PROCESS	1	1	1
REGULATION_OF_ACTIN_FILAMENT_LENGTH	1	1	1
LEUKOCYTE_CHEMOTAXIS	1	1	1
REGULATION_OF_NUCLEOCYTOPLASMIC_TRANSPORT	0.9481	0.95587	1
BRAIN_DEVELOPMENT	1	1	1
ANATOMICAL_STRUCTURE_FORMATION	1	1	1
IMMUNE_EFFECTOR_PROCESS	1	1	1
RESPONSE_TO_NUTRIENT_LEVELS	1	1	1
LIPID_BIOSYNTHETIC_PROCESS	1	0.739937	1
ORGAN_MORPHOGENESIS	1	1	1
POSITIVE_REGULATION_OF_HYDROLASE_ACTIVITY	1	1	1
S_PHASE	1	1	1
AMINO_ACID_CATABOLIC_PROCESS	1	1	1
CELL_CYCLE_CHECKPOINT_GO_0000075	1	1	1
POSITIVE_REGULATION_OF_CASPASE_ACTIVITY	1	1	1
REGULATION_OF_TRANSCRIPTION_FROM_RNA_POLYMERASE_II_PROMOTER	1	1	1
POSITIVE_REGULATION_OF_T_CELL_PROLIFERATION	1	1	1
POSITIVE_REGULATION_OF_CELLULAR_PROTEIN_METABOLIC_PROCESS	1	1	1
CELLULAR_CARBOHYDRATE_METABOLIC_PROCESS	1	1	1
REGULATION_OF_TRANSCRIPTION_FACTOR_ACTIVITY	1	1	1
CELL_RECOGNITION	0.847914	0.867462	1
PROTEOGLYCAN_METABOLIC_PROCESS	1	1	1
DNA_REPLICATION_INITIATION	1	1	1
PEPTIDE_METABOLIC_PROCESS	1	1	1
REGULATION_OF_MYELOID_CELL_DIFFERENTIATION	1	1	1
DEFENSE_RESPONSE_TO_VIRUS	1	1	1
CELL_SUBSTRATE_ADHESION	1	1	1
MYELOID_LEUKOCYTE_DIFFERENTIATION	1	1	1
CHROMOSOME_SEGREGATION	1	1	1
REGULATION_OF_CHROMOSOME_ORGANIZATION_AND_BIOGENESIS	1	1	1
ANION_TRANSPORT	0.967327	0.932153	1
PROTEIN_POLYMERIZATION	1	1	1
LEUKOCYTE_ACTIVATION	1	1	1
INTERLEUKIN_1_SECRETION	1	1	1
ALCOHOL_METABOLIC_PROCESS	0.835936	0.854933	1
FEEDING_BEHAVIOR	0.80986	1	1
TRNA_METABOLIC_PROCESS	1	1	1
ELECTRON_TRANSPORT_GO_0006118	1	1	1
ADAPTIVE_IMMUNE_RESPONSE_GO_0002460	1	1	1
INTERLEUKIN_2_PRODUCTION	1	1	1
POSITIVE_REGULATION_OF_DEFENSE_RESPONSE	1	1	1
B_CELL_DIFFERENTIATION	1	1	1
REGULATION_OF_HOMEOSTATIC_PROCESS	1	1	1
METAL_ION_TRANSPORT	0.983058	0.9728	1
ENDOTHELIAL_CELL_PROLIFERATION	1	1	1
NEUROPEPTIDE_SIGNALING_PATHWAY	1	1	1
ACTIN_POLYMERIZATION_AND_OR_DEPOLYMERIZATION	1	0.630777	1
INFLAMMATORY_RESPONSE	1	1	1
NEGATIVE_REGULATION_OF_INTRACELLULAR_TRANSPORT	1	1	1
PROTEIN_EXPORT_FROM_NUCLEUS	0.80986	0.835471	1
PROTEIN_STABILIZATION	1	0.835471	1
ACTIVATION_OF_IMMUNE_RESPONSE	1	1	1
RESPONSE_TO_STRESS	1	1	1
REGULATION_OF_CELLULAR_METABOLIC_PROCESS	1	1	1
PROTEIN_COMPLEX_DISASSEMBLY	1	0.895273	1
CIRCADIAN_RHYTHM	1	1	1
RNA_PROCESSING	1	1	1
B_CELL_ACTIVATION	1	1	1
EXTRACELLULAR_STRUCTURE_ORGANIZATION_AND_BIOGENESIS	1	1	1
INTERLEUKIN_8_PRODUCTION	1	1	1
DNA_CATABOLIC_PROCESS	1	1	1
RESPONSE_TO_CHEMICAL_STIMULUS	0.852266	1	1
PROTEIN_IMPORT_INTO_NUCLEUS	1	1	1
REGULATION_OF_GENE_EXPRESSION	1	1	1
REGULATION_OF_CELL_DIFFERENTIATION	1	0.951439	1
NEGATIVE_REGULATION_OF_DNA_BINDING	1	1	1
POSITIVE_REGULATION_OF_DEVELOPMENTAL_PROCESS	0.900932	1	1
VACUOLE_ORGANIZATION_AND_BIOGENESIS	1	1	1
POSITIVE_REGULATION_OF_CYTOKINE_SECRETION	1	1	1
ESTABLISHMENT_OF_ORGANELLE_LOCALIZATION	0.847914	0.867462	1
VACUOLAR_TRANSPORT	1	1	1
CALCIUM_INDEPENDENT_CELL_CELL_ADHESION	1	1	1
PHOSPHOINOSITIDE_MEDIATED_SIGNALING	1	1	1
PROTEIN_TARGETING_TO_MEMBRANE	1	1	1
NUCLEAR_EXPORT	1	1	1
REGULATION_OF_ORGANELLE_ORGANIZATION_AND_BIOGENESIS	1	1	1
AMINE_CATABOLIC_PROCESS	1	1	1
RESPONSE_TO_BACTERIUM	1	1	1
IMMUNE_RESPONSE	1	1	1
HEMOPOIETIC_OR_LYMPHOID_ORGAN_DEVELOPMENT	1	1	1
REGULATION_OF_JNK_CASCADE	1	1	1
PROTEIN_MODIFICATION_BY_SMALL_PROTEIN_CONJUGATION	1	1	1
REGULATION_OF_CATABOLIC_PROCESS	1	1	1
BIOPOLYMER_BIOSYNTHETIC_PROCESS	1	1	1
GROWTH	1	1	1
EXCRETION	1	1	1
ANGIOGENESIS	1	1	1
NEGATIVE_REGULATION_OF_PHOSPHORYLATION	1	1	1
POSITIVE_REGULATION_OF_TRANSCRIPTION_FACTOR_ACTIVITY	1	1	1
PROTEIN_UBIQUITINATION	1	1	1
DEVELOPMENT_OF_PRIMARY_SEXUAL_CHARACTERISTICS	0.900932	0.915032	1
PROTEIN_CATABOLIC_PROCESS	0.903879	1	1
NEGATIVE_REGULATION_OF_CELL_ADHESION	1	0.915032	1
PROTEOLYSIS	0.967327	1	1
SECONDARY_METABOLIC_PROCESS	1	1	1
VITAMIN_METABOLIC_PROCESS	1	1	1
MAINTENANCE_OF_LOCALIZATION	1	1	1
REGULATION_OF_ANGIOGENESIS	1	1	1
INTERCELLULAR_JUNCTION_ASSEMBLY_AND_MAINTENANCE	1	0.895273	1
ENERGY_DERIVATION_BY_OXIDATION_OF_ORGANIC_COMPOUNDS	1	0.845368	1
ACTIN_FILAMENT_POLYMERIZATION	1	1	1
ACTIN_CYTOSKELETON_ORGANIZATION_AND_BIOGENESIS	1	1	1
RESPONSE_TO_OXIDATIVE_STRESS	1	1	1
POSITIVE_REGULATION_OF_METABOLIC_PROCESS	1	1	1
KERATINOCYTE_DIFFERENTIATION	1	1	1
AMINO_ACID_AND_DERIVATIVE_METABOLIC_PROCESS	1	0.813438	1
SYNAPSE_ORGANIZATION_AND_BIOGENESIS	1	1	1
BILE_ACID_METABOLIC_PROCESS	1	1	1
REGULATION_OF_ACTIN_POLYMERIZATION_AND_OR_DEPOLYMERIZATION	1	1	1
OLIGOSACCHARIDE_METABOLIC_PROCESS	0.80986	0.835471	1
REGULATION_OF_HEART_CONTRACTION	0.923942	1	1
COVALENT_CHROMATIN_MODIFICATION	1	1	1
REGULATION_OF_ACTION_POTENTIAL	0.967327	0.9728	1
LIPID_HOMEOSTASIS	1	1	1
RRNA_PROCESSING	1	1	1
XENOBIOTIC_METABOLIC_PROCESS	1	1	1
ESTABLISHMENT_OF_VESICLE_LOCALIZATION	1	1	1
HEME_BIOSYNTHETIC_PROCESS	1	1	1
UNFOLDED_PROTEIN_RESPONSE	1	1	1
CELL_DIVISION	1	1	1
RESPONSE_TO_ABIOTIC_STIMULUS	0.852266	1	1
HOMEOSTASIS_OF_NUMBER_OF_CELLS	0.9481	0.9728	1
RNA_3__END_PROCESSING	1	1	1
G_PROTEIN_SIGNALING__COUPLED_TO_CAMP_NUCLEOTIDE_SECOND_MESSENGER	0.914744	0.92582	1
PROTEIN_SECRETION	1	1	1
PROTEIN_AMINO_ACID_LIPIDATION	1	1	1
NEGATIVE_REGULATION_OF_CELL_DIFFERENTIATION	1	1	1
MACROMOLECULE_LOCALIZATION	0.9481	0.813438	1
MICROTUBULE_ORGANIZING_CENTER_ORGANIZATION_AND_BIOGENESIS	1	0.835471	1
G1_PHASE_OF_MITOTIC_CELL_CYCLE	1	1	1
GLYCOSPHINGOLIPID_METABOLIC_PROCESS	0.900932	0.915032	1
REGULATION_OF_TRANSCRIPTION__DNA_DEPENDENT	1	1	1
INTERACTION_WITH_HOST	1	1	1
REGULATION_OF_RHO_GTPASE_ACTIVITY	1	1	1
G_PROTEIN_SIGNALING__ADENYLATE_CYCLASE_ACTIVATING_PATHWAY	0.9481	0.932153	1
RESPONSE_TO_OTHER_ORGANISM	1	1	1
RNA_EXPORT_FROM_NUCLEUS	1	1	1
LYSOSOMAL_TRANSPORT	1	1	1
MACROMOLECULE_CATABOLIC_PROCESS	1	1	1
AMINE_BIOSYNTHETIC_PROCESS	1	0.915032	1
POSITIVE_REGULATION_OF_T_CELL_ACTIVATION	0.80986	0.835471	1
REGULATION_OF_CELL_SHAPE	1	1	1
EPIDERMAL_GROWTH_FACTOR_RECEPTOR_SIGNALING_PATHWAY	1	0.9728	1
AMINO_ACID_DERIVATIVE_BIOSYNTHETIC_PROCESS	1	0.813438	1
STEROID_HORMONE_RECEPTOR_SIGNALING_PATHWAY	1	1	1
CELLULAR_RESPONSE_TO_EXTRACELLULAR_STIMULUS	0.774716	1	1
POSITIVE_REGULATION_OF_PROTEIN_SECRETION	1	1	1
REGULATION_OF_MITOTIC_CELL_CYCLE	0.923942	0.932153	1
CELLULAR_LIPID_CATABOLIC_PROCESS	1	1	1
EPIDERMIS_DEVELOPMENT	1	1	1
REGULATION_OF_RESPONSE_TO_STIMULUS	1	1	1
NEGATIVE_REGULATION_OF_TRANSCRIPTION	1	1	1
HOMEOSTATIC_PROCESS	0.992569	0.981622	1
POSITIVE_REGULATION_OF_DNA_METABOLIC_PROCESS	1	1	1
VASCULATURE_DEVELOPMENT	1	1	1
STRIATED_MUSCLE_CONTRACTION_GO_0006941	1	1	1
GLYCOPROTEIN_BIOSYNTHETIC_PROCESS	1	1	1
ICOSANOID_METABOLIC_PROCESS	1	1	1
PHOSPHOINOSITIDE_BIOSYNTHETIC_PROCESS	1	1	1
DNA_REPLICATION	1	1	1
APOPTOTIC_MITOCHONDRIAL_CHANGES	0.774716	1	1
POSITIVE_REGULATION_OF_CELLULAR_COMPONENT_ORGANIZATION_AND_BIOGENESIS	1	1	1
NEGATIVE_REGULATION_OF_CELL_PROLIFERATION	1	0.995787	1
POSITIVE_REGULATION_OF_LYMPHOCYTE_ACTIVATION	0.847914	0.867462	1
DNA_DAMAGE_RESPONSE__SIGNAL_TRANSDUCTION	1	1	1
NLS_BEARING_SUBSTRATE_IMPORT_INTO_NUCLEUS	1	1	1
DIGESTION	1	1	1
COFACTOR_TRANSPORT	1	1	1
NEGATIVE_REGULATION_OF_TRANSCRIPTION_FROM_RNA_POLYMERASE_II_PROMOTER	1	1	1
REGULATION_OF_CATALYTIC_ACTIVITY	0.923942	0.92582	1
GLIOGENESIS	0.847914	0.867462	1
LIPOPROTEIN_BIOSYNTHETIC_PROCESS	1	1	1
DNA_DAMAGE_RESPONSE__SIGNAL_TRANSDUCTION_RESULTING_IN_INDUCTION_OF_APOPTOSIS	1	1	1
VESICLE_LOCALIZATION	1	1	1
ADAPTIVE_IMMUNE_RESPONSE	1	1	1
MAINTENANCE_OF_CELLULAR_PROTEIN_LOCALIZATION	1	1	1
INTRACELLULAR_RECEPTOR_MEDIATED_SIGNALING_PATHWAY	1	1	1
NEGATIVE_REGULATION_OF_MAP_KINASE_ACTIVITY	0.9481	0.95587	1
DNA_DAMAGE_CHECKPOINT	1	1	1
REGULATION_OF_CYCLIN_DEPENDENT_PROTEIN_KINASE_ACTIVITY	1	1	1
PEPTIDYL_TYROSINE_PHOSPHORYLATION	0.923942	1	1
NEGATIVE_REGULATION_OF_SECRETION	1	1	1
OXYGEN_AND_REACTIVE_OXYGEN_SPECIES_METABOLIC_PROCESS	0.9481	0.932153	1
PROTEIN_COMPLEX_ASSEMBLY	1	0.835471	1
CELLULAR_LIPID_METABOLIC_PROCESS	1	1	1
REGULATION_OF_CELL_MORPHOGENESIS	1	1	1
DEFENSE_RESPONSE_TO_BACTERIUM	1	1	1
DOUBLE_STRAND_BREAK_REPAIR	0.967327	0.9728	1
NEGATIVE_REGULATION_OF_CYTOKINE_BIOSYNTHETIC_PROCESS	1	1	1
GLYCEROPHOSPHOLIPID_METABOLIC_PROCESS	0.900932	0.915032	1
CELLULAR_MACROMOLECULE_CATABOLIC_PROCESS	1	1	1
SECOND_MESSENGER_MEDIATED_SIGNALING	1	1	1
G_PROTEIN_SIGNALING__COUPLED_TO_CYCLIC_NUCLEOTIDE_SECOND_MESSENGER	1	1	1
REGULATION_OF_GENE_EXPRESSION__EPIGENETIC	1	1	1
REGULATION_OF_INTRACELLULAR_TRANSPORT	1	1	1
SKELETAL_MUSCLE_DEVELOPMENT	1	1	1
ENDOSOME_TRANSPORT	1	1	1
PROTEIN_AMINO_ACID_ADP_RIBOSYLATION	1	1	1
BONE_REMODELING	0.923942	1	1
REGULATION_OF_CELLULAR_COMPONENT_SIZE	1	1	1
POSITIVE_REGULATION_OF_CYTOSKELETON_ORGANIZATION_AND_BIOGENESIS	1	1	1
PROTEIN_AMINO_ACID_O_LINKED_GLYCOSYLATION	1	1	1
REGULATION_OF_SMALL_GTPASE_MEDIATED_SIGNAL_TRANSDUCTION	1	1	1
CELL_PROLIFERATION_GO_0008283	1	0.881945	1
NUCLEOTIDE_EXCISION_REPAIR	1	1	1
NEGATIVE_REGULATION_OF_RNA_METABOLIC_PROCESS	1	1	1
NEGATIVE_REGULATION_OF_DNA_REPLICATION	1	1	1
REGULATION_OF_ENDOCYTOSIS	1	1	1
IMMUNE_SYSTEM_PROCESS	1	1	1
TRANSFORMING_GROWTH_FACTOR_BETA_RECEPTOR_SIGNALING_PATHWAY	1	1	1
REGULATION_OF_T_CELL_PROLIFERATION	1	1	1
CELL_MATRIX_ADHESION	1	1	1
PEPTIDYL_TYROSINE_MODIFICATION	0.967327	1	1
T_CELL_ACTIVATION	0.967327	0.997253	1
G1_PHASE	0.881836	1	1
CYTOKINE_BIOSYNTHETIC_PROCESS	1	1	1
POSITIVE_REGULATION_OF_EPITHELIAL_CELL_PROLIFERATION	1	1	1
ER_TO_GOLGI_VESICLE_MEDIATED_TRANSPORT	1	1	1
HISTONE_MODIFICATION	1	1	1
TRANSCRIPTION	1	1	1
POSITIVE_REGULATION_OF_CELLULAR_METABOLIC_PROCESS	1	1	1
LEARNING_AND_OR_MEMORY	0.900932	0.915032	1
S_PHASE_OF_MITOTIC_CELL_CYCLE	1	1	1
RESPONSE_TO_EXTERNAL_STIMULUS	1	1	1
MITOTIC_SPINDLE_ORGANIZATION_AND_BIOGENESIS	1	1	1
AMINE_METABOLIC_PROCESS	1	0.995787	1
INACTIVATION_OF_MAPK_ACTIVITY	0.881836	0.895273	1
CERAMIDE_METABOLIC_PROCESS	1	1	1
WOUND_HEALING	1	1	1
TRANSCRIPTION_INITIATION_FROM_RNA_POLYMERASE_II_PROMOTER	1	1	1
CARBOHYDRATE_METABOLIC_PROCESS	1	1	1
COAGULATION	1	1	1
BODY_FLUID_SECRETION	1	1	1
MACROMOLECULAR_COMPLEX_DISASSEMBLY	1	0.915032	1
RESPONSE_TO_UV	1	1	1
RESPIRATORY_GASEOUS_EXCHANGE	1	1	1
NEGATIVE_REGULATION_OF_BINDING	1	1	1
NEGATIVE_REGULATION_OF_METABOLIC_PROCESS	1	1	1
PHOSPHOLIPID_METABOLIC_PROCESS	1	0.870139	1
RESPONSE_TO_IONIZING_RADIATION	1	1	1
POSITIVE_REGULATION_OF_JNK_ACTIVITY	0.900932	0.915032	1
REGULATION_OF_JAK_STAT_CASCADE	1	1	1
TRANSITION_METAL_ION_TRANSPORT	1	1	1
RESPONSE_TO_RADIATION	1	1	1
POSITIVE_REGULATION_OF_CELL_MIGRATION	1	0.766204	1
GLAND_DEVELOPMENT	1	1	1
REGULATION_OF_CYTOSKELETON_ORGANIZATION_AND_BIOGENESIS	1	1	1
REGULATION_OF_METABOLIC_PROCESS	1	1	1
MEIOTIC_RECOMBINATION	1	1	1
CYTOKINE_AND_CHEMOKINE_MEDIATED_SIGNALING_PATHWAY	1	1	1
HEART_DEVELOPMENT	0.992569	0.997253	1
DEVELOPMENTAL_GROWTH	1	1	1
SPHINGOID_METABOLIC_PROCESS	1	1	1
CELL_CYCLE_ARREST_GO_0007050	1	0.677969	1
ANDROGEN_RECEPTOR_SIGNALING_PATHWAY	1	1	1
MITOSIS	1	1	1
PIGMENT_BIOSYNTHETIC_PROCESS	1	1	1
PIGMENT_METABOLIC_PROCESS	1	1	1
REGULATION_OF_JNK_ACTIVITY	0.9481	0.95587	1
CELL_CYCLE_GO_0007049	1	0.915032	1
DNA_MODIFICATION	0.774716	1	1
RECEPTOR_MEDIATED_ENDOCYTOSIS	1	1	1
POSITIVE_REGULATION_OF_ANGIOGENESIS	1	1	1
NOTCH_SIGNALING_PATHWAY	1	1	1
REGULATION_OF_LYMPHOCYTE_ACTIVATION	0.967327	0.9728	1
ENDOTHELIAL_CELL_MIGRATION	1	1	1
NEURON_DEVELOPMENT	0.80986	0.835471	1
ACTIN_FILAMENT_BUNDLE_FORMATION	1	1	1
REGULATION_OF_NUCLEOBASE__NUCLEOSIDE__NUCLEOTIDE_AND_NUCLEIC_ACID_METABOLIC_PROCESS	1	1	1
AROMATIC_COMPOUND_METABOLIC_PROCESS	1	1	1
NEGATIVE_REGULATION_OF_TRANSLATION	1	1	1
REGULATION_OF_GTPASE_ACTIVITY	1	1	1
SISTER_CHROMATID_SEGREGATION	0.80986	0.835471	1
FATTY_ACID_METABOLIC_PROCESS	1	1	1
TRICARBOXYLIC_ACID_CYCLE_INTERMEDIATE_METABOLIC_PROCESS	1	1	1
NEGATIVE_REGULATION_OF_MYELOID_CELL_DIFFERENTIATION	1	1	1
CENTROSOME_CYCLE	1	1	1
POLYSACCHARIDE_METABOLIC_PROCESS	0.847914	0.867462	1
ORGANELLE_LOCALIZATION	0.967327	0.9728	1
ACTIN_FILAMENT_BASED_MOVEMENT	1	1	1
NEGATIVE_REGULATION_OF_TRANSCRIPTION_FACTOR_ACTIVITY	1	1	1
HETEROCYCLE_METABOLIC_PROCESS	1	1	1
RIBOSOME_BIOGENESIS_AND_ASSEMBLY	1	1	1
ACUTE_INFLAMMATORY_RESPONSE	1	1	1
TRIACYLGLYCEROL_METABOLIC_PROCESS	1	1	1
PHOSPHOINOSITIDE_METABOLIC_PROCESS	1	0.766204	1
POSITIVE_REGULATION_OF_PROTEIN_METABOLIC_PROCESS	1	1	1
CDC42_PROTEIN_SIGNAL_TRANSDUCTION	1	1	1
RESPONSE_TO_HORMONE_STIMULUS	1	1	1
MRNA_METABOLIC_PROCESS	0.953552	0.722161	1
NEGATIVE_REGULATION_OF_TRANSFERASE_ACTIVITY	1	1	1
AMYLOID_PRECURSOR_PROTEIN_METABOLIC_PROCESS	1	1	1
MEMBRANE_FUSION	1	0.660095	1
APOPTOTIC_PROGRAM	0.967327	1	1
INNATE_IMMUNE_RESPONSE	1	1	1
NEGATIVE_REGULATION_OF_SIGNAL_TRANSDUCTION	1	1	1
CHROMOSOME_ORGANIZATION_AND_BIOGENESIS	0.923942	0.932153	1
CELL_PROJECTION_BIOGENESIS	1	1	1
REGULATION_OF_NEURON_APOPTOSIS	0.847914	0.867462	1
RNA_SPLICING	1	1	1
COFACTOR_BIOSYNTHETIC_PROCESS	1	1	1
LYMPHOCYTE_ACTIVATION	1	1	1
POSITIVE_REGULATION_OF_PROTEIN_MODIFICATION_PROCESS	1	1	1
REGULATION_OF_RNA_METABOLIC_PROCESS	1	1	1
CHROMATIN_MODIFICATION	1	1	1
RESPONSE_TO_WOUNDING	1	1	1
DETECTION_OF_BIOTIC_STIMULUS	1	1	1
TRANSCRIPTION_FROM_RNA_POLYMERASE_III_PROMOTER	1	1	1
NEGATIVE_REGULATION_OF_CATALYTIC_ACTIVITY	1	1	1
TISSUE_REMODELING	0.923942	1	1
NEGATIVE_REGULATION_OF_RESPONSE_TO_STIMULUS	1	1	1
ESTABLISHMENT_AND_OR_MAINTENANCE_OF_CHROMATIN_ARCHITECTURE	1	0.928979	1
POSITIVE_REGULATION_OF_CELLULAR_PROCESS	0.881836	1	1
DNA_DEPENDENT_DNA_REPLICATION	1	1	1
TRANSCRIPTION_FROM_RNA_POLYMERASE_II_PROMOTER	1	1	1
TRANSMEMBRANE_RECEPTOR_PROTEIN_SERINE_THREONINE_KINASE_SIGNALING_PATHWAY	0.881836	1	1
HUMORAL_IMMUNE_RESPONSE	1	1	1
MALE_GONAD_DEVELOPMENT	1	1	1
DNA_DAMAGE_RESPONSE__SIGNAL_TRANSDUCTION_BY_P53_CLASS_MEDIATOR	1	1	1
CELLULAR_CARBOHYDRATE_CATABOLIC_PROCESS	1	1	1
INTERPHASE_OF_MITOTIC_CELL_CYCLE	0.967327	1	1
POSITIVE_REGULATION_OF_MAPKKK_CASCADE	1	1	1
POSITIVE_REGULATION_OF_DNA_BINDING	1	1	1
CATABOLIC_PROCESS	1	1	1
PROTEIN_IMPORT_INTO_NUCLEUS__TRANSLOCATION	0.80986	1	1
NEGATIVE_REGULATION_OF_BIOLOGICAL_PROCESS	1	0.823283	1
REGULATION_OF_PROTEIN_SECRETION	1	1	1
POSITIVE_REGULATION_OF_SECRETION	1	1	1
INTERFERON_GAMMA_BIOSYNTHETIC_PROCESS	1	1	1
PROTEIN_LOCALIZATION	0.843283	0.867462	1
CARBOHYDRATE_CATABOLIC_PROCESS	1	1	1
ADENYLATE_CYCLASE_ACTIVATION	0.881836	0.867462	1
BASE_EXCISION_REPAIR	0.992569	1	1
NEURON_APOPTOSIS	0.9481	0.95587	1
CARBOHYDRATE_BIOSYNTHETIC_PROCESS	1	1	1
POTASSIUM_ION_TRANSPORT	1	1	1
CYTOKINE_SECRETION	1	1	1
POSITIVE_REGULATION_OF_PROTEIN_AMINO_ACID_PHOSPHORYLATION	1	1	1
REGULATION_OF_PROTEIN_IMPORT_INTO_NUCLEUS	1	1	1
INTERFERON_GAMMA_PRODUCTION	1	1	1
REGULATION_OF_CELLULAR_PROTEIN_METABOLIC_PROCESS	1	1	1
REGULATION_OF_PROTEIN_STABILITY	1	0.9728	1
REGULATION_OF_IMMUNE_SYSTEM_PROCESS	1	0.813438	1
REGULATION_OF_CYTOKINE_BIOSYNTHETIC_PROCESS	1	1	1
SPINDLE_ORGANIZATION_AND_BIOGENESIS	1	1	1
PROTEIN_AMINO_ACID_DEPHOSPHORYLATION	1	1	1
TRANSMEMBRANE_RECEPTOR_PROTEIN_TYROSINE_KINASE_SIGNALING_PATHWAY	1	1	1
DNA_FRAGMENTATION_DURING_APOPTOSIS	0.80986	0.867462	1
HEME_METABOLIC_PROCESS	1	1	1
CELL_MIGRATION	0.852266	0.889971	1
CYCLIC_NUCLEOTIDE_MEDIATED_SIGNALING	1	1	1
STEROID_BIOSYNTHETIC_PROCESS	0.847914	0.895273	1
RESPONSE_TO_DNA_DAMAGE_STIMULUS	1	1	1
ORGAN_DEVELOPMENT	1	1	1
GENE_SILENCING	1	1	1
TYROSINE_PHOSPHORYLATION_OF_STAT_PROTEIN	1	1	1
REGULATION_OF_IMMUNE_EFFECTOR_PROCESS	1	1	1
REGULATION_OF_TRANSCRIPTION	1	1	1
NEGATIVE_REGULATION_OF_CELL_MIGRATION	1	0.835471	1
STRESS_ACTIVATED_PROTEIN_KINASE_SIGNALING_PATHWAY	0.946118	1	1
REGULATION_OF_CELL_CYCLE	1	1	1
CELL_MATURATION	1	1	1
SMALL_GTPASE_MEDIATED_SIGNAL_TRANSDUCTION	1	1	1
CELLULAR_DEFENSE_RESPONSE	1	1	1
REGULATION_OF_IMMUNE_RESPONSE	1	1	1
RRNA_METABOLIC_PROCESS	1	1	1
ACTIVATION_OF_PROTEIN_KINASE_ACTIVITY	1	1	1
REGULATION_OF_RAS_GTPASE_ACTIVITY	1	1	1
SENSORY_ORGAN_DEVELOPMENT	0.923942	0.932153	1
POSITIVE_REGULATION_OF_TRANSCRIPTION	1	1	1
GLUCOSAMINE_METABOLIC_PROCESS	1	1	1
REGULATION_OF_BINDING	1	1	1
RNA_CATABOLIC_PROCESS	1	1	1
NEGATIVE_REGULATION_OF_PHOSPHATE_METABOLIC_PROCESS	1	1	1
NEGATIVE_REGULATION_OF_BIOSYNTHETIC_PROCESS	1	1	1
MAINTENANCE_OF_PROTEIN_LOCALIZATION	1	1	1
CELLULAR_POLYSACCHARIDE_METABOLIC_PROCESS	0.80986	0.835471	1
DETECTION_OF_EXTERNAL_STIMULUS	1	1	1
NUCLEOCYTOPLASMIC_TRANSPORT	1	1	1
M_PHASE_OF_MITOTIC_CELL_CYCLE	1	1	1
SPERMATID_DIFFERENTIATION	0.774716	1	1
RESPONSE_TO_ORGANIC_SUBSTANCE	1	1	1
RHO_PROTEIN_SIGNAL_TRANSDUCTION	1	1	1
CHROMOSOME_CONDENSATION	1	1	1
CELL_FATE_COMMITMENT	1	1	1
RESPONSE_TO_HYPOXIA	1	1	1
MICROTUBULE_POLYMERIZATION_OR_DEPOLYMERIZATION	1	0.895273	1
REPRODUCTION	1	1	1
CAMP_MEDIATED_SIGNALING	0.923942	0.932153	1
NITROGEN_COMPOUND_CATABOLIC_PROCESS	1	1	1
REGULATION_OF_I_KAPPAB_KINASE_NF_KAPPAB_CASCADE	1	0.905198	1
POSITIVE_REGULATION_OF_PEPTIDYL_TYROSINE_PHOSPHORYLATION	1	1	1
ECTODERM_DEVELOPMENT	1	1	1
LEUKOCYTE_MIGRATION	1	0.722438	1
REGULATION_OF_ENDOTHELIAL_CELL_PROLIFERATION	1	1	1
REGULATION_OF_MEMBRANE_POTENTIAL	0.881836	0.895273	1
REGULATION_OF_CELL_GROWTH	1	1	1
CASPASE_ACTIVATION	1	1	1
CELLULAR_RESPIRATION	1	1	1
INTEGRIN_BINDING	1	1	1
TRANSLATION_REGULATOR_ACTIVITY	0.914744	1	1
GLUTAMATE_RECEPTOR_ACTIVITY	1	1	1
SEROTONIN_RECEPTOR_ACTIVITY	0.774716	1	1
INORGANIC_ANION_TRANSMEMBRANE_TRANSPORTER_ACTIVITY	1	1	1
HISTONE_METHYLTRANSFERASE_ACTIVITY	0.80986	1	1
CARBOHYDRATE_BINDING	1	1	1
G_PROTEIN_COUPLED_RECEPTOR_BINDING	1	1	1
HYDRO_LYASE_ACTIVITY	1	1	1
COPPER_ION_BINDING	0.847914	0.835471	1
TRANSMEMBRANE_RECEPTOR_PROTEIN_KINASE_ACTIVITY	1	1	1
SYMPORTER_ACTIVITY	1	1	1
TRANSFERASE_ACTIVITY__TRANSFERRING_ACYL_GROUPS	1	1	1
HEMATOPOIETIN_INTERFERON_CLASS__D200_DOMAIN__CYTOKINE_RECEPTOR_BINDING	1	1	1
MONOSACCHARIDE_BINDING	1	1	1
OXIDOREDUCTASE_ACTIVITY__ACTING_ON_SULFUR_GROUP_OF_DONORS	1	1	1
ENDODEOXYRIBONUCLEASE_ACTIVITY	1	1	1
PROTEIN_TYROSINE_PHOSPHATASE_ACTIVITY	1	1	1
RAS_GTPASE_ACTIVATOR_ACTIVITY	1	1	1
PHOSPHORIC_MONOESTER_HYDROLASE_ACTIVITY	1	1	1
DAMAGED_DNA_BINDING	1	1	1
RNA_HELICASE_ACTIVITY	1	1	1
LIPID_BINDING	1	1	1
KINASE_BINDING	0.797548	1	1
ALDO_KETO_REDUCTASE_ACTIVITY	1	1	1
PHOSPHOTRANSFERASE_ACTIVITY__ALCOHOL_GROUP_AS_ACCEPTOR	0.996163	0.867462	1
OXIDOREDUCTASE_ACTIVITY_GO_0016705	1	1	1
LIPASE_ACTIVITY	1	1	1
STEROID_DEHYDROGENASE_ACTIVITY	1	1	1
SUGAR_BINDING	1	1	1
INWARD_RECTIFIER_POTASSIUM_CHANNEL_ACTIVITY	1	1	1
RAS_GUANYL_NUCLEOTIDE_EXCHANGE_FACTOR_ACTIVITY	1	0.9728	1
CATION_BINDING	1	1	1
SPECIFIC_RNA_POLYMERASE_II_TRANSCRIPTION_FACTOR_ACTIVITY	1	1	1
PHOSPHATE_TRANSMEMBRANE_TRANSPORTER_ACTIVITY	1	1	1
SULFOTRANSFERASE_ACTIVITY	1	1	1
SERINE_TYPE_PEPTIDASE_ACTIVITY	1	1	1
DRUG_BINDING	1	1	1
ATP_DEPENDENT_HELICASE_ACTIVITY	1	1	1
ARYLSULFATASE_ACTIVITY	1	1	1
ZINC_ION_BINDING	0.871353	1	1
PROTEIN_HOMODIMERIZATION_ACTIVITY	1	1	1
HEPARIN_BINDING	1	1	1
RNA_POLYMERASE_II_TRANSCRIPTION_MEDIATOR_ACTIVITY	1	1	1
CALCIUM_ION_BINDING	1	1	1
HYDROLASE_ACTIVITY__ACTING_ON_CARBON_NITROGEN__BUT_NOT_PEPTIDE__BONDS	1	1	1
PROTEIN_TRANSPORTER_ACTIVITY	1	1	1
OXIDOREDUCTASE_ACTIVITY_GO_0016616	1	1	1
GTPASE_REGULATOR_ACTIVITY	1	1	1
METALLOPEPTIDASE_ACTIVITY	1	1	1
SOLUTE_SODIUM_SYMPORTER_ACTIVITY	1	1	1
RNA_POLYMERASE_II_TRANSCRIPTION_FACTOR_ACTIVITY	1	1	1
SODIUM_CHANNEL_ACTIVITY	0.80986	0.835471	1
RNA_SPLICING_FACTOR_ACTIVITY__TRANSESTERIFICATION_MECHANISM	0.923942	0.932153	1
METABOTROPIC_GLUTAMATE__GABA_B_LIKE_RECEPTOR_ACTIVITY	1	1	1
AMINE_RECEPTOR_ACTIVITY	1	1	1
STEROL_BINDING	1	1	1
VITAMIN_BINDING	1	1	1
SH2_DOMAIN_BINDING	1	1	1
VOLTAGE_GATED_POTASSIUM_CHANNEL_ACTIVITY	1	1	1
HYDROLASE_ACTIVITY__ACTING_ON_GLYCOSYL_BONDS	1	1	1
ANION_CATION_SYMPORTER_ACTIVITY	1	1	1
HYDROLASE_ACTIVITY__HYDROLYZING_O_GLYCOSYL_COMPOUNDS	1	1	1
SINGLE_STRANDED_DNA_BINDING	1	1	1
INTERLEUKIN_BINDING	1	1	1
ENZYME_ACTIVATOR_ACTIVITY	1	1	1
EXCITATORY_EXTRACELLULAR_LIGAND_GATED_ION_CHANNEL_ACTIVITY	1	1	1
LYASE_ACTIVITY	1	1	1
TRANSFERASE_ACTIVITY__TRANSFERRING_HEXOSYL_GROUPS	1	1	1
MANNOSYLTRANSFERASE_ACTIVITY	1	1	1
SH3_DOMAIN_BINDING	0.900932	1	1
OXIDOREDUCTASE_ACTIVITY__ACTING_ON_THE_CH_NH_GROUP_OF_DONORS	1	1	1
CARBOXY_LYASE_ACTIVITY	1	1	1
INOSITOL_OR_PHOSPHATIDYLINOSITOL_PHOSPHODIESTERASE_ACTIVITY	1	1	1
MICROTUBULE_BINDING	1	0.828655	1
MICROTUBULE_MOTOR_ACTIVITY	1	1	1
LIPOPROTEIN_BINDING	1	1	1
OXIDOREDUCTASE_ACTIVITY__ACTING_ON_PEROXIDE_AS_ACCEPTOR	1	1	1
NON_MEMBRANE_SPANNING_PROTEIN_TYROSINE_KINASE_ACTIVITY	1	1	1
THIOLESTER_HYDROLASE_ACTIVITY	0.923942	0.95587	1
ORGANIC_ANION_TRANSMEMBRANE_TRANSPORTER_ACTIVITY	1	1	1
NEUROPEPTIDE_BINDING	1	1	1
TASTE_RECEPTOR_ACTIVITY	NA	NA	1
UDP_GLYCOSYLTRANSFERASE_ACTIVITY	1	1	1
PHOSPHOLIPID_BINDING	1	1	1
CARBONATE_DEHYDRATASE_ACTIVITY	1	1	1
ELECTRON_CARRIER_ACTIVITY	1	1	1
AMINO_ACID_TRANSMEMBRANE_TRANSPORTER_ACTIVITY	1	1	1
HYDROLASE_ACTIVITY__HYDROLYZING_N_GLYCOSYL_COMPOUNDS	1	1	1
SMALL_CONJUGATING_PROTEIN_BINDING	0.80986	0.835471	1
LIGAND_DEPENDENT_NUCLEAR_RECEPTOR_ACTIVITY	1	1	1
HYDROLASE_ACTIVITY__ACTING_ON_ESTER_BONDS	1	1	1
FUCOSYLTRANSFERASE_ACTIVITY	1	1	1
SUGAR_TRANSMEMBRANE_TRANSPORTER_ACTIVITY	1	1	1
N_ACETYLTRANSFERASE_ACTIVITY	1	1	1
NEUROPEPTIDE_RECEPTOR_ACTIVITY	1	1	1
RIBONUCLEASE_ACTIVITY	1	1	1
TRANSCRIPTION_ELONGATION_REGULATOR_ACTIVITY	1	0.867462	1
POLYSACCHARIDE_BINDING	1	1	1
TRANSFERASE_ACTIVITY__TRANSFERRING_GLYCOSYL_GROUPS	1	1	1
NEUTRAL_AMINO_ACID_TRANSMEMBRANE_TRANSPORTER_ACTIVITY	0.774716	1	1
ANION_TRANSMEMBRANE_TRANSPORTER_ACTIVITY	1	1	1
STRUCTURAL_CONSTITUENT_OF_RIBOSOME	1	1	1
STEROID_DEHYDROGENASE_ACTIVITY__ACTING_ON_THE_CH_OH_GROUP_OF_DONORS__NAD_OR_NADP_AS_ACCEPTOR	1	1	1
PROTEIN_KINASE_ACTIVITY	0.783683	0.94961	1
MOLECULAR_ADAPTOR_ACTIVITY	0.881836	0.895273	1
SMALL_GTPASE_REGULATOR_ACTIVITY	1	1	1
SMAD_BINDING	1	1	1
ANTIGEN_BINDING	1	1	1
COFACTOR_TRANSPORTER_ACTIVITY	1	1	1
AMINE_TRANSMEMBRANE_TRANSPORTER_ACTIVITY	1	1	1
CHAPERONE_BINDING	0.900932	0.915032	1
RNA_POLYMERASE_II_TRANSCRIPTION_FACTOR_ACTIVITY__ENHANCER_BINDING	1	1	1
CYTOCHROME_C_OXIDASE_ACTIVITY	1	0.932153	1
OXIDOREDUCTASE_ACTIVITY	1	1	1
DELAYED_RECTIFIER_POTASSIUM_CHANNEL_ACTIVITY	1	1	1
PHOSPHORIC_ESTER_HYDROLASE_ACTIVITY	1	1	1
OXIDOREDUCTASE_ACTIVITY_GO_0016706	1	1	1
PEPTIDE_BINDING	0.972133	0.9728	1
ADP_BINDING	0.80986	1	1
NUCLEOTIDYLTRANSFERASE_ACTIVITY	0.914744	1	1
CHEMOKINE_ACTIVITY	1	1	1
PROTEIN_N_TERMINUS_BINDING	1	1	1
RNA_POLYMERASE_ACTIVITY	1	1	1
HISTONE_ACETYLTRANSFERASE_ACTIVITY	1	1	1
OXYGEN_BINDING	1	1	1
RNA_BINDING	0.900932	1	1
N_METHYLTRANSFERASE_ACTIVITY	0.900932	0.915032	1
3__5__CYCLIC_NUCLEOTIDE_PHOSPHODIESTERASE_ACTIVITY	0.900932	0.915032	1
STEROID_HORMONE_RECEPTOR_ACTIVITY	1	1	1
CARBOXYPEPTIDASE_ACTIVITY	1	1	1
INTRAMOLECULAR_OXIDOREDUCTASE_ACTIVITY	1	1	1
N_ACYLTRANSFERASE_ACTIVITY	1	1	1
ANION_CHANNEL_ACTIVITY	1	1	1
PROTEIN_KINASE_INHIBITOR_ACTIVITY	1	1	1
MONOSACCHARIDE_TRANSMEMBRANE_TRANSPORTER_ACTIVITY	1	1	1
TELOMERIC_DNA_BINDING	1	1	1
PROTEIN_TYROSINE_KINASE_ACTIVITY	1	1	1
PROTEIN_SERINE_THREONINE_PHOSPHATASE_ACTIVITY	1	1	1
CARBON_OXYGEN_LYASE_ACTIVITY	1	1	1
ACETYLGALACTOSAMINYLTRANSFERASE_ACTIVITY	1	1	1
SULFURIC_ESTER_HYDROLASE_ACTIVITY	1	1	1
TRANSCRIPTION_COACTIVATOR_ACTIVITY	1	1	1
ATP_DEPENDENT_RNA_HELICASE_ACTIVITY	1	1	1
ACETYLTRANSFERASE_ACTIVITY	1	1	1
CARBOHYDRATE_TRANSMEMBRANE_TRANSPORTER_ACTIVITY	1	1	1
POTASSIUM_CHANNEL_ACTIVITY	1	1	1
CHEMOKINE_RECEPTOR_BINDING	1	1	1
MONOOXYGENASE_ACTIVITY	1	1	1
RHODOPSIN_LIKE_RECEPTOR_ACTIVITY	1	1	1
KINASE_INHIBITOR_ACTIVITY	1	1	1
TRANSCRIPTION_COREPRESSOR_ACTIVITY	1	1	1
PEPTIDE_RECEPTOR_ACTIVITY	0.967327	0.9728	1
DEOXYRIBONUCLEASE_ACTIVITY	1	1	1
PHOSPHOINOSITIDE_BINDING	0.9481	0.95587	1
HYDROLASE_ACTIVITY__ACTING_ON_CARBON_NITROGEN__BUT_NOT_PEPTIDE__BONDS__IN_CYCLIC_AMIDINES	1	1	1
G_PROTEIN_COUPLED_RECEPTOR_ACTIVITY	1	1	1
TRANSCRIPTION_ACTIVATOR_ACTIVITY	1	1	1
COFACTOR_BINDING	1	1	1
TRANSLATION_FACTOR_ACTIVITY__NUCLEIC_ACID_BINDING	0.897472	1	1
NEUROPEPTIDE_HORMONE_ACTIVITY	1	1	1
ENDORIBONUCLEASE_ACTIVITY	1	1	1
DNA_POLYMERASE_ACTIVITY	1	1	1
ACTIN_BINDING	1	1	1
3__5__EXONUCLEASE_ACTIVITY	1	1	1
TRANSCRIPTION_REPRESSOR_ACTIVITY	1	1	1
TRANSFERASE_ACTIVITY__TRANSFERRING_ALKYL_OR_ARYL__OTHER_THAN_METHYL__GROUPS	1	1	1
COLLAGEN_BINDING	1	1	1
SEQUENCE_SPECIFIC_DNA_BINDING	1	1	1
CYCLIC_NUCLEOTIDE_PHOSPHODIESTERASE_ACTIVITY	0.923942	0.932153	1
NUCLEAR_HORMONE_RECEPTOR_BINDING	1	1	1
KINASE_ACTIVATOR_ACTIVITY	1	0.895273	1
PROTEIN_DEACETYLASE_ACTIVITY	1	1	1
DNA_DIRECTED_DNA_POLYMERASE_ACTIVITY	1	1	1
PHOSPHORIC_DIESTER_HYDROLASE_ACTIVITY	1	1	1
RNA_DEPENDENT_ATPASE_ACTIVITY	1	1	1
INOSITOL_OR_PHOSPHATIDYLINOSITOL_PHOSPHATASE_ACTIVITY	0.847914	0.867462	1
NUCLEOBASE__NUCLEOSIDE__NUCLEOTIDE_AND_NUCLEIC_ACID_TRANSMEMBRANE_TRANSPORTER_ACTIVITY	1	1	1
LIPID_KINASE_ACTIVITY	1	1	1
ENDOPEPTIDASE_ACTIVITY	0.897472	1	1
STRUCTURAL_MOLECULE_ACTIVITY	1	1	1
SIALYLTRANSFERASE_ACTIVITY	1	1	1
DOUBLE_STRANDED_RNA_BINDING	0.900932	1	1
IONOTROPIC_GLUTAMATE_RECEPTOR_ACTIVITY	0.847914	0.867462	1
ACETYLGLUCOSAMINYLTRANSFERASE_ACTIVITY	1	1	1
SERINE_HYDROLASE_ACTIVITY	1	1	1
NF_KAPPAB_BINDING	0.80986	0.835471	1
CARBON_CARBON_LYASE_ACTIVITY	1	1	1
PROTEIN_BINDING__BRIDGING	0.923942	0.932153	1
DEACETYLASE_ACTIVITY	1	1	1
TRANSMEMBRANE_RECEPTOR_ACTIVITY	1	1	1
PROTEIN_KINASE_REGULATOR_ACTIVITY	0.847914	0.867462	1
PHOSPHOLIPASE_C_ACTIVITY	1	1	1
LIGAND_GATED_CHANNEL_ACTIVITY	1	1	1
RHO_GUANYL_NUCLEOTIDE_EXCHANGE_FACTOR_ACTIVITY	1	1	1
DOUBLE_STRANDED_DNA_BINDING	0.792612	1	1
SMALL_GTPASE_BINDING	0.80986	0.835471	1
PATTERN_RECOGNITION_RECEPTOR_ACTIVITY	1	1	1
OXIDOREDUCTASE_ACTIVITY__ACTING_ON_THE_CH_CH_GROUP_OF_DONORS	1	1	1
ATP_DEPENDENT_DNA_HELICASE_ACTIVITY	0.847914	1	1
TRANSCRIPTION_FACTOR_ACTIVITY	1	1	1
ENDONUCLEASE_ACTIVITY	1	1	1
PDZ_DOMAIN_BINDING	1	1	1
TRANSMEMBRANE_RECEPTOR_PROTEIN_PHOSPHATASE_ACTIVITY	1	1	1
EXONUCLEASE_ACTIVITY	1	1	1
ACTIN_FILAMENT_BINDING	1	1	1
ACETYLCHOLINE_BINDING	1	1	1
STRUCTURE_SPECIFIC_DNA_BINDING	1	1	1
CYTOSKELETAL_PROTEIN_BINDING	1	1	1
DNA_DEPENDENT_ATPASE_ACTIVITY	0.992569	1	1
AUXILIARY_TRANSPORT_PROTEIN_ACTIVITY	0.967327	0.9728	1
POTASSIUM_CHANNEL_REGULATOR_ACTIVITY	1	1	1
PHOSPHOLIPASE_A2_ACTIVITY	1	1	1
MOTOR_ACTIVITY	1	1	1
AMINOPEPTIDASE_ACTIVITY	0.80986	0.835471	1
STEROID_BINDING	0.881836	0.895273	1
STEROID_HORMONE_RECEPTOR_BINDING	0.847914	0.867462	1
PHOSPHOPROTEIN_PHOSPHATASE_ACTIVITY	1	1	1
EXTRACELLULAR_LIGAND_GATED_ION_CHANNEL_ACTIVITY	1	1	1
HORMONE_ACTIVITY	1	1	1
PROTEIN_SERINE_THREONINE_TYROSINE_KINASE_ACTIVITY	1	1	1
OXIDOREDUCTASE_ACTIVITY__ACTING_ON_NADH_OR_NADPH	1	1	1
CARBOHYDRATE_KINASE_ACTIVITY	1	1	1
CHLORIDE_CHANNEL_ACTIVITY	1	1	1
HEMATOPOIETIN_INTERFERON_CLASS__D200_DOMAIN__CYTOKINE_RECEPTOR_ACTIVITY	1	1	1
CARBOXYLESTERASE_ACTIVITY	0.967327	0.9728	1
RHO_GTPASE_ACTIVATOR_ACTIVITY	1	1	1
PATTERN_BINDING	1	1	1
INTERLEUKIN_RECEPTOR_ACTIVITY	1	1	1
TRANSCRIPTION_FACTOR_BINDING	1	1	1
PROTEIN_KINASE_BINDING	1	1	1
TRANSMEMBRANE_RECEPTOR_PROTEIN_TYROSINE_KINASE_ACTIVITY	1	1	1
PHOSPHOLIPASE_ACTIVITY	1	1	1
PROTEIN_HETERODIMERIZATION_ACTIVITY	1	1	1
OXIDOREDUCTASE_ACTIVITY__ACTING_ON_THE_ALDEHYDE_OR_OXO_GROUP_OF_DONORS	1	1	1
TRANSFERASE_ACTIVITY__TRANSFERRING_PHOSPHORUS_CONTAINING_GROUPS	0.774716	0.915032	1
GTPASE_ACTIVATOR_ACTIVITY	1	1	1
PROTEIN_DIMERIZATION_ACTIVITY	0.9481	1	1
CHANNEL_REGULATOR_ACTIVITY	0.923942	0.932153	1
TRANSFERASE_ACTIVITY__TRANSFERRING_PENTOSYL_GROUPS	0.967327	0.9728	1
SIGNAL_SEQUENCE_BINDING	1	1	1
STRUCTURAL_CONSTITUENT_OF_MUSCLE	1	1	1
L_AMINO_ACID_TRANSMEMBRANE_TRANSPORTER_ACTIVITY	0.881836	1	1
OXIDOREDUCTASE_ACTIVITY__ACTING_ON_CH_OH_GROUP_OF_DONORS	0.900932	0.915032	1
COENZYME_BINDING	1	1	1
GTPASE_BINDING	0.826247	0.845368	1
GROWTH_FACTOR_BINDING	1	1	1
CHROMATIN_BINDING	1	1	1
LIPID_TRANSPORTER_ACTIVITY	1	1	1
AMINE_BINDING	1	1	1
TRANSITION_METAL_ION_BINDING	1	1	1
OXIDOREDUCTASE_ACTIVITY__ACTING_ON_THE_ALDEHYDE_OR_OXO_GROUP_OF_DONORS__NAD_OR_NADP_AS_ACCEPTOR	1	1	1
TRANSFERASE_ACTIVITY__TRANSFERRING_SULFUR_CONTAINING_GROUPS	1	1	1
GLYCOSAMINOGLYCAN_BINDING	1	1	1
NICOTINIC_ACETYLCHOLINE_ACTIVATED_CATION_SELECTIVE_CHANNEL_ACTIVITY	1	1	1
CALMODULIN_BINDING	1	0.630777	1
GLUTATHIONE_TRANSFERASE_ACTIVITY	1	1	1
THYROID_HORMONE_RECEPTOR_BINDING	1	1	1
CYTOKINE_BINDING	1	1	1
HYDROLASE_ACTIVITY__ACTING_ON_CARBON_NITROGEN__BUT_NOT_PEPTIDE__BONDS__IN_LINEAR_AMIDES	1	1	1
SERINE_TYPE_ENDOPEPTIDASE_ACTIVITY	1	1	1
TRANSITION_METAL_ION_TRANSMEMBRANE_TRANSPORTER_ACTIVITY	1	1	1
NUCLEASE_ACTIVITY	1	1	1
SECRETIN_LIKE_RECEPTOR_ACTIVITY	1	1	1
RIBONUCLEOPROTEIN_BINDING	1	1	1
GENERAL_RNA_POLYMERASE_II_TRANSCRIPTION_FACTOR_ACTIVITY	1	1	1
TRANSFERASE_ACTIVITY__TRANSFERRING_GROUPS_OTHER_THAN_AMINO_ACYL_GROUPS	1	1	1
DNA_BINDING	1	1	1
GALACTOSYLTRANSFERASE_ACTIVITY	1	1	1
SINGLE_STRANDED_RNA_BINDING	1	1	1
GUANYL_NUCLEOTIDE_EXCHANGE_FACTOR_ACTIVITY	1	1	1
PHOSPHOLIPID_TRANSPORTER_ACTIVITY	1	1	1
LOW_DENSITY_LIPOPROTEIN_BINDING	1	1	1
HORMONE_RECEPTOR_BINDING	1	1	1
CYTOKINE_ACTIVITY	0.80986	0.845368	1
METALLOENDOPEPTIDASE_ACTIVITY	1	1	1
ISOMERASE_ACTIVITY	1	1	1
MAP_KINASE_KINASE_KINASE_ACTIVITY	1	1	1
CASPASE_REGULATOR_ACTIVITY	1	1	1
EXTRACELLULAR_MATRIX_STRUCTURAL_CONSTITUENT	1	1	1
[truncated: 288 more rows]

## Sheet: Under 50 Negatively Correlated
Pathway	BA 47 Q Value	BA 11 Q Value	AVG Q Value
ACTIN_FILAMENT	0.0461553	0.594085	0.008
REACTOME_INTEGRIN_CELL_SURFACE_INTERACTIONS	0.0905877	0.52894	0.01
KEGG_REGULATION_OF_ACTIN_CYTOSKELETON	0.0605342	0.829492	0.01575
REACTOME_GAP_JUNCTION_TRAFFICKING	0.158562	0.52894	0.01575
PLASMA_MEMBRANE	0.0905877	0.60206	0.0216
CYTOPLASM_ORGANIZATION_AND_BIOGENESIS	0.310209	0.52894	0.0225
INTERCELLULAR_JUNCTION_ASSEMBLY	0.20019	0.594085	0.024
TIGHT_JUNCTION	0.129958	0.594085	0.024
APICAL_JUNCTION_COMPLEX	0.129958	0.60206	0.0251818
APICOLATERAL_PLASMA_MEMBRANE	0.129958	0.60206	0.0251818
CYTOSKELETAL_PROTEIN_BINDING	0.0605342	1	0.0251818
INTERCELLULAR_JUNCTION_ASSEMBLY_AND_MAINTENANCE	0.232228	0.594085	0.0384666
KEGG_FOCAL_ADHESION	0.0669391	1	0.0384666
KEGG_PROXIMAL_TUBULE_BICARBONATE_RECLAMATION	0.183236	0.641402	0.0384666
POSITIVE_REGULATION_OF_CELLULAR_PROCESS	0.277208	0.594085	0.0384666
CELL_JUNCTION	0.222503	0.60206	0.0417059
KEGG_CYTOKINE_CYTOKINE_RECEPTOR_INTERACTION	0.222961	0.594085	0.0417059
BIOCARTA_MCALPAIN_PATHWAY	0.0905877	1	0.0482778
TRANSMEMBRANE_RECEPTOR_PROTEIN_TYROSINE_KINASE_ACTIVITY	0.0905877	1	0.0594
REACTOME_GAP_JUNCTION_ASSEMBLY	0.560916	0.594085	0.0594
MEMBRANE	0.0905877	1	0.0594545
POSITIVE_REGULATION_OF_BIOLOGICAL_PROCESS	0.333838	0.594085	0.0594545
EXTRACELLULAR_REGION	0.129958	1	0.0651154
POSITIVE_REGULATION_OF_SIGNAL_TRANSDUCTION	0.388769	0.594085	0.0651154
REACTOME_NOTCH_HLH_TRANSCRIPTION_PATHWAY	0.0905877	1	0.0651154
REACTOME_CELLEXTRACELLULAR_MATRIX_INTERACTIONS	0.333838	0.594085	0.0651154
KEGG_CELL_ADHESION_MOLECULES_CAMS	0.222503	0.854387	0.0673
INTERCELLULAR_JUNCTION	0.241999	0.789074	0.0673
PROTEIN_COMPLEX_ASSEMBLY	0.129958	1	0.0673
REACTOME_GAP_JUNCTION_DEGRADATION	0.20019	0.99298	0.0673
ACTIN_FILAMENT_BASED_PROCESS	0.129958	1	0.0902258
ACTIN_CYTOSKELETON	0.129958	1	0.096147
TRANSMEMBRANE_RECEPTOR_PROTEIN_KINASE_ACTIVITY	0.129958	1	0.096147
REACTOME_HEMOSTASIS	0.199739	1	0.096147
ENDOCYTIC_VESICLE	0.232228	1	0.108944
REACTOME_CELL_JUNCTION_ORGANIZATION	0.333838	0.829492	0.108944
STRIATED_MUSCLE_CONTRACTION_GO_0006941	0.406924	0.717823	0.114079
AROMATIC_COMPOUND_METABOLIC_PROCESS	0.442181	0.701336	0.114079
REACTOME_REGULATION_OF_LIPID_METABOLISM_BY_PEROXISOME_PROLIFERATOR_ACTIVATED_RECEPTOR_ALPHA	0.333838	0.87392	0.121744
PLASMA_MEMBRANE_PART	0.222961	1	0.153238
PROTEIN_TYROSINE_KINASE_ACTIVITY	0.183236	1	0.153238
ENZYME_INHIBITOR_ACTIVITY	0.560916	0.701336	0.153238
ACTIN_CYTOSKELETON_ORGANIZATION_AND_BIOGENESIS	0.187244	1	0.159884
KEGG_ECM_RECEPTOR_INTERACTION	0.35421	1	0.182196
MEMBRANE_PART	0.20019	1	0.182196
HEMATOPOIETIN_INTERFERON_CLASS__D200_DOMAIN__CYTOKINE_RECEPTOR_ACTIVITY	0.884691	0.594085	0.182196
KEGG_LEUKOCYTE_TRANSENDOTHELIAL_MIGRATION	0.62774	0.789074	0.202362
REACTOME_IMMUNOREGULATORY_INTERACTIONS_BETWEEN_A_LYMPHOID_AND_A_NON_LYMPHOID_CELL	0.350721	1	0.202458
TRANSMEMBRANE_RECEPTOR_ACTIVITY	0.222503	1	0.202592
ACTIN_BINDING	0.222503	1	0.20362
BIOCARTA_TOB1_PATHWAY	0.222503	1	0.220073
WOUND_HEALING	0.222503	1	0.220073
ACTIN_FILAMENT_BINDING	0.222503	1	0.220073
REACTOME_SMOOTH_MUSCLE_CONTRACTION	0.222961	1	0.220073
REACTOME_PHOSPHOLIPASE_CMEDIATED_CASCADE	0.560916	0.865201	0.220073
BIOCARTA_UCALPAIN_PATHWAY	0.333838	1	0.222627
CYTOSKELETON	0.222503	1	0.222627
CLATHRIN_COATED_VESICLE	0.222503	1	0.222627
REACTOME_MUSCLE_CONTRACTION	0.222503	1	0.222627
BIOCARTA_LYM_PATHWAY	1	0.594085	0.223633
PROTEIN_KINASE_CASCADE	1	0.594085	0.22718
REACTOME_PLATELET_ACTIVATION	0.222961	1	0.235597
CELL_MIGRATION	0.664552	0.854387	0.236111
REACTOME_FORMATION_OF_PLATELET_PLUG	0.35421	1	0.236125
POSITIVE_REGULATION_OF_I_KAPPAB_KINASE_NF_KAPPAB_CASCADE	0.669898	0.854387	0.241723
SERINE_TYPE_ENDOPEPTIDASE_INHIBITOR_ACTIVITY	0.62774	0.99298	0.273727
SIGNAL_TRANSDUCTION	0.287592	1	0.29297
INTEGRAL_TO_MEMBRANE	0.277208	1	0.29584
ACTIN_FILAMENT_POLYMERIZATION	0.277208	1	0.29584
MONOCARBOXYLIC_ACID_METABOLIC_PROCESS	0.277208	1	0.299014
REGULATION_OF_I_KAPPAB_KINASE_NF_KAPPAB_CASCADE	0.744831	0.87392	0.304775
REGULATION_OF_BIOLOGICAL_QUALITY	0.297902	1	0.325764
KEGG_NOTCH_SIGNALING_PATHWAY	0.297902	1	0.326835
BIOCARTA_MONOCYTE_PATHWAY	1	0.60206	0.32768
RECEPTOR_BINDING	0.716869	1	0.32768
INTRINSIC_TO_MEMBRANE	0.310209	1	0.339408
CYTOSKELETON_ORGANIZATION_AND_BIOGENESIS	0.318236	1	0.350636
EXTRACELLULAR_REGION_PART	0.674199	1	0.365615
REACTOME_PLATELET_DEGRANULATION	0.333838	1	0.378177
INTEGRAL_TO_PLASMA_MEMBRANE	0.463098	1	0.389707
BLOOD_COAGULATION	0.333838	1	0.389707
COAGULATION	0.333838	1	0.389707
CYTOPLASMIC_VESICLE	0.334553	1	0.398554
KEGG_PATHWAYS_IN_CANCER	0.82302	1	0.425314
LEADING_EDGE	0.560916	1	0.425314
JNK_CASCADE	1	0.838824	0.425314
VESICLE	0.35421	1	0.428379
KEGG_PROPANOATE_METABOLISM	0.35421	1	0.429623
COATED_VESICLE	0.35421	1	0.429623
VESICLE_COAT	0.35421	1	0.429623
COATED_VESICLE_MEMBRANE	0.35421	1	0.429623
PROTEIN_OLIGOMERIZATION	0.35421	1	0.429623
TISSUE_MORPHOGENESIS	1	0.717823	0.429623
INTRINSIC_TO_PLASMA_MEMBRANE	0.543557	1	0.441702
MEMBRANE_COAT	0.392611	1	0.45747
COATED_MEMBRANE	0.392611	1	0.45747
PROTEIN_POLYMERIZATION	0.392611	1	0.45747
STRESS_ACTIVATED_PROTEIN_KINASE_SIGNALING_PATHWAY	1	0.865201	0.45747
STRUCTURAL_CONSTITUENT_OF_CYTOSKELETON	0.619388	1	0.45747
REACTOME_FGFR_LIGAND_BINDING_AND_ACTIVATION	0.795328	1	0.45747
REACTOME_AMINE_COMPOUND_SLC_TRANSPORTERS	0.795328	1	0.45747
REACTOME_FRS2MEDIATED_CASCADE	0.795328	1	0.45747
GROWTH	0.4858	1	0.476317
REACTOME_SIGNALING_BY_VEGF	0.406924	1	0.476317
REGULATION_OF_CELL_DIFFERENTIATION	0.62774	1	0.516685
HEMOSTASIS	0.442181	1	0.52167
CELL_PROJECTION	0.560916	1	0.52942
POSITIVE_REGULATION_OF_MAPKKK_CASCADE	1	0.829492	0.537398
BIOCARTA_CELL2CELL_PATHWAY	0.82302	1	0.538847
ATPASE_ACTIVITY__COUPLED_TO_TRANSMEMBRANE_MOVEMENT_OF_IONS__PHOSPHORYLATIVE_MECHANISM	0.884691	1	0.538847
REACTOME_TRIACYLGLYCERIDE_BIOSYNTHESIS	0.82302	1	0.538847
BIOCARTA_ECM_PATHWAY	0.598744	1	0.551425
REACTOME_THROMBIN_SIGNALLING_THROUGH_PROTEINASE_ACTIVATED_RECEPTORS	0.598744	1	0.551425
KEGG_PPAR_SIGNALING_PATHWAY	0.659809	1	0.565096
EXTRACELLULAR_SPACE	0.994205	1	0.584698
POSITIVE_REGULATION_OF_CELL_MIGRATION	0.523865	1	0.584698
KEGG_BIOSYNTHESIS_OF_UNSATURATED_FATTY_ACIDS	0.552536	1	0.61078
KEGG_DORSO_VENTRAL_AXIS_FORMATION	0.552536	1	0.61078
BIOCARTA_ACE2_PATHWAY	0.82302	1	0.61078
BIOCARTA_RARRXR_PATHWAY	0.884691	1	0.61078
POSITIVE_REGULATION_OF_CELL_DIFFERENTIATION	0.884691	1	0.61078
I_KAPPAB_KINASE_NF_KAPPAB_CASCADE	1	1	0.61078
CALMODULIN_BINDING	0.552536	1	0.61078
REACTOME_GENERIC_TRANSCRIPTION_PATHWAY	0.560916	1	0.624137
CYTOPLASMIC_MEMBRANE_BOUND_VESICLE	0.560916	1	0.63877
REGULATION_OF_JNK_CASCADE	1	0.865201	0.63877
ANATOMICAL_STRUCTURE_MORPHOGENESIS	0.82302	1	0.650771
MEMBRANE_BOUND_VESICLE	0.560916	1	0.655164
FEMALE_GAMETE_GENERATION	0.560916	1	0.655164
FATTY_ACID_BETA_OXIDATION	0.560916	1	0.655164
REGULATION_OF_BODY_FLUID_LEVELS	0.560916	1	0.655164
ACTIN_POLYMERIZATION_AND_OR_DEPOLYMERIZATION	0.560916	1	0.655164
AMINO_ACID_DERIVATIVE_BIOSYNTHETIC_PROCESS	0.560916	1	0.655164
REACTOME_CASPASE_MEDIATED_CLEAVAGE_OF_CYTOSKELETAL_PROTEINS	0.560916	1	0.655164
RUFFLE	0.659809	1	0.673595
POSITIVE_REGULATION_OF_TRANSCRIPTION_FROM_RNA_POLYMERASE_II_PROMOTER	1	1	0.673595
CYTOKINE_BINDING	1	1	0.682365
KEGG_COMPLEMENT_AND_COAGULATION_CASCADES	0.598744	1	0.698136
NITROGEN_COMPOUND_BIOSYNTHETIC_PROCESS	0.598744	1	0.698136
PROTEASE_INHIBITOR_ACTIVITY	0.963056	1	0.724028
CYTOPLASMIC_VESICLE_MEMBRANE	0.62774	1	0.755738
CYTOPLASMIC_VESICLE_PART	0.62774	1	0.755738
FATTY_ACID_BIOSYNTHETIC_PROCESS	0.62774	1	0.755738
REACTOME_GRB2_SOS_PROVIDES_LINKAGE_TO_MAPK_SIGNALING_FOR_INTERGRINS_	0.62774	1	0.755738
REACTOME_P130CAS_LINKAGE_TO_MAPK_SIGNALING_FOR_INTEGRINS	0.62774	1	0.755738
BIOCARTA_INTEGRIN_PATHWAY	1	1	0.763694
BRUSH_BORDER	0.63277	1	0.763694
POSITIVE_REGULATION_OF_DEVELOPMENTAL_PROCESS	1	1	0.774601
REGULATION_OF_SIGNAL_TRANSDUCTION	1	1	0.782429
FATTY_ACID_METABOLIC_PROCESS	0.659809	1	0.795493
KEGG_FC_GAMMA_R_MEDIATED_PHAGOCYTOSIS	0.659809	1	0.799928
VESICLE_MEMBRANE	0.659809	1	0.799928
REACTOME_GENES_INVOLVED_IN_APOPTOTIC_CLEAVAGE_OF_CELLULAR_PROTEINS	0.659809	1	0.799928
BIOCARTA_CFTR_PATHWAY	0.669898	1	0.810604
BIOCARTA_EGFR_SMRTE_PATHWAY	0.669898	1	0.810604
PROTEIN_TETRAMERIZATION	0.669898	1	0.810604
ACTIVE_TRANSMEMBRANE_TRANSPORTER_ACTIVITY	0.916596	1	0.810604
PHOSPHATASE_INHIBITOR_ACTIVITY	1	1	0.810604
PROTEIN_KINASE_ACTIVITY	0.664552	1	0.810604
ATPASE_ACTIVITY__COUPLED_TO_TRANSMEMBRANE_MOVEMENT_OF_IONS	1	1	0.810604
RECEPTOR_ACTIVITY	0.664552	1	0.810604
TRANSMEMBRANE_TRANSPORTER_ACTIVITY	0.709038	1	0.810604
REACTOME_A_THIRD_PROTEOLYTIC_CLEAVAGE_RELEASES_NICD	0.669898	1	0.810604
REACTOME_GAB1_SIGNALOSOME	0.669898	1	0.810604
REACTOME_METABOLISM_OF_LIPIDS_AND_LIPOPROTEINS	0.709753	1	0.810604
REACTOME_PECAM1_INTERACTIONS	0.669898	1	0.810604
REACTOME_G_BETA_GAMMA_SIGNALLING_THROUGH_PLC_BETA	1	1	0.810604
CELL_SURFACE_RECEPTOR_LINKED_SIGNAL_TRANSDUCTION_GO_0007166	0.674199	1	0.811411
PHOTORECEPTOR_CELL_MAINTENANCE	1	1	0.811411
KERATINOCYTE_DIFFERENTIATION	1	1	0.811411
REACTOME_BASIGIN_INTERACTIONS	1	0.854387	0.816573
NEGATIVE_REGULATION_OF_CELL_PROLIFERATION	0.698073	1	0.830686
REGULATION_OF_CYTOSKELETON_ORGANIZATION_AND_BIOGENESIS	0.795328	1	0.864896
KEGG_ARRHYTHMOGENIC_RIGHT_VENTRICULAR_CARDIOMYOPATHY_ARVC	1	1	0.884971
MOTOR_ACTIVITY	1	1	0.887257
ACTIN_FILAMENT_BUNDLE_FORMATION	0.744831	1	0.895135
OXIDOREDUCTASE_ACTIVITY__ACTING_ON_THE_ALDEHYDE_OR_OXO_GROUP_OF_DONORS__NAD_OR_NADP_AS_ACCEPTOR	0.744831	1	0.895135
KEGG_RENAL_CELL_CARCINOMA	0.744831	1	0.897438
KEGG_LYSINE_DEGRADATION	0.744831	1	0.897731
INTERCALATED_DISC	1	1	0.953648
REACTOME_CELL_SURFACE_INTERACTIONS_AT_THE_VASCULAR_WALL	1	1	0.953648
REACTOME_G_ALPHA_I_SIGNALLING_EVENTS	0.807293	1	0.953648
KEGG_BLADDER_CANCER	0.795328	1	0.953675
EXTRINSIC_TO_MEMBRANE	0.795328	1	0.953675
BIOGENIC_AMINE_METABOLIC_PROCESS	0.795328	1	0.953675
FEMALE_PREGNANCY	1	1	0.953675
FATTY_ACID_OXIDATION	0.795328	1	0.953675
REGULATION_OF_ACTIN_FILAMENT_LENGTH	0.795328	1	0.953675
SENSORY_PERCEPTION	1	1	0.953675
AMINE_BIOSYNTHETIC_PROCESS	0.795328	1	0.953675
CARBOHYDRATE_BINDING	0.795328	1	0.953675
REACTOME_METABOLISM_OF_NITRIC_OXIDE	0.795328	1	0.953675
REACTOME_ADP_SIGNALLING_THROUGH_P2Y_PURINOCEPTOR_12	1	1	0.953675
REACTOME_THROMBOXANE_SIGNALLING_THROUGH_TP_RECEPTOR	1	1	0.953675
PHOSPHOTRANSFERASE_ACTIVITY__ALCOHOL_GROUP_AS_ACCEPTOR	0.817638	1	0.986266
SUBSTRATE_SPECIFIC_TRANSMEMBRANE_TRANSPORTER_ACTIVITY	0.817638	1	0.987153
MACROMOLECULAR_COMPLEX_ASSEMBLY	0.819036	1	0.990853
REACTOME_G_ALPHA_12_13_SIGNALLING_EVENTS	0.819036	1	0.990853
BIOCARTA_RHO_PATHWAY	0.821368	1	0.994447
KEGG_GLYCOLYSIS_GLUCONEOGENESIS	1	1	1
KEGG_CITRATE_CYCLE_TCA_CYCLE	1	1	1
KEGG_PENTOSE_PHOSPHATE_PATHWAY	1	1	1
KEGG_PENTOSE_AND_GLUCURONATE_INTERCONVERSIONS	1	1	1
KEGG_FRUCTOSE_AND_MANNOSE_METABOLISM	1	1	1
KEGG_GALACTOSE_METABOLISM	1	1	1
KEGG_ASCORBATE_AND_ALDARATE_METABOLISM	1	1	1
KEGG_FATTY_ACID_METABOLISM	0.82302	1	1
KEGG_STEROID_BIOSYNTHESIS	1	1	1
KEGG_PRIMARY_BILE_ACID_BIOSYNTHESIS	1	1	1
KEGG_STEROID_HORMONE_BIOSYNTHESIS	1	1	1
KEGG_OXIDATIVE_PHOSPHORYLATION	1	1	1
KEGG_PURINE_METABOLISM	1	1	1
KEGG_PYRIMIDINE_METABOLISM	1	1	1
KEGG_ALANINE_ASPARTATE_AND_GLUTAMATE_METABOLISM	1	1	1
KEGG_GLYCINE_SERINE_AND_THREONINE_METABOLISM	1	1	1
KEGG_CYSTEINE_AND_METHIONINE_METABOLISM	1	1	1
KEGG_VALINE_LEUCINE_AND_ISOLEUCINE_DEGRADATION	1	1	1
KEGG_VALINE_LEUCINE_AND_ISOLEUCINE_BIOSYNTHESIS	1	1	1
KEGG_ARGININE_AND_PROLINE_METABOLISM	1	1	1
KEGG_HISTIDINE_METABOLISM	1	1	1
KEGG_TYROSINE_METABOLISM	1	1	1
KEGG_PHENYLALANINE_METABOLISM	1	1	1
KEGG_TRYPTOPHAN_METABOLISM	1	1	1
KEGG_BETA_ALANINE_METABOLISM	1	1	1
KEGG_TAURINE_AND_HYPOTAURINE_METABOLISM	1	1	1
KEGG_SELENOAMINO_ACID_METABOLISM	1	1	1
KEGG_GLUTATHIONE_METABOLISM	1	1	1
KEGG_STARCH_AND_SUCROSE_METABOLISM	1	1	1
KEGG_N_GLYCAN_BIOSYNTHESIS	1	1	1
KEGG_OTHER_GLYCAN_DEGRADATION	1	1	1
KEGG_O_GLYCAN_BIOSYNTHESIS	1	1	1
KEGG_AMINO_SUGAR_AND_NUCLEOTIDE_SUGAR_METABOLISM	1	1	1
KEGG_GLYCOSAMINOGLYCAN_DEGRADATION	1	1	1
KEGG_GLYCOSAMINOGLYCAN_BIOSYNTHESIS_CHONDROITIN_SULFATE	1	1	1
KEGG_GLYCOSAMINOGLYCAN_BIOSYNTHESIS_KERATAN_SULFATE	1	1	1
KEGG_GLYCOSAMINOGLYCAN_BIOSYNTHESIS_HEPARAN_SULFATE	1	1	1
KEGG_GLYCEROLIPID_METABOLISM	1	1	1
KEGG_INOSITOL_PHOSPHATE_METABOLISM	1	1	1
KEGG_GLYCOSYLPHOSPHATIDYLINOSITOL_GPI_ANCHOR_BIOSYNTHESIS	1	1	1
KEGG_GLYCEROPHOSPHOLIPID_METABOLISM	1	1	1
KEGG_ETHER_LIPID_METABOLISM	1	1	1
KEGG_ARACHIDONIC_ACID_METABOLISM	1	1	1
KEGG_LINOLEIC_ACID_METABOLISM	1	1	1
KEGG_ALPHA_LINOLENIC_ACID_METABOLISM	1	1	1
KEGG_SPHINGOLIPID_METABOLISM	1	1	1
KEGG_GLYCOSPHINGOLIPID_BIOSYNTHESIS_LACTO_AND_NEOLACTO_SERIES	1	1	1
KEGG_GLYCOSPHINGOLIPID_BIOSYNTHESIS_GLOBO_SERIES	1	1	1
KEGG_GLYCOSPHINGOLIPID_BIOSYNTHESIS_GANGLIO_SERIES	1	1	1
KEGG_PYRUVATE_METABOLISM	1	1	1
KEGG_GLYOXYLATE_AND_DICARBOXYLATE_METABOLISM	1	1	1
KEGG_BUTANOATE_METABOLISM	1	1	1
KEGG_ONE_CARBON_POOL_BY_FOLATE	1	1	1
KEGG_RIBOFLAVIN_METABOLISM	1	1	1
KEGG_NICOTINATE_AND_NICOTINAMIDE_METABOLISM	1	1	1
KEGG_PANTOTHENATE_AND_COA_BIOSYNTHESIS	1	1	1
KEGG_FOLATE_BIOSYNTHESIS	1	1	1
KEGG_RETINOL_METABOLISM	1	1	1
KEGG_PORPHYRIN_AND_CHLOROPHYLL_METABOLISM	1	1	1
KEGG_TERPENOID_BACKBONE_BIOSYNTHESIS	1	1	1
KEGG_LIMONENE_AND_PINENE_DEGRADATION	1	1	1
KEGG_NITROGEN_METABOLISM	1	1	1
KEGG_SULFUR_METABOLISM	1	1	1
KEGG_AMINOACYL_TRNA_BIOSYNTHESIS	1	1	1
KEGG_METABOLISM_OF_XENOBIOTICS_BY_CYTOCHROME_P450	1	1	1
KEGG_DRUG_METABOLISM_CYTOCHROME_P450	1	1	1
KEGG_DRUG_METABOLISM_OTHER_ENZYMES	1	1	1
KEGG_ABC_TRANSPORTERS	1	1	1
KEGG_RIBOSOME	1	1	1
KEGG_RNA_DEGRADATION	1	1	1
KEGG_RNA_POLYMERASE	1	1	1
KEGG_BASAL_TRANSCRIPTION_FACTORS	1	1	1
KEGG_DNA_REPLICATION	1	1	1
KEGG_SPLICEOSOME	1	1	1
KEGG_PROTEASOME	1	1	1
KEGG_PROTEIN_EXPORT	1	1	1
KEGG_BASE_EXCISION_REPAIR	1	1	1
KEGG_NUCLEOTIDE_EXCISION_REPAIR	1	1	1
KEGG_MISMATCH_REPAIR	1	1	1
KEGG_HOMOLOGOUS_RECOMBINATION	1	1	1
KEGG_NON_HOMOLOGOUS_END_JOINING	1	1	1
KEGG_MAPK_SIGNALING_PATHWAY	1	1	1
KEGG_ERBB_SIGNALING_PATHWAY	1	1	1
KEGG_CALCIUM_SIGNALING_PATHWAY	1	1	1
KEGG_CHEMOKINE_SIGNALING_PATHWAY	1	1	1
KEGG_PHOSPHATIDYLINOSITOL_SIGNALING_SYSTEM	1	1	1
KEGG_NEUROACTIVE_LIGAND_RECEPTOR_INTERACTION	1	1	1
KEGG_CELL_CYCLE	1	1	1
KEGG_OOCYTE_MEIOSIS	1	1	1
KEGG_P53_SIGNALING_PATHWAY	1	1	1
KEGG_UBIQUITIN_MEDIATED_PROTEOLYSIS	1	1	1
KEGG_SNARE_INTERACTIONS_IN_VESICULAR_TRANSPORT	1	1	1
KEGG_REGULATION_OF_AUTOPHAGY	1	1	1
KEGG_LYSOSOME	1	1	1
KEGG_ENDOCYTOSIS	1	1	1
KEGG_PEROXISOME	1	1	1
KEGG_MTOR_SIGNALING_PATHWAY	1	1	1
KEGG_APOPTOSIS	1	1	1
KEGG_CARDIAC_MUSCLE_CONTRACTION	1	1	1
KEGG_VASCULAR_SMOOTH_MUSCLE_CONTRACTION	1	1	1
KEGG_WNT_SIGNALING_PATHWAY	1	1	1
KEGG_HEDGEHOG_SIGNALING_PATHWAY	1	1	1
KEGG_TGF_BETA_SIGNALING_PATHWAY	1	1	1
KEGG_AXON_GUIDANCE	1	1	1
KEGG_VEGF_SIGNALING_PATHWAY	1	1	1
KEGG_ADHERENS_JUNCTION	0.82302	1	1
KEGG_TIGHT_JUNCTION	1	1	1
KEGG_GAP_JUNCTION	1	1	1
KEGG_ANTIGEN_PROCESSING_AND_PRESENTATION	1	1	1
KEGG_RENIN_ANGIOTENSIN_SYSTEM	1	1	1
KEGG_TOLL_LIKE_RECEPTOR_SIGNALING_PATHWAY	1	1	1
KEGG_NOD_LIKE_RECEPTOR_SIGNALING_PATHWAY	1	1	1
KEGG_RIG_I_LIKE_RECEPTOR_SIGNALING_PATHWAY	1	1	1
KEGG_CYTOSOLIC_DNA_SENSING_PATHWAY	1	1	1
KEGG_JAK_STAT_SIGNALING_PATHWAY	1	1	1
KEGG_HEMATOPOIETIC_CELL_LINEAGE	1	1	1
KEGG_NATURAL_KILLER_CELL_MEDIATED_CYTOTOXICITY	1	1	1
KEGG_T_CELL_RECEPTOR_SIGNALING_PATHWAY	1	1	1
KEGG_B_CELL_RECEPTOR_SIGNALING_PATHWAY	1	1	1
KEGG_FC_EPSILON_RI_SIGNALING_PATHWAY	1	1	1
KEGG_INTESTINAL_IMMUNE_NETWORK_FOR_IGA_PRODUCTION	1	1	1
KEGG_CIRCADIAN_RHYTHM_MAMMAL	1	1	1
KEGG_LONG_TERM_POTENTIATION	1	1	1
KEGG_NEUROTROPHIN_SIGNALING_PATHWAY	1	1	1
KEGG_LONG_TERM_DEPRESSION	1	1	1
KEGG_OLFACTORY_TRANSDUCTION	1	1	1
KEGG_TASTE_TRANSDUCTION	1	1	1
KEGG_INSULIN_SIGNALING_PATHWAY	1	1	1
KEGG_GNRH_SIGNALING_PATHWAY	1	1	1
KEGG_PROGESTERONE_MEDIATED_OOCYTE_MATURATION	1	1	1
KEGG_MELANOGENESIS	1	1	1
KEGG_ADIPOCYTOKINE_SIGNALING_PATHWAY	1	1	1
KEGG_TYPE_II_DIABETES_MELLITUS	1	1	1
KEGG_TYPE_I_DIABETES_MELLITUS	1	1	1
KEGG_MATURITY_ONSET_DIABETES_OF_THE_YOUNG	1	1	1
KEGG_ALDOSTERONE_REGULATED_SODIUM_REABSORPTION	1	1	1
KEGG_VASOPRESSIN_REGULATED_WATER_REABSORPTION	1	1	1
KEGG_ALZHEIMERS_DISEASE	1	1	1
KEGG_PARKINSONS_DISEASE	1	1	1
KEGG_AMYOTROPHIC_LATERAL_SCLEROSIS_ALS	1	1	1
KEGG_HUNTINGTONS_DISEASE	1	1	1
KEGG_PRION_DISEASES	1	1	1
KEGG_VIBRIO_CHOLERAE_INFECTION	1	1	1
KEGG_EPITHELIAL_CELL_SIGNALING_IN_HELICOBACTER_PYLORI_INFECTION	1	1	1
KEGG_PATHOGENIC_ESCHERICHIA_COLI_INFECTION	1	1	1
KEGG_LEISHMANIA_INFECTION	1	1	1
KEGG_COLORECTAL_CANCER	1	1	1
KEGG_PANCREATIC_CANCER	1	1	1
KEGG_ENDOMETRIAL_CANCER	1	1	1
KEGG_GLIOMA	1	1	1
KEGG_PROSTATE_CANCER	0.864644	1	1
KEGG_THYROID_CANCER	1	1	1
KEGG_BASAL_CELL_CARCINOMA	1	1	1
KEGG_MELANOMA	0.841443	1	1
KEGG_CHRONIC_MYELOID_LEUKEMIA	1	1	1
KEGG_ACUTE_MYELOID_LEUKEMIA	1	1	1
KEGG_SMALL_CELL_LUNG_CANCER	1	1	1
KEGG_NON_SMALL_CELL_LUNG_CANCER	1	1	1
KEGG_ASTHMA	1	1	1
KEGG_AUTOIMMUNE_THYROID_DISEASE	1	1	1
KEGG_SYSTEMIC_LUPUS_ERYTHEMATOSUS	1	1	1
KEGG_ALLOGRAFT_REJECTION	1	1	1
KEGG_GRAFT_VERSUS_HOST_DISEASE	1	1	1
KEGG_PRIMARY_IMMUNODEFICIENCY	1	1	1
KEGG_HYPERTROPHIC_CARDIOMYOPATHY_HCM	1	1	1
KEGG_DILATED_CARDIOMYOPATHY	1	1	1
KEGG_VIRAL_MYOCARDITIS	1	1	1
BIOCARTA_RELA_PATHWAY	1	1	1
BIOCARTA_NO1_PATHWAY	1	1	1
BIOCARTA_CSK_PATHWAY	1	1	1
BIOCARTA_SRCRPTP_PATHWAY	1	1	1
BIOCARTA_AMI_PATHWAY	1	1	1
BIOCARTA_GRANULOCYTES_PATHWAY	1	1	1
BIOCARTA_ARAP_PATHWAY	1	1	1
BIOCARTA_AGR_PATHWAY	1	1	1
BIOCARTA_AKAP95_PATHWAY	1	1	1
BIOCARTA_AKT_PATHWAY	1	1	1
BIOCARTA_ALK_PATHWAY	1	1	1
BIOCARTA_AT1R_PATHWAY	1	1	1
BIOCARTA_ASBCELL_PATHWAY	1	1	1
BIOCARTA_DNAFRAGMENT_PATHWAY	1	1	1
BIOCARTA_CHEMICAL_PATHWAY	1	1	1
BIOCARTA_SPPA_PATHWAY	1	1	1
BIOCARTA_ATM_PATHWAY	1	1	1
BIOCARTA_AGPCR_PATHWAY	1	1	1
BIOCARTA_BCELLSURVIVAL_PATHWAY	1	1	1
BIOCARTA_BLYMPHOCYTE_PATHWAY	1	1	1
BIOCARTA_BCR_PATHWAY	1	1	1
BIOCARTA_BIOPEPTIDES_PATHWAY	1	1	1
BIOCARTA_NEUROTRANSMITTERS_PATHWAY	1	1	1
BIOCARTA_RANKL_PATHWAY	1	1	1
BIOCARTA_CACAM_PATHWAY	1	1	1
BIOCARTA_CDMAC_PATHWAY	1	1	1
BIOCARTA_CARM_ER_PATHWAY	1	1	1
BIOCARTA_CASPASE_PATHWAY	1	1	1
BIOCARTA_CBL_PATHWAY	1	1	1
BIOCARTA_CCR3_PATHWAY	1	1	1
BIOCARTA_CD40_PATHWAY	1	1	1
BIOCARTA_MCM_PATHWAY	1	1	1
BIOCARTA_G1_PATHWAY	1	1	1
BIOCARTA_G2_PATHWAY	1	1	1
BIOCARTA_LAIR_PATHWAY	1	1	1
BIOCARTA_CERAMIDE_PATHWAY	1	1	1
BIOCARTA_TID_PATHWAY	1	1	1
BIOCARTA_CLASSIC_PATHWAY	1	1	1
BIOCARTA_COMP_PATHWAY	1	1	1
BIOCARTA_VDR_PATHWAY	1	1	1
BIOCARTA_HDAC_PATHWAY	1	1	1
BIOCARTA_GCR_PATHWAY	1	1	1
BIOCARTA_CTCF_PATHWAY	1	1	1
BIOCARTA_CTL_PATHWAY	1	1	1
BIOCARTA_CXCR4_PATHWAY	1	1	1
BIOCARTA_CELLCYCLE_PATHWAY	1	1	1
BIOCARTA_CYTOKINE_PATHWAY	1	1	1
BIOCARTA_INFLAM_PATHWAY	1	1	1
BIOCARTA_D4GDI_PATHWAY	1	1	1
BIOCARTA_DC_PATHWAY	1	1	1
BIOCARTA_P35ALZHEIMERS_PATHWAY	1	1	1
BIOCARTA_RNA_PATHWAY	1	1	1
BIOCARTA_MTA3_PATHWAY	1	1	1
BIOCARTA_SKP2E2F_PATHWAY	1	1	1
BIOCARTA_CALCINEURIN_PATHWAY	1	1	1
BIOCARTA_EGF_PATHWAY	1	1	1
BIOCARTA_ETC_PATHWAY	1	1	1
BIOCARTA_NDKDYNAMIN_PATHWAY	1	1	1
BIOCARTA_EPHA4_PATHWAY	1	1	1
BIOCARTA_EPO_PATHWAY	1	1	1
BIOCARTA_ERK_PATHWAY	1	1	1
BIOCARTA_ERYTH_PATHWAY	1	1	1
BIOCARTA_EPONFKB_PATHWAY	1	1	1
BIOCARTA_EIF_PATHWAY	1	1	1
BIOCARTA_EXTRINSIC_PATHWAY	1	1	1
BIOCARTA_FAS_PATHWAY	1	1	1
BIOCARTA_FCER1_PATHWAY	1	1	1
BIOCARTA_FEEDER_PATHWAY	1	1	1
BIOCARTA_FIBRINOLYSIS_PATHWAY	0.82302	1	1
BIOCARTA_FMLP_PATHWAY	1	1	1
BIOCARTA_FREE_PATHWAY	1	1	1
BIOCARTA_GABA_PATHWAY	1	1	1
BIOCARTA_GATA3_PATHWAY	1	1	1
BIOCARTA_GLYCOLYSIS_PATHWAY	1	1	1
BIOCARTA_SET_PATHWAY	1	1	1
BIOCARTA_GH_PATHWAY	1	1	1
BIOCARTA_AHSP_PATHWAY	1	1	1
BIOCARTA_TCAPOPTOSIS_PATHWAY	1	1	1
BIOCARTA_HIVNEF_PATHWAY	1	1	1
BIOCARTA_SALMONELLA_PATHWAY	1	1	1
BIOCARTA_MPR_PATHWAY	1	1	1
BIOCARTA_HCMV_PATHWAY	1	1	1
BIOCARTA_P53HYPOXIA_PATHWAY	1	1	1
BIOCARTA_HIF_PATHWAY	1	1	1
BIOCARTA_IGF1_PATHWAY	1	1	1
BIOCARTA_IL17_PATHWAY	1	1	1
BIOCARTA_IL2_PATHWAY	1	1	1
BIOCARTA_IL3_PATHWAY	1	1	1
BIOCARTA_IL4_PATHWAY	1	1	1
BIOCARTA_IL5_PATHWAY	1	1	1
BIOCARTA_IL6_PATHWAY	1	1	1
BIOCARTA_IL10_PATHWAY	1	1	1
BIOCARTA_IL12_PATHWAY	1	1	1
BIOCARTA_IL2RB_PATHWAY	1	1	1
BIOCARTA_IL22BP_PATHWAY	1	1	1
BIOCARTA_IL7_PATHWAY	1	1	1
BIOCARTA_GSK3_PATHWAY	1	1	1
BIOCARTA_DEATH_PATHWAY	1	1	1
BIOCARTA_RACCYCD_PATHWAY	1	1	1
BIOCARTA_GLEEVEC_PATHWAY	1	1	1
BIOCARTA_INSULIN_PATHWAY	1	1	1
BIOCARTA_INTRINSIC_PATHWAY	1	1	1
BIOCARTA_KERATINOCYTE_PATHWAY	1	1	1
BIOCARTA_TCRA_PATHWAY	1	1	1
BIOCARTA_LECTIN_PATHWAY	1	1	1
BIOCARTA_PYK2_PATHWAY	1	1	1
BIOCARTA_MAPK_PATHWAY	1	1	1
BIOCARTA_PPARA_PATHWAY	1	1	1
BIOCARTA_ETS_PATHWAY	1	1	1
BIOCARTA_MTOR_PATHWAY	1	1	1
BIOCARTA_IGF1R_PATHWAY	1	1	1
BIOCARTA_PITX2_PATHWAY	1	1	1
BIOCARTA_NGF_PATHWAY	1	1	1
BIOCARTA_VIP_PATHWAY	1	1	1
BIOCARTA_NFAT_PATHWAY	1	1	1
BIOCARTA_NTHI_PATHWAY	1	1	1
BIOCARTA_NFKB_PATHWAY	1	1	1
BIOCARTA_NOS1_PATHWAY	1	1	1
BIOCARTA_NO2IL12_PATHWAY	1	1	1
BIOCARTA_NUCLEARRS_PATHWAY	1	1	1
BIOCARTA_ARENRF2_PATHWAY	1	1	1
BIOCARTA_P38MAPK_PATHWAY	1	1	1
BIOCARTA_P53_PATHWAY	1	1	1
BIOCARTA_PDGF_PATHWAY	1	1	1
BIOCARTA_CCR5_PATHWAY	1	1	1
BIOCARTA_PTDINS_PATHWAY	1	1	1
BIOCARTA_PLCE_PATHWAY	1	1	1
BIOCARTA_EDG1_PATHWAY	1	1	1
BIOCARTA_CDK5_PATHWAY	1	1	1
BIOCARTA_MYOSIN_PATHWAY	1	1	1
BIOCARTA_PLATELETAPP_PATHWAY	1	1	1
BIOCARTA_PS1_PATHWAY	1	1	1
BIOCARTA_PROTEASOME_PATHWAY	1	1	1
BIOCARTA_AKAPCENTROSOME_PATHWAY	1	1	1
BIOCARTA_PTEN_PATHWAY	1	1	1
BIOCARTA_RAB_PATHWAY	1	1	1
BIOCARTA_RAC1_PATHWAY	1	1	1
BIOCARTA_RAS_PATHWAY	1	1	1
BIOCARTA_NKCELLS_PATHWAY	1	1	1
BIOCARTA_RB_PATHWAY	1	1	1
BIOCARTA_CHREBP2_PATHWAY	1	1	1
BIOCARTA_BAD_PATHWAY	1	1	1
BIOCARTA_CK1_PATHWAY	1	1	1
BIOCARTA_EIF2_PATHWAY	1	1	1
BIOCARTA_EIF4_PATHWAY	1	1	1
BIOCARTA_STEM_PATHWAY	1	1	1
BIOCARTA_P27_PATHWAY	1	1	1
BIOCARTA_PGC1A_PATHWAY	1	1	1
BIOCARTA_PML_PATHWAY	1	1	1
BIOCARTA_DREAM_PATHWAY	1	1	1
BIOCARTA_LEPTIN_PATHWAY	1	1	1
BIOCARTA_AKAP13_PATHWAY	1	1	1
BIOCARTA_ATRBRCA_PATHWAY	1	1	1
BIOCARTA_CARDIACEGF_PATHWAY	0.884691	1	1
BIOCARTA_HER2_PATHWAY	1	1	1
BIOCARTA_ERK5_PATHWAY	1	1	1
BIOCARTA_MAL_PATHWAY	1	1	1
BIOCARTA_MEF2D_PATHWAY	1	1	1
BIOCARTA_MITOCHONDRIA_PATHWAY	1	1	1
BIOCARTA_ACH_PATHWAY	1	1	1
BIOCARTA_PARKIN_PATHWAY	1	1	1
BIOCARTA_CDC42RAC_PATHWAY	1	1	1
BIOCARTA_RANMS_PATHWAY	1	1	1
BIOCARTA_BARR_MAPK_PATHWAY	1	1	1
BIOCARTA_BARRESTIN_SRC_PATHWAY	1	1	1
BIOCARTA_NKT_PATHWAY	1	1	1
BIOCARTA_IL1R_PATHWAY	1	1	1
BIOCARTA_MET_PATHWAY	1	1	1
BIOCARTA_GPCR_PATHWAY	1	1	1
BIOCARTA_IGF1MTOR_PATHWAY	1	1	1
BIOCARTA_SODD_PATHWAY	1	1	1
BIOCARTA_SHH_PATHWAY	1	1	1
BIOCARTA_PTC1_PATHWAY	1	1	1
BIOCARTA_SPRY_PATHWAY	1	1	1
BIOCARTA_BARRESTIN_PATHWAY	1	1	1
BIOCARTA_STATHMIN_PATHWAY	1	1	1
BIOCARTA_HSP27_PATHWAY	1	1	1
BIOCARTA_TCR_PATHWAY	1	1	1
BIOCARTA_TCYTOTOXIC_PATHWAY	1	1	1
BIOCARTA_THELPER_PATHWAY	1	1	1
BIOCARTA_TALL1_PATHWAY	1	1	1
BIOCARTA_TEL_PATHWAY	1	1	1
BIOCARTA_TGFB_PATHWAY	1	1	1
BIOCARTA_TH1TH2_PATHWAY	1	1	1
BIOCARTA_41BB_PATHWAY	1	1	1
BIOCARTA_KREB_PATHWAY	1	1	1
BIOCARTA_CTLA4_PATHWAY	1	1	1
BIOCARTA_LONGEVITY_PATHWAY	1	1	1
BIOCARTA_SARS_PATHWAY	1	1	1
BIOCARTA_PAR1_PATHWAY	1	1	1
BIOCARTA_STRESS_PATHWAY	1	1	1
BIOCARTA_TNFR1_PATHWAY	1	1	1
BIOCARTA_TNFR2_PATHWAY	1	1	1
BIOCARTA_TOLL_PATHWAY	1	1	1
BIOCARTA_TPO_PATHWAY	1	1	1
BIOCARTA_CREB_PATHWAY	1	1	1
BIOCARTA_CARM1_PATHWAY	1	1	1
BIOCARTA_TFF_PATHWAY	1	1	1
BIOCARTA_TRKA_PATHWAY	1	1	1
BIOCARTA_ARF_PATHWAY	1	1	1
BIOCARTA_VEGF_PATHWAY	1	1	1
BIOCARTA_VITCB_PATHWAY	1	1	1
BIOCARTA_WNT_PATHWAY	1	1	1
BIOCARTA_ACTINY_PATHWAY	1	1	1
NUCLEOPLASM	1	1	1
EXTRINSIC_TO_PLASMA_MEMBRANE	1	1	1
ORGANELLE_PART	1	1	1
CELL_PROJECTION_PART	1	1	1
GOLGI_MEMBRANE	1	1	1
MITOCHONDRIAL_OUTER_MEMBRANE	1	1	1
ORGANELLAR_RIBOSOME	1	1	1
ORGANELLAR_SMALL_RIBOSOMAL_SUBUNIT	1	1	1
INTRINSIC_TO_ENDOPLASMIC_RETICULUM_MEMBRANE	1	1	1
MITOCHONDRIAL_SMALL_RIBOSOMAL_SUBUNIT	1	1	1
PROTEINACEOUS_EXTRACELLULAR_MATRIX	1	1	1
ORGANELLE_INNER_MEMBRANE	1	1	1
OLIGOSACCHARYL_TRANSFERASE_COMPLEX	1	1	1
ADHERENS_JUNCTION	1	1	1
PEROXISOMAL_MEMBRANE	1	1	1
SARCOMERE	1	1	1
EXTERNAL_SIDE_OF_PLASMA_MEMBRANE	1	1	1
EUKARYOTIC_TRANSLATION_INITIATION_FACTOR_3_COMPLEX	1	1	1
VESICULAR_FRACTION	1	1	1
EXTRACELLULAR_MATRIX_PART	1	1	1
CELL_SURFACE	1	1	1
MITOCHONDRIAL_PART	1	1	1
PROTEIN_SERINE_THREONINE_PHOSPHATASE_COMPLEX	1	1	1
AXON	1	1	1
RIBONUCLEOPROTEIN_COMPLEX	1	1	1
MICROTUBULE_ASSOCIATED_COMPLEX	1	1	1
CHROMATIN	1	1	1
SYNAPSE_PART	1	1	1
INTERMEDIATE_FILAMENT_CYTOSKELETON	1	1	1
NUCLEAR_REPLICATION_FORK	1	1	1
MICROTUBULE_CYTOSKELETON	1	1	1
SPINDLE_POLE	1	1	1
LATE_ENDOSOME	1	1	1
CYTOPLASMIC_PART	1	1	1
CONTRACTILE_FIBER	1	1	1
MYOFIBRIL	1	1	1
MITOCHONDRIAL_MEMBRANE	1	1	1
INTEGRAL_TO_GOLGI_MEMBRANE	1	1	1
SMALL_NUCLEAR_RIBONUCLEOPROTEIN_COMPLEX	1	1	1
NUCLEAR_CHROMOSOME	1	1	1
GOLGI_APPARATUS	1	1	1
CHROMATIN_REMODELING_COMPLEX	1	1	1
INTEGRAL_TO_ENDOPLASMIC_RETICULUM_MEMBRANE	1	1	1
BASEMENT_MEMBRANE	1	1	1
LYTIC_VACUOLE	1	1	1
MICROTUBULE_ORGANIZING_CENTER_PART	1	1	1
CORNIFIED_ENVELOPE	1	1	1
NUCLEAR_PART	1	1	1
CYTOPLASM	1	1	1
NADH_DEHYDROGENASE_COMPLEX	1	1	1
ORGANELLE_LUMEN	1	1	1
UBIQUITIN_LIGASE_COMPLEX	1	1	1
BASAL_LAMINA	1	1	1
ENDOPLASMIC_RETICULUM_MEMBRANE	1	1	1
ENDOPLASMIC_RETICULUM	1	1	1
NUCLEAR_LUMEN	1	1	1
KINESIN_COMPLEX	1	1	1
NON_MEMBRANE_BOUND_ORGANELLE	1	1	1
DNA_DIRECTED_RNA_POLYMERASE_COMPLEX	1	1	1
INSOLUBLE_FRACTION	1	1	1
CYTOSOLIC_PART	1	1	1
CYTOSKELETAL_PART	1	1	1
GOLGI_APPARATUS_PART	1	1	1
PROTEASOME_COMPLEX	1	1	1
PORE_COMPLEX	1	1	1
NUCLEUS	1	1	1
SPINDLE	1	1	1
VACUOLE	1	1	1
CELL_FRACTION	1	1	1
CYTOSOL	1	1	1
ORGANELLE_MEMBRANE	1	1	1
LAMELLIPODIUM	1	1	1
SYNAPTIC_VESICLE	1	1	1
NUCLEAR_MATRIX	1	1	1
NUCLEAR_ENVELOPE_ENDOPLASMIC_RETICULUM_NETWORK	1	1	1
IMMUNOLOGICAL_SYNAPSE	1	1	1
PEROXISOMAL_PART	1	1	1
CHROMOSOME__PERICENTRIC_REGION	1	1	1
VOLTAGE_GATED_CALCIUM_CHANNEL_COMPLEX	1	1	1
ANCHORED_TO_MEMBRANE	1	1	1
MEDIATOR_COMPLEX	1	1	1
MITOCHONDRIAL_MATRIX	1	1	1
VACUOLAR_PART	1	1	1
INTEGRATOR_COMPLEX	1	1	1
VOLTAGE_GATED_POTASSIUM_CHANNEL_COMPLEX	1	1	1
MICROSOME	1	1	1
OUTER_MEMBRANE	1	1	1
DYSTROPHIN_ASSOCIATED_GLYCOPROTEIN_COMPLEX	1	1	1
HISTONE_DEACETYLASE_COMPLEX	1	1	1
CELL_CORTEX_PART	1	1	1
ENVELOPE	1	1	1
MICROBODY_MEMBRANE	1	1	1
MITOCHONDRIAL_LUMEN	1	1	1
EARLY_ENDOSOME	1	1	1
PERINUCLEAR_REGION_OF_CYTOPLASM	1	1	1
CELL_CORTEX	1	1	1
SPINDLE_MICROTUBULE	1	1	1
CELL_SUBSTRATE_ADHERENS_JUNCTION	1	1	1
ENDOMEMBRANE_SYSTEM	1	1	1
HETEROGENEOUS_NUCLEAR_RIBONUCLEOPROTEIN_COMPLEX	1	1	1
LYSOSOMAL_MEMBRANE	1	1	1
DNA_DIRECTED_RNA_POLYMERASE_II__CORE_COMPLEX	1	1	1
INTERMEDIATE_FILAMENT	1	1	1
MITOCHONDRIAL_RESPIRATORY_CHAIN_COMPLEX_I	1	1	1
CONDENSED_NUCLEAR_CHROMOSOME	1	1	1
NUCLEAR_BODY	1	1	1
CELL_MATRIX_JUNCTION	1	1	1
MYOSIN_COMPLEX	1	1	1
CONTRACTILE_FIBER_PART	1	1	1
MICROTUBULE	1	1	1
ORGANELLE_OUTER_MEMBRANE	1	1	1
ORGANELLE_ENVELOPE	1	1	1
LIPID_RAFT	1	1	1
SPLICEOSOME	1	1	1
NUCLEAR_UBIQUITIN_LIGASE_COMPLEX	1	1	1
VACUOLAR_MEMBRANE	1	1	1
RIBOSOME	1	1	1
ENDOSOME	1	1	1
NUCLEAR_ENVELOPE	1	1	1
MEMBRANE_ENCLOSED_LUMEN	1	1	1
DNA_DIRECTED_RNA_POLYMERASE_II__HOLOENZYME	1	1	1
MITOCHONDRIAL_INNER_MEMBRANE	1	1	1
APICAL_PART_OF_CELL	1	1	1
MICROTUBULE_ORGANIZING_CENTER	1	1	1
NICOTINIC_ACETYLCHOLINE_GATED_RECEPTOR_CHANNEL_COMPLEX	1	1	1
TRANSPORT_VESICLE	1	1	1
CELL_SOMA	1	1	1
REPLICATION_FORK	1	1	1
U12_DEPENDENT_SPLICEOSOME	1	1	1
RNA_POLYMERASE_COMPLEX	1	1	1
NUCLEAR_DNA_DIRECTED_RNA_POLYMERASE_COMPLEX	1	1	1
MICROBODY_PART	1	1	1
DENDRITE	1	1	1
MEMBRANE_FRACTION	1	1	1
KINETOCHORE	1	1	1
NUCLEAR_CHROMATIN	1	1	1
NUCLEOPLASM_PART	1	1	1
RECEPTOR_COMPLEX	1	1	1
SECRETORY_GRANULE	1	1	1
BASOLATERAL_PLASMA_MEMBRANE	1	1	1
INTEGRAL_TO_ORGANELLE_MEMBRANE	1	1	1
MITOCHONDRIAL_RESPIRATORY_CHAIN	1	1	1
GOLGI_STACK	1	1	1
FOCAL_ADHESION	1	1	1
ER_GOLGI_INTERMEDIATE_COMPARTMENT	1	1	1
INTRACELLULAR_NON_MEMBRANE_BOUND_ORGANELLE	1	1	1
CENTROSOME	1	1	1
PROTON_TRANSPORTING_TWO_SECTOR_ATPASE_COMPLEX	1	1	1
NUCLEAR_MEMBRANE	1	1	1
INTRACELLULAR_ORGANELLE_PART	1	1	1
MACROMOLECULAR_COMPLEX	1	1	1
NUCLEAR_PORE	1	1	1
NUCLEOLAR_PART	1	1	1
MITOCHONDRION	1	1	1
MITOCHONDRIAL_ENVELOPE	1	1	1
CORTICAL_CYTOSKELETON	1	1	1
TRANS_GOLGI_NETWORK	1	1	1
RESPIRATORY_CHAIN_COMPLEX_I	1	1	1
EXTRACELLULAR_MATRIX	1	1	1
SMALL_RIBOSOMAL_SUBUNIT	1	1	1
TRANSCRIPTION_FACTOR_TFIID_COMPLEX	1	1	1
MITOCHONDRIAL_RIBOSOME	1	1	1
APICAL_PLASMA_MEMBRANE	1	1	1
MICROBODY	1	1	1
CHROMOSOMAL_PART	1	1	1
CONDENSED_CHROMOSOME	1	1	1
NUCLEAR_MEMBRANE_PART	1	1	1
GOLGI_ASSOCIATED_VESICLE	1	1	1
TRANSCRIPTION_FACTOR_COMPLEX	1	1	1
LYSOSOME	1	1	1
PROTEIN_COMPLEX	1	1	1
SYNAPSE	1	1	1
INTRINSIC_TO_ORGANELLE_MEMBRANE	1	1	1
ANCHORED_TO_PLASMA_MEMBRANE	1	1	1
INTRINSIC_TO_GOLGI_MEMBRANE	1	1	1
SITE_OF_POLARIZED_GROWTH	1	1	1
NUCLEAR_SPECK	1	1	1
PML_BODY	1	1	1
RIBOSOMAL_SUBUNIT	1	1	1
CORTICAL_ACTIN_CYTOSKELETON	1	1	1
ENDOPLASMIC_RETICULUM_LUMEN	1	1	1
COLLAGEN	1	1	1
MITOCHONDRIAL_MEMBRANE_PART	1	1	1
MICROVILLUS	1	1	1
INTEGRIN_COMPLEX	1	1	1
GROWTH_CONE	1	1	1
TRANS_GOLGI_NETWORK_TRANSPORT_VESICLE	1	1	1
ENDOPLASMIC_RETICULUM_PART	1	1	1
NEURON_PROJECTION	1	1	1
PEROXISOME	1	1	1
NUCLEOLUS	1	1	1
SOLUBLE_FRACTION	1	1	1
CHROMOSOME	1	1	1
NUCLEAR_CHROMOSOME_PART	1	1	1
TRNA_PROCESSING	1	1	1
DNA_METABOLIC_PROCESS	1	1	1
AMINO_SUGAR_METABOLIC_PROCESS	1	1	1
BIOPOLYMER_CATABOLIC_PROCESS	1	1	1
RNA_METABOLIC_PROCESS	1	1	1
GLUCAN_METABOLIC_PROCESS	1	1	1
PROTEIN_POLYUBIQUITINATION	1	1	1
REGULATION_OF_TRANSFORMING_GROWTH_FACTOR_BETA_RECEPTOR_SIGNALING_PATHWAY	1	1	1
DNA_REPAIR	1	1	1
POSITIVE_REGULATION_OF_TRANSLATION	1	1	1
RESPONSE_TO_VIRUS	1	1	1
MUSCLE_DEVELOPMENT	1	1	1
MITOTIC_CELL_CYCLE_CHECKPOINT	1	1	1
ACTIN_FILAMENT_ORGANIZATION	1	1	1
PROTEIN_FOLDING	1	1	1
REGULATION_OF_RHO_PROTEIN_SIGNAL_TRANSDUCTION	1	1	1
AXON_GUIDANCE	1	1	1
LIPID_CATABOLIC_PROCESS	1	1	1
PHOSPHOLIPID_BIOSYNTHETIC_PROCESS	1	1	1
NEGATIVE_REGULATION_OF_NUCLEOBASE__NUCLEOSIDE__NUCLEOTIDE_AND_NUCLEIC_ACID_METABOLIC_PROCESS	1	1	1
CYTOKINESIS	1	1	1
SPLICEOSOME_ASSEMBLY	1	1	1
GLYCEROPHOSPHOLIPID_BIOSYNTHETIC_PROCESS	1	1	1
NUCLEOBASE__NUCLEOSIDE_AND_NUCLEOTIDE_METABOLIC_PROCESS	1	1	1
NUCLEAR_IMPORT	1	1	1
POSITIVE_REGULATION_OF_PHOSPHATE_METABOLIC_PROCESS	1	1	1
NEGATIVE_REGULATION_OF_CELLULAR_METABOLIC_PROCESS	1	1	1
REGULATION_OF_HYDROLASE_ACTIVITY	1	1	1
PROTEIN_AUTOPROCESSING	1	1	1
POSITIVE_REGULATION_OF_RESPONSE_TO_STIMULUS	1	1	1
REGULATION_OF_CELLULAR_PH	1	1	1
NEGATIVE_REGULATION_OF_MULTICELLULAR_ORGANISMAL_PROCESS	1	1	1
REGULATION_OF_SECRETION	1	1	1
SYSTEM_DEVELOPMENT	1	1	1
ESTABLISHMENT_OF_PROTEIN_LOCALIZATION	1	1	1
G_PROTEIN_SIGNALING__ADENYLATE_CYCLASE_INHIBITING_PATHWAY	1	1	1
ENZYME_LINKED_RECEPTOR_PROTEIN_SIGNALING_PATHWAY	1	1	1
GLUCOSE_METABOLIC_PROCESS	1	1	1
REGULATION_OF_DEFENSE_RESPONSE	1	1	1
LYSOSOME_ORGANIZATION_AND_BIOGENESIS	1	1	1
POSITIVE_REGULATION_OF_TRANSCRIPTION__DNA_DEPENDENT	1	1	1
G_PROTEIN_SIGNALING__COUPLED_TO_IP3_SECOND_MESSENGER__PHOSPHOLIPASE_C_ACTIVATING	1	1	1
ONE_CARBON_COMPOUND_METABOLIC_PROCESS	1	1	1
NEGATIVE_REGULATION_OF_DNA_METABOLIC_PROCESS	1	1	1
GLYCOLIPID_METABOLIC_PROCESS	1	1	1
MULTI_ORGANISM_PROCESS	1	1	1
INORGANIC_ANION_TRANSPORT	1	1	1
POSITIVE_REGULATION_OF_CELL_PROLIFERATION	1	1	1
REGULATION_OF_DNA_BINDING	1	1	1
CHROMATIN_REMODELING	1	1	1
SYNAPTOGENESIS	1	1	1
JAK_STAT_CASCADE	1	1	1
NERVOUS_SYSTEM_DEVELOPMENT	1	1	1
GLYCOPROTEIN_METABOLIC_PROCESS	1	1	1
CELL_DEVELOPMENT	1	1	1
INSULIN_RECEPTOR_SIGNALING_PATHWAY	1	1	1
NEGATIVE_REGULATION_OF_CELLULAR_PROTEIN_METABOLIC_PROCESS	1	1	1
NEGATIVE_REGULATION_OF_APOPTOSIS	1	1	1
VIRAL_GENOME_REPLICATION	1	1	1
ESTABLISHMENT_OF_LOCALIZATION	1	1	1
REGULATION_OF_KINASE_ACTIVITY	1	1	1
CELL_ACTIVATION	1	1	1
NEURITE_DEVELOPMENT	1	1	1
HORMONE_SECRETION	1	1	1
REGULATION_OF_PROTEIN_KINASE_ACTIVITY	1	1	1
N_TERMINAL_PROTEIN_AMINO_ACID_MODIFICATION	1	1	1
BIOPOLYMER_METABOLIC_PROCESS	1	1	1
PROTEIN_AMINO_ACID_N_LINKED_GLYCOSYLATION	1	1	1
AMINO_ACID_TRANSPORT	1	1	1
ENERGY_RESERVE_METABOLIC_PROCESS	1	1	1
CHROMATIN_ASSEMBLY	1	1	1
NEGATIVE_REGULATION_OF_TRANSPORT	1	1	1
ISOPRENOID_METABOLIC_PROCESS	1	1	1
SPERMATID_DEVELOPMENT	1	1	1
GLUTAMATE_SIGNALING_PATHWAY	1	1	1
PROTEIN_TARGETING_TO_MITOCHONDRION	1	1	1
TUBE_MORPHOGENESIS	1	1	1
REGULATION_OF_CYTOKINE_SECRETION	1	1	1
DI___TRI_VALENT_INORGANIC_CATION_TRANSPORT	1	1	1
DETECTION_OF_ABIOTIC_STIMULUS	1	1	1
REGULATION_OF_RESPONSE_TO_EXTERNAL_STIMULUS	1	1	1
COFACTOR_METABOLIC_PROCESS	1	1	1
REGULATION_OF_HORMONE_SECRETION	1	1	1
ORGANIC_ACID_TRANSPORT	1	1	1
POSITIVE_REGULATION_OF_PHOSPHORYLATION	1	1	1
G2_M_TRANSITION_OF_MITOTIC_CELL_CYCLE	1	1	1
T_CELL_PROLIFERATION	1	1	1
REGULATION_OF_TYROSINE_PHOSPHORYLATION_OF_STAT_PROTEIN	1	1	1
POSITIVE_REGULATION_OF_IMMUNE_SYSTEM_PROCESS	1	1	1
REGULATION_OF_ANATOMICAL_STRUCTURE_MORPHOGENESIS	1	1	1
FOCAL_ADHESION_FORMATION	1	1	1
SECRETORY_PATHWAY	1	1	1
PEROXISOME_ORGANIZATION_AND_BIOGENESIS	1	1	1
MEIOSIS_I	1	1	1
MEMBRANE_LIPID_METABOLIC_PROCESS	1	1	1
REGULATION_OF_LIPID_METABOLIC_PROCESS	1	1	1
REGULATION_OF_MOLECULAR_FUNCTION	1	1	1
REGULATION_OF_DNA_REPLICATION	1	1	1
NEGATIVE_REGULATION_OF_CELLULAR_BIOSYNTHETIC_PROCESS	1	1	1
DEVELOPMENTAL_MATURATION	1	1	1
NUCLEOBASE__NUCLEOSIDE__NUCLEOTIDE_AND_NUCLEIC_ACID_METABOLIC_PROCESS	1	1	1
REGULATION_OF_PROTEIN_AMINO_ACID_PHOSPHORYLATION	1	1	1
RESPONSE_TO_ENDOGENOUS_STIMULUS	1	1	1
GLYCOPROTEIN_CATABOLIC_PROCESS	1	1	1
REPRODUCTIVE_PROCESS	1	1	1
SECRETION_BY_CELL	1	1	1
PATTERN_SPECIFICATION_PROCESS	1	1	1
PHOSPHOLIPASE_C_ACTIVATION	1	1	1
LYMPHOCYTE_DIFFERENTIATION	1	1	1
CELL_STRUCTURE_DISASSEMBLY_DURING_APOPTOSIS	1	1	1
NUCLEOBASE__NUCLEOSIDE__NUCLEOTIDE_AND_NUCLEIC_ACID_TRANSPORT	1	1	1
CYCLIC_NUCLEOTIDE_METABOLIC_PROCESS	1	1	1
DETECTION_OF_STIMULUS_INVOLVED_IN_SENSORY_PERCEPTION	1	1	1
RESPONSE_TO_NUTRIENT	1	1	1
ACTIVATION_OF_JNK_ACTIVITY	1	1	1
REGULATION_OF_SYNAPSE_STRUCTURE_AND_ACTIVITY	1	1	1
SULFUR_METABOLIC_PROCESS	1	1	1
NEGATIVE_REGULATION_OF_HYDROLASE_ACTIVITY	1	1	1
BIOSYNTHETIC_PROCESS	1	1	1
TRANSCRIPTION__DNA_DEPENDENT	1	1	1
STRIATED_MUSCLE_DEVELOPMENT	1	1	1
M_PHASE	1	1	1
REGULATION_OF_CELL_MIGRATION	1	1	1
PROTEIN_MATURATION	1	1	1
COENZYME_METABOLIC_PROCESS	1	1	1
REGULATION_OF_TRANSFERASE_ACTIVITY	1	1	1
MYOBLAST_DIFFERENTIATION	1	1	1
SENSORY_PERCEPTION_OF_TASTE	NA	NA	1
GLUCOSE_CATABOLIC_PROCESS	1	1	1
INTRACELLULAR_TRANSPORT	1	1	1
INTRACELLULAR_PROTEIN_TRANSPORT	1	1	1
PROGRAMMED_CELL_DEATH	1	1	1
CENTROSOME_ORGANIZATION_AND_BIOGENESIS	1	1	1
HEMOPOIESIS	1	1	1
MICROTUBULE_BASED_PROCESS	1	1	1
REGULATION_OF_AXONOGENESIS	1	1	1
RESPONSE_TO_EXTRACELLULAR_STIMULUS	1	1	1
APOPTOTIC_NUCLEAR_CHANGES	1	1	1
INDUCTION_OF_APOPTOSIS_BY_EXTRACELLULAR_SIGNALS	1	1	1
SULFUR_COMPOUND_BIOSYNTHETIC_PROCESS	1	1	1
GAMETE_GENERATION	1	1	1
RESPONSE_TO_TOXIN	1	1	1
POSITIVE_REGULATION_OF_BINDING	1	1	1
CELLULAR_COMPONENT_DISASSEMBLY	1	1	1
IMMUNE_SYSTEM_DEVELOPMENT	1	1	1
POSITIVE_REGULATION_OF_CATALYTIC_ACTIVITY	1	1	1
TRANSLATIONAL_INITIATION	1	1	1
PHOTOTRANSDUCTION	1	1	1
REGIONALIZATION	1	1	1
ORGANELLE_ORGANIZATION_AND_BIOGENESIS	1	1	1
NEGATIVE_REGULATION_OF_CELL_CYCLE	1	1	1
HETEROPHILIC_CELL_ADHESION	1	1	1
DNA_INTEGRITY_CHECKPOINT	1	1	1
STEROID_METABOLIC_PROCESS	1	1	1
ESTABLISHMENT_OF_CELLULAR_LOCALIZATION	1	1	1
AEROBIC_RESPIRATION	1	1	1
SKELETAL_DEVELOPMENT	1	1	1
POSITIVE_REGULATION_OF_NUCLEOBASE__NUCLEOSIDE__NUCLEOTIDE_AND_NUCLEIC_ACID_METABOLIC_PROCESS	1	1	1
REGULATION_OF_GROWTH	1	1	1
NUCLEAR_TRANSPORT	1	1	1
NEGATIVE_REGULATION_OF_IMMUNE_SYSTEM_PROCESS	1	1	1
REGULATION_OF_PROTEIN_POLYMERIZATION	1	1	1
LIPID_TRANSPORT	1	1	1
CELLULAR_RESPONSE_TO_STRESS	1	1	1
POSITIVE_REGULATION_OF_RNA_METABOLIC_PROCESS	1	1	1
CELLULAR_PROTEIN_CATABOLIC_PROCESS	1	1	1
REGULATION_OF_MUSCLE_CONTRACTION	1	1	1
RESPONSE_TO_LIGHT_STIMULUS	1	1	1
POSITIVE_REGULATION_OF_CYTOKINE_BIOSYNTHETIC_PROCESS	1	1	1
REGULATION_OF_TRANSLATIONAL_INITIATION	1	1	1
NEGATIVE_REGULATION_OF_TRANSCRIPTION__DNA_DEPENDENT	1	1	1
PROTEIN_TARGETING	1	1	1
MONOVALENT_INORGANIC_CATION_HOMEOSTASIS	1	1	1
VIRAL_INFECTIOUS_CYCLE	1	1	1
REGULATION_OF_PROTEIN_MODIFICATION_PROCESS	1	1	1
VIRAL_REPRODUCTIVE_PROCESS	1	1	1
REGULATION_OF_MITOSIS	1	1	1
CARBOXYLIC_ACID_METABOLIC_PROCESS	1	1	1
AXONOGENESIS	1	1	1
HOMOPHILIC_CELL_ADHESION	1	1	1
REGULATION_OF_MAPKKK_CASCADE	1	1	1
PROTEIN_AMINO_ACID_AUTOPHOSPHORYLATION	1	1	1
MAINTENANCE_OF_CELLULAR_LOCALIZATION	1	1	1
MICROTUBULE_CYTOSKELETON_ORGANIZATION_AND_BIOGENESIS	1	1	1
NUCLEAR_ORGANIZATION_AND_BIOGENESIS	1	1	1
PURINE_NUCLEOTIDE_METABOLIC_PROCESS	1	1	1
PROTEIN_IMPORT	1	1	1
POST_GOLGI_VESICLE_MEDIATED_TRANSPORT	1	1	1
GLUTAMINE_FAMILY_AMINO_ACID_METABOLIC_PROCESS	1	1	1
REGULATION_OF_INTERFERON_GAMMA_BIOSYNTHETIC_PROCESS	1	1	1
SEXUAL_REPRODUCTION	1	1	1
INTERPHASE	1	1	1
NEGATIVE_REGULATION_OF_ANGIOGENESIS	1	1	1
MONOCARBOXYLIC_ACID_TRANSPORT	1	1	1
EPITHELIAL_CELL_DIFFERENTIATION	NA	NA	1
TISSUE_DEVELOPMENT	1	1	1
CARBOHYDRATE_TRANSPORT	1	1	1
RESPONSE_TO_STEROID_HORMONE_STIMULUS	1	1	1
MUSCLE_CELL_DIFFERENTIATION	1	1	1
CYTOKINE_METABOLIC_PROCESS	1	1	1
SUPEROXIDE_METABOLIC_PROCESS	1	1	1
REGULATION_OF_G_PROTEIN_COUPLED_RECEPTOR_PROTEIN_SIGNALING_PATHWAY	1	1	1
REGULATION_OF_TRANSLATION	1	1	1
AMINO_ACID_METABOLIC_PROCESS	1	1	1
RESPONSE_TO_XENOBIOTIC_STIMULUS	1	1	1
INTERLEUKIN_8_BIOSYNTHETIC_PROCESS	1	1	1
DEFENSE_RESPONSE	1	1	1
CALCIUM_MEDIATED_SIGNALING	1	1	1
NUCLEOSOME_ASSEMBLY	1	1	1
TUBE_DEVELOPMENT	1	1	1
CELL_CYCLE_PROCESS	1	1	1
PRODUCTION_OF_MOLECULAR_MEDIATOR_OF_IMMUNE_RESPONSE	1	1	1
SPHINGOLIPID_METABOLIC_PROCESS	1	1	1
NEGATIVE_REGULATION_OF_CYTOSKELETON_ORGANIZATION_AND_BIOGENESIS	1	1	1
INTRA_GOLGI_VESICLE_MEDIATED_TRANSPORT	1	1	1
BEHAVIOR	1	1	1
REGULATION_OF_PROTEIN_METABOLIC_PROCESS	1	1	1
MITOTIC_SISTER_CHROMATID_SEGREGATION	1	1	1
POSITIVE_REGULATION_OF_IMMUNE_RESPONSE	1	1	1
NEGATIVE_REGULATION_OF_PROTEIN_METABOLIC_PROCESS	1	1	1
VITAMIN_TRANSPORT	1	1	1
REGULATION_OF_PEPTIDYL_TYROSINE_PHOSPHORYLATION	1	1	1
REGULATION_OF_GENE_SPECIFIC_TRANSCRIPTION	1	1	1
POSITIVE_REGULATION_OF_TRANSPORT	1	1	1
TRANSCRIPTION_INITIATION	1	1	1
AMINO_ACID_DERIVATIVE_METABOLIC_PROCESS	1	1	1
PHAGOCYTOSIS	1	1	1
NEGATIVE_REGULATION_OF_CELLULAR_PROCESS	1	1	1
PROTEOGLYCAN_BIOSYNTHETIC_PROCESS	1	1	1
REGULATION_OF_DNA_METABOLIC_PROCESS	1	1	1
LOCOMOTORY_BEHAVIOR	1	1	1
RNA_ELONGATION	1	1	1
REGULATION_OF_CELL_ADHESION	1	1	1
T_CELL_DIFFERENTIATION	1	1	1
REGULATION_OF_DEVELOPMENTAL_PROCESS	1	1	1
RESPONSE_TO_HEAT	1	1	1
ACTIVATION_OF_MAPK_ACTIVITY	1	1	1
GENERATION_OF_PRECURSOR_METABOLITES_AND_ENERGY	1	1	1
DEPHOSPHORYLATION	1	1	1
MEMBRANE_LIPID_BIOSYNTHETIC_PROCESS	1	1	1
PROTEIN_DNA_COMPLEX_ASSEMBLY	1	1	1
CALCIUM_ION_TRANSPORT	1	1	1
REGULATION_OF_T_CELL_ACTIVATION	1	1	1
CELLULAR_MORPHOGENESIS_DURING_DIFFERENTIATION	1	1	1
COENZYME_BIOSYNTHETIC_PROCESS	1	1	1
NEGATIVE_REGULATION_OF_GROWTH	1	1	1
EPITHELIAL_TO_MESENCHYMAL_TRANSITION	1	1	1
GENERATION_OF_NEURONS	1	1	1
N_ACETYLGLUCOSAMINE_METABOLIC_PROCESS	1	1	1
RESPONSE_TO_CARBOHYDRATE_STIMULUS	1	1	1
MEIOTIC_CELL_CYCLE	1	1	1
RNA_BIOSYNTHETIC_PROCESS	1	1	1
DETECTION_OF_STIMULUS	1	1	1
SPERM_MOTILITY	1	1	1
CYTOKINE_PRODUCTION	1	1	1
CELLULAR_PROTEIN_COMPLEX_ASSEMBLY	1	1	1
CELLULAR_CATABOLIC_PROCESS	1	1	1
MITOTIC_CELL_CYCLE	1	1	1
REGULATION_OF_PHOSPHORYLATION	1	1	1
LIPOPROTEIN_METABOLIC_PROCESS	1	1	1
MESODERM_DEVELOPMENT	1	1	1
LIPID_METABOLIC_PROCESS	1	1	1
CELLULAR_BIOSYNTHETIC_PROCESS	1	1	1
ORGANIC_ACID_METABOLIC_PROCESS	1	1	1
POSITIVE_REGULATION_OF_MULTICELLULAR_ORGANISMAL_PROCESS	1	1	1
ACTIVATION_OF_NF_KAPPAB_TRANSCRIPTION_FACTOR	1	1	1
REGULATION_OF_CELLULAR_COMPONENT_ORGANIZATION_AND_BIOGENESIS	1	1	1
PURINE_RIBONUCLEOTIDE_METABOLIC_PROCESS	1	1	1
COFACTOR_CATABOLIC_PROCESS	1	1	1
RAS_PROTEIN_SIGNAL_TRANSDUCTION	1	1	1
MYELOID_CELL_DIFFERENTIATION	1	1	1
CELL_CYCLE_PHASE	1	1	1
LEUKOCYTE_DIFFERENTIATION	1	1	1
CELLULAR_PROTEIN_COMPLEX_DISASSEMBLY	1	1	1
REGULATION_OF_RAS_PROTEIN_SIGNAL_TRANSDUCTION	1	1	1
RHYTHMIC_PROCESS	1	1	1
NITROGEN_COMPOUND_METABOLIC_PROCESS	1	1	1
VIRAL_REPRODUCTION	1	1	1
LEUKOCYTE_CHEMOTAXIS	1	1	1
REGULATION_OF_NUCLEOCYTOPLASMIC_TRANSPORT	1	1	1
MULTICELLULAR_ORGANISMAL_DEVELOPMENT	1	1	1
BRAIN_DEVELOPMENT	1	1	1
ANATOMICAL_STRUCTURE_FORMATION	1	1	1
IMMUNE_EFFECTOR_PROCESS	1	1	1
RESPONSE_TO_NUTRIENT_LEVELS	1	1	1
CELL_CELL_SIGNALING	1	1	1
LIPID_BIOSYNTHETIC_PROCESS	1	1	1
ORGAN_MORPHOGENESIS	1	1	1
DETECTION_OF_CHEMICAL_STIMULUS	1	1	1
POSITIVE_REGULATION_OF_HYDROLASE_ACTIVITY	1	1	1
S_PHASE	1	1	1
POSITIVE_REGULATION_OF_MAP_KINASE_ACTIVITY	1	1	1
AMINO_ACID_CATABOLIC_PROCESS	1	1	1
CELL_CYCLE_CHECKPOINT_GO_0000075	1	1	1
MITOCHONDRIAL_MEMBRANE_ORGANIZATION_AND_BIOGENESIS	1	1	1
POSITIVE_REGULATION_OF_CASPASE_ACTIVITY	1	1	1
REGULATION_OF_TRANSCRIPTION_FROM_RNA_POLYMERASE_II_PROMOTER	1	1	1
POSITIVE_REGULATION_OF_T_CELL_PROLIFERATION	1	1	1
POSITIVE_REGULATION_OF_CELLULAR_PROTEIN_METABOLIC_PROCESS	1	1	1
CELLULAR_CARBOHYDRATE_METABOLIC_PROCESS	1	1	1
REGULATION_OF_TRANSCRIPTION_FACTOR_ACTIVITY	1	1	1
CELL_RECOGNITION	1	1	1
PROTEOGLYCAN_METABOLIC_PROCESS	1	1	1
DNA_REPLICATION_INITIATION	1	1	1
PEPTIDE_METABOLIC_PROCESS	1	1	1
REGULATION_OF_MYELOID_CELL_DIFFERENTIATION	1	1	1
DEFENSE_RESPONSE_TO_VIRUS	1	1	1
REGULATION_OF_PH	1	1	1
CELL_SUBSTRATE_ADHESION	1	1	1
MYELOID_LEUKOCYTE_DIFFERENTIATION	1	1	1
CHROMOSOME_SEGREGATION	1	1	1
REGULATION_OF_CHROMOSOME_ORGANIZATION_AND_BIOGENESIS	1	1	1
ANION_TRANSPORT	1	1	1
LEUKOCYTE_ACTIVATION	1	1	1
INTERLEUKIN_1_SECRETION	1	1	1
ALCOHOL_METABOLIC_PROCESS	1	1	1
FEEDING_BEHAVIOR	1	1	1
TRNA_METABOLIC_PROCESS	1	1	1
ELECTRON_TRANSPORT_GO_0006118	1	1	1
ADAPTIVE_IMMUNE_RESPONSE_GO_0002460	1	1	1
INTERLEUKIN_2_PRODUCTION	1	1	1
POSITIVE_REGULATION_OF_DEFENSE_RESPONSE	1	1	1
B_CELL_DIFFERENTIATION	1	1	1
REGULATION_OF_HOMEOSTATIC_PROCESS	1	1	1
METAL_ION_TRANSPORT	1	1	1
ENDOTHELIAL_CELL_PROLIFERATION	1	1	1
NEUROPEPTIDE_SIGNALING_PATHWAY	1	1	1
INFLAMMATORY_RESPONSE	1	1	1
NEGATIVE_REGULATION_OF_INTRACELLULAR_TRANSPORT	1	1	1
PROTEIN_EXPORT_FROM_NUCLEUS	1	1	1
PROTEIN_STABILIZATION	1	1	1
ACTIVATION_OF_IMMUNE_RESPONSE	1	1	1
RESPONSE_TO_STRESS	1	1	1
RIBONUCLEOPROTEIN_COMPLEX_BIOGENESIS_AND_ASSEMBLY	1	1	1
CELLULAR_CATION_HOMEOSTASIS	1	1	1
REGULATION_OF_CELLULAR_METABOLIC_PROCESS	1	1	1
PROTEIN_COMPLEX_DISASSEMBLY	1	1	1
MITOCHONDRION_ORGANIZATION_AND_BIOGENESIS	1	1	1
CIRCADIAN_RHYTHM	1	1	1
RNA_PROCESSING	1	1	1
B_CELL_ACTIVATION	1	1	1
EXTRACELLULAR_STRUCTURE_ORGANIZATION_AND_BIOGENESIS	1	1	1
INTERLEUKIN_8_PRODUCTION	1	1	1
DNA_CATABOLIC_PROCESS	1	1	1
RESPONSE_TO_CHEMICAL_STIMULUS	1	1	1
PROTEIN_IMPORT_INTO_NUCLEUS	1	1	1
REGULATION_OF_NEUROTRANSMITTER_LEVELS	1	1	1
REGULATION_OF_GENE_EXPRESSION	1	1	1
NEGATIVE_REGULATION_OF_DNA_BINDING	1	1	1
PROTEIN_RNA_COMPLEX_ASSEMBLY	1	1	1
POST_TRANSLATIONAL_PROTEIN_MODIFICATION	1	1	1
VACUOLE_ORGANIZATION_AND_BIOGENESIS	1	1	1
POSITIVE_REGULATION_OF_CYTOKINE_SECRETION	1	1	1
ESTABLISHMENT_OF_ORGANELLE_LOCALIZATION	1	1	1
VACUOLAR_TRANSPORT	1	1	1
CALCIUM_INDEPENDENT_CELL_CELL_ADHESION	1	1	1
PHOSPHOINOSITIDE_MEDIATED_SIGNALING	1	1	1
PROTEIN_TARGETING_TO_MEMBRANE	1	1	1
NUCLEAR_EXPORT	1	1	1
REGULATION_OF_ORGANELLE_ORGANIZATION_AND_BIOGENESIS	1	1	1
MORPHOGENESIS_OF_AN_EPITHELIUM	1	1	1
NEUTRAL_AMINO_ACID_TRANSPORT	1	1	1
AMINE_CATABOLIC_PROCESS	1	1	1
CELLULAR_MONOVALENT_INORGANIC_CATION_HOMEOSTASIS	1	1	1
RESPONSE_TO_BACTERIUM	1	1	1
CELLULAR_COMPONENT_ASSEMBLY	0.931072	1	1
IMMUNE_RESPONSE	1	1	1
HEMOPOIETIC_OR_LYMPHOID_ORGAN_DEVELOPMENT	1	1	1
PROTEIN_MODIFICATION_BY_SMALL_PROTEIN_CONJUGATION	1	1	1
REGULATION_OF_CATABOLIC_PROCESS	1	1	1
BIOPOLYMER_BIOSYNTHETIC_PROCESS	1	1	1
EXCRETION	1	1	1
ANGIOGENESIS	1	1	1
NEGATIVE_REGULATION_OF_PHOSPHORYLATION	1	1	1
POSITIVE_REGULATION_OF_TRANSCRIPTION_FACTOR_ACTIVITY	1	1	1
PROTEIN_UBIQUITINATION	1	1	1
CARBOXYLIC_ACID_TRANSPORT	1	1	1
NEGATIVE_REGULATION_OF_CELLULAR_COMPONENT_ORGANIZATION_AND_BIOGENESIS	1	1	1
DEVELOPMENT_OF_PRIMARY_SEXUAL_CHARACTERISTICS	1	1	1
PROTEIN_CATABOLIC_PROCESS	1	1	1
AGING	1	1	1
NEGATIVE_REGULATION_OF_CELL_ADHESION	1	1	1
EMBRYO_IMPLANTATION	1	1	1
PROTEOLYSIS	1	1	1
SECONDARY_METABOLIC_PROCESS	1	1	1
PYRIMIDINE_NUCLEOTIDE_METABOLIC_PROCESS	1	1	1
VITAMIN_METABOLIC_PROCESS	1	1	1
MEMBRANE_ORGANIZATION_AND_BIOGENESIS	1	1	1
MAINTENANCE_OF_LOCALIZATION	1	1	1
REGULATION_OF_ANGIOGENESIS	1	1	1
ENERGY_DERIVATION_BY_OXIDATION_OF_ORGANIC_COMPOUNDS	1	1	1
SYNAPTIC_TRANSMISSION	1	1	1
RESPONSE_TO_OXIDATIVE_STRESS	1	1	1
POSITIVE_REGULATION_OF_METABOLIC_PROCESS	1	1	1
AMINO_ACID_AND_DERIVATIVE_METABOLIC_PROCESS	1	1	1
SYNAPSE_ORGANIZATION_AND_BIOGENESIS	1	1	1
BILE_ACID_METABOLIC_PROCESS	1	1	1
REGULATION_OF_CYTOKINE_PRODUCTION	1	1	1
RESPONSE_TO_TEMPERATURE_STIMULUS	1	1	1
REGULATION_OF_ACTIN_POLYMERIZATION_AND_OR_DEPOLYMERIZATION	1	1	1
OLIGOSACCHARIDE_METABOLIC_PROCESS	1	1	1
REGULATION_OF_HEART_CONTRACTION	1	1	1
COVALENT_CHROMATIN_MODIFICATION	1	1	1
REGULATION_OF_ACTION_POTENTIAL	1	1	1
CELLULAR_PROTEIN_METABOLIC_PROCESS	1	1	1
LIPID_HOMEOSTASIS	1	1	1
RRNA_PROCESSING	1	1	1
XENOBIOTIC_METABOLIC_PROCESS	1	1	1
ESTABLISHMENT_OF_VESICLE_LOCALIZATION	1	1	1
HEME_BIOSYNTHETIC_PROCESS	1	1	1
UNFOLDED_PROTEIN_RESPONSE	1	1	1
CELL_DIVISION	0.82302	1	1
RESPONSE_TO_ABIOTIC_STIMULUS	1	1	1
HOMEOSTASIS_OF_NUMBER_OF_CELLS	1	1	1
REGULATED_SECRETORY_PATHWAY	1	1	1
RNA_3__END_PROCESSING	1	1	1
RESPONSE_TO_BIOTIC_STIMULUS	1	1	1
G_PROTEIN_SIGNALING__COUPLED_TO_CAMP_NUCLEOTIDE_SECOND_MESSENGER	1	1	1
PROTEIN_SECRETION	1	1	1
PROTEIN_AMINO_ACID_LIPIDATION	1	1	1
NEGATIVE_REGULATION_OF_CELL_DIFFERENTIATION	1	1	1
MACROMOLECULE_LOCALIZATION	1	1	1
SENSORY_PERCEPTION_OF_CHEMICAL_STIMULUS	1	1	1
CELLULAR_RESPONSE_TO_STIMULUS	1	1	1
MICROTUBULE_ORGANIZING_CENTER_ORGANIZATION_AND_BIOGENESIS	1	1	1
G1_PHASE_OF_MITOTIC_CELL_CYCLE	1	1	1
GLYCOSPHINGOLIPID_METABOLIC_PROCESS	1	1	1
REGULATION_OF_TRANSCRIPTION__DNA_DEPENDENT	1	1	1
INTERACTION_WITH_HOST	1	1	1
REGULATION_OF_RHO_GTPASE_ACTIVITY	1	1	1
MRNA_PROCESSING_GO_0006397	1	1	1
MACROMOLECULE_BIOSYNTHETIC_PROCESS	1	1	1
G_PROTEIN_SIGNALING__ADENYLATE_CYCLASE_ACTIVATING_PATHWAY	1	1	1
RESPONSE_TO_OTHER_ORGANISM	1	1	1
RNA_EXPORT_FROM_NUCLEUS	1	1	1
LYSOSOMAL_TRANSPORT	1	1	1
MACROMOLECULE_CATABOLIC_PROCESS	1	1	1
POSITIVE_REGULATION_OF_T_CELL_ACTIVATION	1	1	1
NEUROLOGICAL_SYSTEM_PROCESS	1	1	1
REGULATION_OF_CELL_SHAPE	1	1	1
EPIDERMAL_GROWTH_FACTOR_RECEPTOR_SIGNALING_PATHWAY	0.963056	1	1
STEROID_HORMONE_RECEPTOR_SIGNALING_PATHWAY	1	1	1
CELLULAR_RESPONSE_TO_EXTRACELLULAR_STIMULUS	1	1	1
POSITIVE_REGULATION_OF_PROTEIN_SECRETION	1	1	1
REGULATION_OF_MITOTIC_CELL_CYCLE	1	1	1
RIBONUCLEOTIDE_METABOLIC_PROCESS	1	1	1
BIOPOLYMER_MODIFICATION	1	1	1
TRANSPORT	0.941088	1	1
CELLULAR_LIPID_CATABOLIC_PROCESS	1	1	1
EPIDERMIS_DEVELOPMENT	1	1	1
REGULATION_OF_RESPONSE_TO_STIMULUS	1	1	1
REGULATION_OF_MAP_KINASE_ACTIVITY	1	1	1
NEGATIVE_REGULATION_OF_TRANSCRIPTION	1	1	1
HOMEOSTATIC_PROCESS	1	1	1
SODIUM_ION_TRANSPORT	1	1	1
POSITIVE_REGULATION_OF_DNA_METABOLIC_PROCESS	1	1	1
VASCULATURE_DEVELOPMENT	1	1	1
CELLULAR_HOMEOSTASIS	1	1	1
GLYCOPROTEIN_BIOSYNTHETIC_PROCESS	1	1	1
ICOSANOID_METABOLIC_PROCESS	1	1	1
PHOSPHOINOSITIDE_BIOSYNTHETIC_PROCESS	1	1	1
SECRETION	1	1	1
DNA_REPLICATION	1	1	1
APOPTOTIC_MITOCHONDRIAL_CHANGES	1	1	1
POSITIVE_REGULATION_OF_CELLULAR_COMPONENT_ORGANIZATION_AND_BIOGENESIS	1	1	1
GENERATION_OF_A_SIGNAL_INVOLVED_IN_CELL_CELL_SIGNALING	1	1	1
CELL_CELL_ADHESION	1	1	1
POSITIVE_REGULATION_OF_LYMPHOCYTE_ACTIVATION	1	1	1
DNA_DAMAGE_RESPONSE__SIGNAL_TRANSDUCTION	1	1	1
EMBRYONIC_MORPHOGENESIS	1	1	1
NLS_BEARING_SUBSTRATE_IMPORT_INTO_NUCLEUS	1	1	1
DIGESTION	1	1	1
COFACTOR_TRANSPORT	1	1	1
NEGATIVE_REGULATION_OF_TRANSCRIPTION_FROM_RNA_POLYMERASE_II_PROMOTER	1	1	1
REGULATION_OF_CATALYTIC_ACTIVITY	1	1	1
NUCLEOTIDE_BIOSYNTHETIC_PROCESS	1	1	1
GLIOGENESIS	1	1	1
NUCLEOTIDE_SUGAR_METABOLIC_PROCESS	1	1	1
LIPOPROTEIN_BIOSYNTHETIC_PROCESS	1	1	1
DNA_DAMAGE_RESPONSE__SIGNAL_TRANSDUCTION_RESULTING_IN_INDUCTION_OF_APOPTOSIS	1	1	1
VESICLE_LOCALIZATION	1	1	1
ADAPTIVE_IMMUNE_RESPONSE	1	1	1
ANTI_APOPTOSIS	1	1	1
MAINTENANCE_OF_CELLULAR_PROTEIN_LOCALIZATION	1	1	1
INTRACELLULAR_RECEPTOR_MEDIATED_SIGNALING_PATHWAY	1	1	1
NEGATIVE_REGULATION_OF_MAP_KINASE_ACTIVITY	1	1	1
DNA_DAMAGE_CHECKPOINT	1	1	1
REGULATION_OF_CYCLIN_DEPENDENT_PROTEIN_KINASE_ACTIVITY	1	1	1
GOLGI_VESICLE_TRANSPORT	1	1	1
PEPTIDYL_TYROSINE_PHOSPHORYLATION	1	1	1
NEGATIVE_REGULATION_OF_SECRETION	1	1	1
PROTEIN_PROCESSING	1	1	1
OXYGEN_AND_REACTIVE_OXYGEN_SPECIES_METABOLIC_PROCESS	1	1	1
CELLULAR_LIPID_METABOLIC_PROCESS	1	1	1
REGULATION_OF_CELL_MORPHOGENESIS	1	1	1
DEFENSE_RESPONSE_TO_BACTERIUM	1	1	1
VESICLE_MEDIATED_TRANSPORT	1	1	1
DOUBLE_STRAND_BREAK_REPAIR	1	1	1
PROTEIN_METABOLIC_PROCESS	1	1	1
NEGATIVE_REGULATION_OF_CYTOKINE_BIOSYNTHETIC_PROCESS	1	1	1
GLYCEROPHOSPHOLIPID_METABOLIC_PROCESS	1	1	1
CELLULAR_MACROMOLECULE_CATABOLIC_PROCESS	1	1	1
MRNA_SPLICE_SITE_SELECTION	1	1	1
EXOCYTOSIS	1	1	1
SECOND_MESSENGER_MEDIATED_SIGNALING	1	1	1
G_PROTEIN_SIGNALING__COUPLED_TO_CYCLIC_NUCLEOTIDE_SECOND_MESSENGER	1	1	1
REGULATION_OF_GENE_EXPRESSION__EPIGENETIC	1	1	1
REGULATION_OF_INTRACELLULAR_TRANSPORT	1	1	1
SMOOTH_MUSCLE_CONTRACTION_GO_0006939	1	1	1
SKELETAL_MUSCLE_DEVELOPMENT	1	1	1
ENDOSOME_TRANSPORT	1	1	1
PROTEIN_AMINO_ACID_ADP_RIBOSYLATION	1	1	1
BONE_REMODELING	1	1	1
REGULATION_OF_CELLULAR_COMPONENT_SIZE	0.82302	1	1
PEPTIDYL_AMINO_ACID_MODIFICATION	1	1	1
EMBRYONIC_DEVELOPMENT	1	1	1
POSITIVE_REGULATION_OF_CYTOSKELETON_ORGANIZATION_AND_BIOGENESIS	1	1	1
PROTEIN_AMINO_ACID_O_LINKED_GLYCOSYLATION	1	1	1
REGULATION_OF_SMALL_GTPASE_MEDIATED_SIGNAL_TRANSDUCTION	1	1	1
CELL_PROLIFERATION_GO_0008283	0.841443	1	1
REGULATION_OF_BLOOD_PRESSURE	1	1	1
ESTABLISHMENT_AND_OR_MAINTENANCE_OF_CELL_POLARITY	1	1	1
NUCLEOTIDE_EXCISION_REPAIR	1	1	1
NEGATIVE_REGULATION_OF_RNA_METABOLIC_PROCESS	1	1	1
NEGATIVE_REGULATION_OF_DNA_REPLICATION	1	1	1
REGULATION_OF_ENDOCYTOSIS	1	1	1
IMMUNE_SYSTEM_PROCESS	1	1	1
TRANSFORMING_GROWTH_FACTOR_BETA_RECEPTOR_SIGNALING_PATHWAY	1	1	1
ANATOMICAL_STRUCTURE_DEVELOPMENT	1	1	1
REGULATION_OF_T_CELL_PROLIFERATION	1	1	1
RNA_SPLICING__VIA_TRANSESTERIFICATION_REACTIONS	1	1	1
DNA_RECOMBINATION	1	1	1
CELL_MATRIX_ADHESION	1	1	1
PEPTIDYL_TYROSINE_MODIFICATION	1	1	1
T_CELL_ACTIVATION	1	1	1
G1_PHASE	1	1	1
CYTOKINE_BIOSYNTHETIC_PROCESS	1	1	1
POSITIVE_REGULATION_OF_EPITHELIAL_CELL_PROLIFERATION	1	1	1
ER_TO_GOLGI_VESICLE_MEDIATED_TRANSPORT	1	1	1
HISTONE_MODIFICATION	1	1	1
TRANSCRIPTION	1	1	1
POSITIVE_REGULATION_OF_CELLULAR_METABOLIC_PROCESS	1	1	1
LEARNING_AND_OR_MEMORY	1	1	1
S_PHASE_OF_MITOTIC_CELL_CYCLE	1	1	1
RESPONSE_TO_EXTERNAL_STIMULUS	1	1	1
MITOTIC_SPINDLE_ORGANIZATION_AND_BIOGENESIS	1	1	1
AMINE_METABOLIC_PROCESS	1	1	1
INACTIVATION_OF_MAPK_ACTIVITY	1	1	1
CERAMIDE_METABOLIC_PROCESS	1	1	1
REGULATION_OF_NEUROGENESIS	1	1	1
TRANSCRIPTION_INITIATION_FROM_RNA_POLYMERASE_II_PROMOTER	1	1	1
CARBOHYDRATE_METABOLIC_PROCESS	1	1	1
BODY_FLUID_SECRETION	1	1	1
MACROMOLECULAR_COMPLEX_DISASSEMBLY	1	1	1
RESPONSE_TO_UV	1	1	1
RESPIRATORY_GASEOUS_EXCHANGE	1	1	1
NEGATIVE_REGULATION_OF_BINDING	1	1	1
NEGATIVE_REGULATION_OF_METABOLIC_PROCESS	1	1	1
PHOSPHOLIPID_METABOLIC_PROCESS	1	1	1
RESPONSE_TO_IONIZING_RADIATION	1	1	1
POSITIVE_REGULATION_OF_JNK_ACTIVITY	1	1	1
REGULATION_OF_JAK_STAT_CASCADE	1	1	1
TRANSITION_METAL_ION_TRANSPORT	1	1	1
NEUROGENESIS	1	1	1
RESPONSE_TO_RADIATION	1	1	1
REGULATION_OF_CELL_CELL_ADHESION	1	1	1
GLAND_DEVELOPMENT	1	1	1
CHEMICAL_HOMEOSTASIS	1	1	1
REGULATION_OF_METABOLIC_PROCESS	1	1	1
OVULATION_CYCLE	1	1	1
MEIOTIC_RECOMBINATION	1	1	1
PROTEIN_HOMOOLIGOMERIZATION	1	1	1
CYTOKINE_AND_CHEMOKINE_MEDIATED_SIGNALING_PATHWAY	1	1	1
HEART_DEVELOPMENT	1	1	1
CELLULAR_LOCALIZATION	1	1	1
DEVELOPMENTAL_GROWTH	1	1	1
POSITIVE_REGULATION_OF_CELL_ADHESION	1	1	1
POSITIVE_REGULATION_OF_TRANSFERASE_ACTIVITY	1	1	1
SPHINGOID_METABOLIC_PROCESS	1	1	1
MAPKKK_CASCADE_GO_0000165	1	1	1
CELL_CYCLE_ARREST_GO_0007050	1	1	1
ANDROGEN_RECEPTOR_SIGNALING_PATHWAY	1	1	1
MITOSIS	1	1	1
PIGMENT_BIOSYNTHETIC_PROCESS	1	1	1
PIGMENT_METABOLIC_PROCESS	1	1	1
REGULATION_OF_JNK_ACTIVITY	1	1	1
CELL_CYCLE_GO_0007049	1	1	1
ER_NUCLEAR_SIGNALING_PATHWAY	1	1	1
ION_HOMEOSTASIS	1	1	1
DNA_MODIFICATION	1	1	1
REGULATION_OF_TRANSPORT	1	1	1
RECEPTOR_MEDIATED_ENDOCYTOSIS	1	1	1
POSITIVE_REGULATION_OF_ANGIOGENESIS	1	1	1
NOTCH_SIGNALING_PATHWAY	1	1	1
CATION_TRANSPORT	1	1	1
NEURON_DIFFERENTIATION	1	1	1
REGULATION_OF_LYMPHOCYTE_ACTIVATION	1	1	1
ENDOTHELIAL_CELL_MIGRATION	1	1	1
NEURON_DEVELOPMENT	1	1	1
REGULATION_OF_NUCLEOBASE__NUCLEOSIDE__NUCLEOTIDE_AND_NUCLEIC_ACID_METABOLIC_PROCESS	1	1	1
NEGATIVE_REGULATION_OF_TRANSLATION	1	1	1
PERIPHERAL_NERVOUS_SYSTEM_DEVELOPMENT	1	1	1
REGULATION_OF_GTPASE_ACTIVITY	1	1	1
SISTER_CHROMATID_SEGREGATION	1	1	1
NEUROTRANSMITTER_SECRETION	1	1	1
TRICARBOXYLIC_ACID_CYCLE_INTERMEDIATE_METABOLIC_PROCESS	1	1	1
NEGATIVE_REGULATION_OF_MYELOID_CELL_DIFFERENTIATION	1	1	1
CENTROSOME_CYCLE	1	1	1
POLYSACCHARIDE_METABOLIC_PROCESS	1	1	1
ORGANELLE_LOCALIZATION	1	1	1
ACTIN_FILAMENT_BASED_MOVEMENT	1	1	1
NEGATIVE_REGULATION_OF_TRANSCRIPTION_FACTOR_ACTIVITY	1	1	1
HETEROCYCLE_METABOLIC_PROCESS	1	1	1
RIBOSOME_BIOGENESIS_AND_ASSEMBLY	1	1	1
ACUTE_INFLAMMATORY_RESPONSE	1	1	1
TRIACYLGLYCEROL_METABOLIC_PROCESS	1	1	1
PHOSPHOINOSITIDE_METABOLIC_PROCESS	1	1	1
POSITIVE_REGULATION_OF_PROTEIN_METABOLIC_PROCESS	1	1	1
CDC42_PROTEIN_SIGNAL_TRANSDUCTION	1	1	1
RESPONSE_TO_HORMONE_STIMULUS	1	1	1
MRNA_METABOLIC_PROCESS	1	1	1
PROTEIN_MODIFICATION_PROCESS	1	1	1
PROTEIN_AMINO_ACID_PHOSPHORYLATION	1	1	1
NEGATIVE_REGULATION_OF_TRANSFERASE_ACTIVITY	1	1	1
AMYLOID_PRECURSOR_PROTEIN_METABOLIC_PROCESS	1	1	1
MEMBRANE_FUSION	1	1	1
APOPTOTIC_PROGRAM	1	1	1
INNATE_IMMUNE_RESPONSE	1	1	1
POSITIVE_REGULATION_OF_CELL_CYCLE	1	1	1
NEGATIVE_REGULATION_OF_SIGNAL_TRANSDUCTION	1	1	1
CHROMOSOME_ORGANIZATION_AND_BIOGENESIS	1	1	1
CELL_PROJECTION_BIOGENESIS	1	1	1
REGULATION_OF_NEURON_APOPTOSIS	1	1	1
RNA_SPLICING	1	1	1
COFACTOR_BIOSYNTHETIC_PROCESS	1	1	1
LYMPHOCYTE_ACTIVATION	1	1	1
POSITIVE_REGULATION_OF_PROTEIN_MODIFICATION_PROCESS	1	1	1
REGULATION_OF_RNA_METABOLIC_PROCESS	1	1	1
CATION_HOMEOSTASIS	1	1	1
CHROMATIN_MODIFICATION	1	1	1
RESPONSE_TO_WOUNDING	1	1	1
DETECTION_OF_BIOTIC_STIMULUS	1	1	1
TRANSCRIPTION_FROM_RNA_POLYMERASE_III_PROMOTER	1	1	1
NEGATIVE_REGULATION_OF_CATALYTIC_ACTIVITY	1	1	1
CELLULAR_MACROMOLECULE_METABOLIC_PROCESS	1	1	1
TISSUE_REMODELING	1	1	1
NEGATIVE_REGULATION_OF_RESPONSE_TO_STIMULUS	1	1	1
SPHINGOLIPID_BIOSYNTHETIC_PROCESS	1	1	1
ESTABLISHMENT_AND_OR_MAINTENANCE_OF_CHROMATIN_ARCHITECTURE	1	1	1
NEGATIVE_REGULATION_OF_DEVELOPMENTAL_PROCESS	1	1	1
DNA_DEPENDENT_DNA_REPLICATION	1	1	1
MONOVALENT_INORGANIC_CATION_TRANSPORT	1	1	1
TRANSCRIPTION_FROM_RNA_POLYMERASE_II_PROMOTER	1	1	1
TRANSMEMBRANE_RECEPTOR_PROTEIN_SERINE_THREONINE_KINASE_SIGNALING_PATHWAY	1	1	1
HUMORAL_IMMUNE_RESPONSE	1	1	1
MALE_GONAD_DEVELOPMENT	1	1	1
DNA_DAMAGE_RESPONSE__SIGNAL_TRANSDUCTION_BY_P53_CLASS_MEDIATOR	1	1	1
NUCLEOTIDE_METABOLIC_PROCESS	1	1	1
CELLULAR_CARBOHYDRATE_CATABOLIC_PROCESS	1	1	1
G_PROTEIN_COUPLED_RECEPTOR_PROTEIN_SIGNALING_PATHWAY	1	1	1
AMINE_TRANSPORT	1	1	1
INTERPHASE_OF_MITOTIC_CELL_CYCLE	1	1	1
PROTEIN_TRANSPORT	1	1	1
TRANSLATION	1	1	1
CYTOSKELETON_DEPENDENT_INTRACELLULAR_TRANSPORT	1	1	1
POSITIVE_REGULATION_OF_DNA_BINDING	1	1	1
PHOSPHORYLATION	1	1	1
CATABOLIC_PROCESS	1	1	1
PROTEIN_IMPORT_INTO_NUCLEUS__TRANSLOCATION	1	1	1
HORMONE_METABOLIC_PROCESS	1	1	1
NEGATIVE_REGULATION_OF_BIOLOGICAL_PROCESS	1	1	1
REGULATION_OF_PROTEIN_SECRETION	1	1	1
POSITIVE_REGULATION_OF_SECRETION	1	1	1
INTERFERON_GAMMA_BIOSYNTHETIC_PROCESS	1	1	1
PROTEIN_LOCALIZATION	1	1	1
CARBOHYDRATE_CATABOLIC_PROCESS	1	1	1
ADENYLATE_CYCLASE_ACTIVATION	1	1	1
BASE_EXCISION_REPAIR	1	1	1
NEURON_APOPTOSIS	1	1	1
DNA_PACKAGING	1	1	1
CARBOHYDRATE_BIOSYNTHETIC_PROCESS	1	1	1
POTASSIUM_ION_TRANSPORT	1	1	1
CYTOKINE_SECRETION	1	1	1
REGULATION_OF_MULTICELLULAR_ORGANISMAL_PROCESS	1	1	1
POSITIVE_REGULATION_OF_PROTEIN_AMINO_ACID_PHOSPHORYLATION	1	1	1
REGULATION_OF_PROTEIN_IMPORT_INTO_NUCLEUS	1	1	1
INTERFERON_GAMMA_PRODUCTION	1	1	1
REGULATION_OF_CELLULAR_PROTEIN_METABOLIC_PROCESS	1	1	1
MICROTUBULE_BASED_MOVEMENT	1	1	1
REGULATION_OF_PROTEIN_STABILITY	1	1	1
REGULATION_OF_IMMUNE_SYSTEM_PROCESS	1	1	1
REGULATION_OF_CYTOKINE_BIOSYNTHETIC_PROCESS	1	1	1
REGULATION_OF_APOPTOSIS	1	1	1
SPINDLE_ORGANIZATION_AND_BIOGENESIS	1	1	1
PROTEIN_AMINO_ACID_DEPHOSPHORYLATION	1	1	1
NEGATIVE_REGULATION_OF_PROGRAMMED_CELL_DEATH	1	1	1
TRANSMEMBRANE_RECEPTOR_PROTEIN_TYROSINE_KINASE_SIGNALING_PATHWAY	1	1	1
DNA_FRAGMENTATION_DURING_APOPTOSIS	1	1	1
REGULATION_OF_PROGRAMMED_CELL_DEATH	1	1	1
HEME_METABOLIC_PROCESS	1	1	1
CYCLIC_NUCLEOTIDE_MEDIATED_SIGNALING	1	1	1
STEROID_BIOSYNTHETIC_PROCESS	1	1	1
ION_TRANSPORT	1	1	1
RESPONSE_TO_DNA_DAMAGE_STIMULUS	1	1	1
ORGAN_DEVELOPMENT	1	1	1
TRANSMISSION_OF_NERVE_IMPULSE	1	1	1
GENE_SILENCING	1	1	1
TYROSINE_PHOSPHORYLATION_OF_STAT_PROTEIN	1	1	1
INTRACELLULAR_SIGNALING_CASCADE	1	1	1
REGULATION_OF_IMMUNE_EFFECTOR_PROCESS	1	1	1
REGULATION_OF_TRANSCRIPTION	1	1	1
NEGATIVE_REGULATION_OF_CELL_MIGRATION	1	1	1
MITOCHONDRIAL_TRANSPORT	1	1	1
REGULATION_OF_CELL_CYCLE	1	1	1
CHROMATIN_ASSEMBLY_OR_DISASSEMBLY	1	1	1
CELL_MATURATION	1	1	1
SMALL_GTPASE_MEDIATED_SIGNAL_TRANSDUCTION	1	1	1
CELLULAR_DEFENSE_RESPONSE	1	1	1
REGULATION_OF_IMMUNE_RESPONSE	1	1	1
RRNA_METABOLIC_PROCESS	1	1	1
SYSTEM_PROCESS	1	1	1
ACTIVATION_OF_PROTEIN_KINASE_ACTIVITY	1	1	1
REGULATION_OF_RAS_GTPASE_ACTIVITY	1	1	1
SENSORY_ORGAN_DEVELOPMENT	1	1	1
POSITIVE_REGULATION_OF_TRANSCRIPTION	1	1	1
UBIQUITIN_CYCLE	1	1	1
GLUCOSAMINE_METABOLIC_PROCESS	1	1	1
CENTRAL_NERVOUS_SYSTEM_DEVELOPMENT	1	1	1
REGULATION_OF_BINDING	1	1	1
RNA_CATABOLIC_PROCESS	1	1	1
APOPTOSIS_GO	1	1	1
NEGATIVE_REGULATION_OF_PHOSPHATE_METABOLIC_PROCESS	1	1	1
NEGATIVE_REGULATION_OF_BIOSYNTHETIC_PROCESS	1	1	1
MAINTENANCE_OF_PROTEIN_LOCALIZATION	1	1	1
CELLULAR_POLYSACCHARIDE_METABOLIC_PROCESS	1	1	1
DETECTION_OF_EXTERNAL_STIMULUS	1	1	1
CELLULAR_RESPONSE_TO_NUTRIENT_LEVELS	1	1	1
NUCLEOCYTOPLASMIC_TRANSPORT	1	1	1
M_PHASE_OF_MITOTIC_CELL_CYCLE	1	1	1
POSITIVE_REGULATION_OF_CYTOKINE_PRODUCTION	1	1	1
SPERMATID_DIFFERENTIATION	1	1	1
RESPONSE_TO_ORGANIC_SUBSTANCE	1	1	1
RHO_PROTEIN_SIGNAL_TRANSDUCTION	1	1	1
CHROMOSOME_CONDENSATION	1	1	1
CELL_FATE_COMMITMENT	1	1	1
RESPONSE_TO_HYPOXIA	1	1	1
MICROTUBULE_POLYMERIZATION_OR_DEPOLYMERIZATION	1	1	1
REPRODUCTION	1	1	1
CAMP_MEDIATED_SIGNALING	1	1	1
REGULATION_OF_CELL_PROLIFERATION	0.82302	1	1
NITROGEN_COMPOUND_CATABOLIC_PROCESS	1	1	1
RESPONSE_TO_DRUG	1	1	1
POSITIVE_REGULATION_OF_PEPTIDYL_TYROSINE_PHOSPHORYLATION	1	1	1
ECTODERM_DEVELOPMENT	1	1	1
LEUKOCYTE_MIGRATION	1	1	1
REGULATION_OF_ENDOTHELIAL_CELL_PROLIFERATION	1	1	1
REGULATION_OF_MEMBRANE_POTENTIAL	1	1	1
REGULATION_OF_CELL_GROWTH	1	1	1
REGULATION_OF_VIRAL_REPRODUCTION	1	1	1
G1_S_TRANSITION_OF_MITOTIC_CELL_CYCLE	1	1	1
CASPASE_ACTIVATION	1	1	1
CELLULAR_RESPIRATION	1	1	1
INDUCTION_OF_APOPTOSIS_BY_INTRACELLULAR_SIGNALS	1	1	1
INTEGRIN_BINDING	1	1	1
CATION_TRANSMEMBRANE_TRANSPORTER_ACTIVITY	1	1	1
MAP_KINASE_ACTIVITY	1	1	1
TRANSLATION_REGULATOR_ACTIVITY	1	1	1
HYDROLASE_ACTIVITY__ACTING_ON_ACID_ANHYDRIDES	1	1	1
MRNA_BINDING	1	1	1
PROTEIN_PHOSPHATASE_TYPE_2A_REGULATOR_ACTIVITY	1	1	1
GLUTAMATE_RECEPTOR_ACTIVITY	1	1	1
ACID_AMINO_ACID_LIGASE_ACTIVITY	1	1	1
SEROTONIN_RECEPTOR_ACTIVITY	1	1	1
INORGANIC_ANION_TRANSMEMBRANE_TRANSPORTER_ACTIVITY	1	1	1
HISTONE_METHYLTRANSFERASE_ACTIVITY	1	1	1
PROTEIN_DOMAIN_SPECIFIC_BINDING	1	1	1
G_PROTEIN_COUPLED_RECEPTOR_BINDING	1	1	1
GTP_BINDING	1	1	1
HYDRO_LYASE_ACTIVITY	1	1	1
NUCLEOTIDE_BINDING	1	1	1
COPPER_ION_BINDING	1	1	1
DI___TRI_VALENT_INORGANIC_CATION_TRANSMEMBRANE_TRANSPORTER_ACTIVITY	1	1	1
SYMPORTER_ACTIVITY	1	1	1
TRANSFERASE_ACTIVITY__TRANSFERRING_ACYL_GROUPS	1	1	1
ANTIPORTER_ACTIVITY	1	1	1
HEMATOPOIETIN_INTERFERON_CLASS__D200_DOMAIN__CYTOKINE_RECEPTOR_BINDING	1	1	1
MONOSACCHARIDE_BINDING	1	1	1
OXIDOREDUCTASE_ACTIVITY__ACTING_ON_SULFUR_GROUP_OF_DONORS	1	1	1
DNA_HELICASE_ACTIVITY	1	1	1
ENDODEOXYRIBONUCLEASE_ACTIVITY	1	1	1
PROTEIN_TYROSINE_PHOSPHATASE_ACTIVITY	1	1	1
RAS_GTPASE_ACTIVATOR_ACTIVITY	1	1	1
PHOSPHORIC_MONOESTER_HYDROLASE_ACTIVITY	1	1	1
DAMAGED_DNA_BINDING	1	1	1
RNA_HELICASE_ACTIVITY	1	1	1
LIGASE_ACTIVITY__FORMING_CARBON_NITROGEN_BONDS	1	1	1
LIPID_BINDING	1	1	1
KINASE_BINDING	1	1	1
ALDO_KETO_REDUCTASE_ACTIVITY	1	1	1
OXIDOREDUCTASE_ACTIVITY_GO_0016705	1	1	1
LIPASE_ACTIVITY	1	1	1
STEROID_DEHYDROGENASE_ACTIVITY	1	1	1
SUGAR_BINDING	1	1	1
INWARD_RECTIFIER_POTASSIUM_CHANNEL_ACTIVITY	1	1	1
RAS_GUANYL_NUCLEOTIDE_EXCHANGE_FACTOR_ACTIVITY	1	1	1
CATION_BINDING	1	1	1
PHOSPHORUS_OXYGEN_LYASE_ACTIVITY	1	1	1
SPECIFIC_RNA_POLYMERASE_II_TRANSCRIPTION_FACTOR_ACTIVITY	1	1	1
PHOSPHATE_TRANSMEMBRANE_TRANSPORTER_ACTIVITY	1	1	1
SULFOTRANSFERASE_ACTIVITY	1	1	1
PHOSPHOTRANSFERASE_ACTIVITY__PHOSPHATE_GROUP_AS_ACCEPTOR	1	1	1
SERINE_TYPE_PEPTIDASE_ACTIVITY	1	1	1
CATION_CHANNEL_ACTIVITY	1	1	1
SECONDARY_ACTIVE_TRANSMEMBRANE_TRANSPORTER_ACTIVITY	1	1	1
RAS_GTPASE_BINDING	1	1	1
DRUG_BINDING	1	1	1
ATP_DEPENDENT_HELICASE_ACTIVITY	1	1	1
ARYLSULFATASE_ACTIVITY	1	1	1
ZINC_ION_BINDING	1	1	1
PROTEIN_HOMODIMERIZATION_ACTIVITY	1	1	1
HEPARIN_BINDING	1	1	1
RNA_POLYMERASE_II_TRANSCRIPTION_MEDIATOR_ACTIVITY	1	1	1
LIGASE_ACTIVITY	1	1	1
CALCIUM_ION_BINDING	1	1	1
HYDROLASE_ACTIVITY__ACTING_ON_CARBON_NITROGEN__BUT_NOT_PEPTIDE__BONDS	1	1	1
CATION_TRANSPORTING_ATPASE_ACTIVITY	1	1	1
PROTEIN_TRANSPORTER_ACTIVITY	1	1	1
OXIDOREDUCTASE_ACTIVITY_GO_0016616	1	1	1
GTPASE_REGULATOR_ACTIVITY	1	1	1
METALLOPEPTIDASE_ACTIVITY	1	1	1
SOLUTE_SODIUM_SYMPORTER_ACTIVITY	1	1	1
RNA_POLYMERASE_II_TRANSCRIPTION_FACTOR_ACTIVITY	1	1	1
SODIUM_CHANNEL_ACTIVITY	1	1	1
RNA_SPLICING_FACTOR_ACTIVITY__TRANSESTERIFICATION_MECHANISM	1	1	1
METABOTROPIC_GLUTAMATE__GABA_B_LIKE_RECEPTOR_ACTIVITY	1	1	1
AMINE_RECEPTOR_ACTIVITY	1	1	1
STEROL_BINDING	1	1	1
VITAMIN_BINDING	1	1	1
PURINE_NUCLEOTIDE_BINDING	1	1	1
SH2_DOMAIN_BINDING	1	1	1
VOLTAGE_GATED_POTASSIUM_CHANNEL_ACTIVITY	1	1	1
SMALL_CONJUGATING_PROTEIN_SPECIFIC_PROTEASE_ACTIVITY	1	1	1
HYDROLASE_ACTIVITY__ACTING_ON_GLYCOSYL_BONDS	1	1	1
ANION_CATION_SYMPORTER_ACTIVITY	1	1	1
RECEPTOR_SIGNALING_PROTEIN_SERINE_THREONINE_KINASE_ACTIVITY	1	1	1
HYDROLASE_ACTIVITY__HYDROLYZING_O_GLYCOSYL_COMPOUNDS	1	1	1
SINGLE_STRANDED_DNA_BINDING	1	1	1
INTERLEUKIN_BINDING	1	1	1
ENZYME_ACTIVATOR_ACTIVITY	1	1	1
EXCITATORY_EXTRACELLULAR_LIGAND_GATED_ION_CHANNEL_ACTIVITY	1	1	1
LYASE_ACTIVITY	1	1	1
TRANSFERASE_ACTIVITY__TRANSFERRING_HEXOSYL_GROUPS	1	1	1
MANNOSYLTRANSFERASE_ACTIVITY	1	1	1
SH3_DOMAIN_BINDING	1	1	1
OXIDOREDUCTASE_ACTIVITY__ACTING_ON_THE_CH_NH_GROUP_OF_DONORS	1	1	1
CARBOXY_LYASE_ACTIVITY	1	1	1
INOSITOL_OR_PHOSPHATIDYLINOSITOL_PHOSPHODIESTERASE_ACTIVITY	1	1	1
MICROTUBULE_BINDING	1	1	1
MICROTUBULE_MOTOR_ACTIVITY	1	1	1
LIPOPROTEIN_BINDING	1	1	1
OXIDOREDUCTASE_ACTIVITY__ACTING_ON_PEROXIDE_AS_ACCEPTOR	1	1	1
NON_MEMBRANE_SPANNING_PROTEIN_TYROSINE_KINASE_ACTIVITY	1	1	1
THIOLESTER_HYDROLASE_ACTIVITY	1	1	1
ORGANIC_ANION_TRANSMEMBRANE_TRANSPORTER_ACTIVITY	1	1	1
NEUROPEPTIDE_BINDING	1	1	1
TASTE_RECEPTOR_ACTIVITY	NA	NA	1
UDP_GLYCOSYLTRANSFERASE_ACTIVITY	1	1	1
PHOSPHOLIPID_BINDING	1	1	1
CARBONATE_DEHYDRATASE_ACTIVITY	1	1	1
ELECTRON_CARRIER_ACTIVITY	1	1	1
AMINO_ACID_TRANSMEMBRANE_TRANSPORTER_ACTIVITY	1	1	1
HYDROLASE_ACTIVITY__HYDROLYZING_N_GLYCOSYL_COMPOUNDS	1	1	1
SMALL_CONJUGATING_PROTEIN_BINDING	1	1	1
LIGAND_DEPENDENT_NUCLEAR_RECEPTOR_ACTIVITY	1	1	1
VOLTAGE_GATED_CHANNEL_ACTIVITY	1	1	1
HYDROLASE_ACTIVITY__ACTING_ON_ESTER_BONDS	1	1	1
BETA_TUBULIN_BINDING	1	1	1
FUCOSYLTRANSFERASE_ACTIVITY	1	1	1
GATED_CHANNEL_ACTIVITY	1	1	1
SUGAR_TRANSMEMBRANE_TRANSPORTER_ACTIVITY	1	1	1
PROTEIN_METHYLTRANSFERASE_ACTIVITY	1	1	1
N_ACETYLTRANSFERASE_ACTIVITY	1	1	1
NEUROPEPTIDE_RECEPTOR_ACTIVITY	1	1	1
RIBONUCLEASE_ACTIVITY	1	1	1
TRANSCRIPTION_ELONGATION_REGULATOR_ACTIVITY	1	1	1
POLYSACCHARIDE_BINDING	1	1	1
CALCIUM_ION_TRANSMEMBRANE_TRANSPORTER_ACTIVITY	1	1	1
HORMONE_BINDING	1	1	1
VOLTAGE_GATED_CALCIUM_CHANNEL_ACTIVITY	1	1	1
IDENTICAL_PROTEIN_BINDING	1	1	1
TRANSFERASE_ACTIVITY__TRANSFERRING_GLYCOSYL_GROUPS	1	1	1
NEUTRAL_AMINO_ACID_TRANSMEMBRANE_TRANSPORTER_ACTIVITY	1	1	1
ANION_TRANSMEMBRANE_TRANSPORTER_ACTIVITY	1	1	1
STRUCTURAL_CONSTITUENT_OF_RIBOSOME	1	1	1
STEROID_DEHYDROGENASE_ACTIVITY__ACTING_ON_THE_CH_OH_GROUP_OF_DONORS__NAD_OR_NADP_AS_ACCEPTOR	1	1	1
MOLECULAR_ADAPTOR_ACTIVITY	1	1	1
ADENYL_RIBONUCLEOTIDE_BINDING	1	1	1
EXOPEPTIDASE_ACTIVITY	1	1	1
UBIQUITIN_BINDING	1	1	1
SUBSTRATE_SPECIFIC_CHANNEL_ACTIVITY	1	1	1
ADENYL_NUCLEOTIDE_BINDING	1	1	1
CYSTEINE_TYPE_PEPTIDASE_ACTIVITY	1	1	1
HISTONE_DEACETYLASE_BINDING	1	1	1
SMALL_GTPASE_REGULATOR_ACTIVITY	1	1	1
SMAD_BINDING	1	1	1
ANTIGEN_BINDING	1	1	1
COFACTOR_TRANSPORTER_ACTIVITY	1	1	1
S_ADENOSYLMETHIONINE_DEPENDENT_METHYLTRANSFERASE_ACTIVITY	1	1	1
HYDROLASE_ACTIVITY__ACTING_ON_ACID_ANHYDRIDES__CATALYZING_TRANSMEMBRANE_MOVEMENT_OF_SUBSTANCES	1	1	1
AMINE_TRANSMEMBRANE_TRANSPORTER_ACTIVITY	1	1	1
CHAPERONE_BINDING	1	1	1
ENZYME_REGULATOR_ACTIVITY	1	1	1
RNA_POLYMERASE_II_TRANSCRIPTION_FACTOR_ACTIVITY__ENHANCER_BINDING	1	1	1
CYTOCHROME_C_OXIDASE_ACTIVITY	1	1	1
MONOCARBOXYLIC_ACID_TRANSMEMBRANE_TRANSPORTER_ACTIVITY	1	1	1
HELICASE_ACTIVITY	1	1	1
OXIDOREDUCTASE_ACTIVITY	1	1	1
DELAYED_RECTIFIER_POTASSIUM_CHANNEL_ACTIVITY	1	1	1
KINASE_ACTIVITY	0.82302	1	1
PHOSPHORIC_ESTER_HYDROLASE_ACTIVITY	1	1	1
SUBSTRATE_SPECIFIC_TRANSPORTER_ACTIVITY	1	1	1
SPECIFIC_TRANSCRIPTIONAL_REPRESSOR_ACTIVITY	1	1	1
METALLOEXOPEPTIDASE_ACTIVITY	1	1	1
KINASE_REGULATOR_ACTIVITY	1	1	1
OXIDOREDUCTASE_ACTIVITY_GO_0016706	1	1	1
PEPTIDE_BINDING	1	1	1
ADP_BINDING	1	1	1
NUCLEOTIDYLTRANSFERASE_ACTIVITY	1	1	1
CHEMOKINE_ACTIVITY	1	1	1
PROTEIN_N_TERMINUS_BINDING	1	1	1
PROTEIN_SERINE_THREONINE_KINASE_ACTIVITY	1	1	1
RNA_POLYMERASE_ACTIVITY	1	1	1
HISTONE_ACETYLTRANSFERASE_ACTIVITY	1	1	1
OXYGEN_BINDING	1	1	1
RNA_BINDING	1	1	1
N_METHYLTRANSFERASE_ACTIVITY	1	1	1
GABA_RECEPTOR_ACTIVITY	1	1	1
NEUROTRANSMITTER_BINDING	1	1	1
3__5__CYCLIC_NUCLEOTIDE_PHOSPHODIESTERASE_ACTIVITY	1	1	1
STEROID_HORMONE_RECEPTOR_ACTIVITY	1	1	1
NUCLEOSIDE_TRIPHOSPHATASE_ACTIVITY	1	1	1
CARBOXYPEPTIDASE_ACTIVITY	1	1	1
NEUROTRANSMITTER_RECEPTOR_ACTIVITY	1	1	1
INTRAMOLECULAR_OXIDOREDUCTASE_ACTIVITY	1	1	1
N_ACYLTRANSFERASE_ACTIVITY	1	1	1
ANION_CHANNEL_ACTIVITY	1	1	1
PROTEIN_KINASE_INHIBITOR_ACTIVITY	1	1	1
METHYLTRANSFERASE_ACTIVITY	1	1	1
PROTEIN_COMPLEX_BINDING	1	1	1
MONOSACCHARIDE_TRANSMEMBRANE_TRANSPORTER_ACTIVITY	1	1	1
TELOMERIC_DNA_BINDING	1	1	1
INSULIN_LIKE_GROWTH_FACTOR_RECEPTOR_BINDING	1	1	1
PROTEIN_SERINE_THREONINE_PHOSPHATASE_ACTIVITY	1	1	1
CARBON_OXYGEN_LYASE_ACTIVITY	1	1	1
ACETYLGALACTOSAMINYLTRANSFERASE_ACTIVITY	1	1	1
SULFURIC_ESTER_HYDROLASE_ACTIVITY	1	1	1
TRANSCRIPTION_COACTIVATOR_ACTIVITY	1	1	1
ATP_DEPENDENT_RNA_HELICASE_ACTIVITY	1	1	1
ACETYLTRANSFERASE_ACTIVITY	1	1	1
CARBOHYDRATE_TRANSMEMBRANE_TRANSPORTER_ACTIVITY	1	1	1
POTASSIUM_CHANNEL_ACTIVITY	1	1	1
CHEMOKINE_RECEPTOR_BINDING	1	1	1
MONOOXYGENASE_ACTIVITY	1	1	1
RHODOPSIN_LIKE_RECEPTOR_ACTIVITY	1	1	1
KINASE_INHIBITOR_ACTIVITY	1	1	1
TRANSCRIPTION_COREPRESSOR_ACTIVITY	1	1	1
PEPTIDE_RECEPTOR_ACTIVITY	1	1	1
DEOXYRIBONUCLEASE_ACTIVITY	1	1	1
PHOSPHOINOSITIDE_BINDING	1	1	1
HYDROLASE_ACTIVITY__ACTING_ON_CARBON_NITROGEN__BUT_NOT_PEPTIDE__BONDS__IN_CYCLIC_AMIDINES	1	1	1
ATPASE_ACTIVITY__COUPLED	1	1	1
G_PROTEIN_COUPLED_RECEPTOR_ACTIVITY	1	1	1
TRANSCRIPTION_ACTIVATOR_ACTIVITY	1	1	1
COFACTOR_BINDING	1	1	1
TRANSLATION_FACTOR_ACTIVITY__NUCLEIC_ACID_BINDING	1	1	1
NEUROPEPTIDE_HORMONE_ACTIVITY	1	1	1
ENDORIBONUCLEASE_ACTIVITY	1	1	1
VOLTAGE_GATED_CATION_CHANNEL_ACTIVITY	1	1	1
DNA_POLYMERASE_ACTIVITY	1	1	1
ION_BINDING	1	1	1
3__5__EXONUCLEASE_ACTIVITY	1	1	1
TRANSCRIPTION_REPRESSOR_ACTIVITY	1	1	1
TRANSFERASE_ACTIVITY__TRANSFERRING_ALKYL_OR_ARYL__OTHER_THAN_METHYL__GROUPS	1	1	1
COLLAGEN_BINDING	1	1	1
SEQUENCE_SPECIFIC_DNA_BINDING	1	1	1
CYCLIC_NUCLEOTIDE_PHOSPHODIESTERASE_ACTIVITY	1	1	1
NUCLEAR_HORMONE_RECEPTOR_BINDING	1	1	1
KINASE_ACTIVATOR_ACTIVITY	1	1	1
PROTEIN_DEACETYLASE_ACTIVITY	1	1	1
GUANYL_NUCLEOTIDE_BINDING	1	1	1
DEAMINASE_ACTIVITY	1	1	1
DNA_DIRECTED_DNA_POLYMERASE_ACTIVITY	1	1	1
TUBULIN_BINDING	1	1	1
PRIMARY_ACTIVE_TRANSMEMBRANE_TRANSPORTER_ACTIVITY	1	1	1
PHOSPHORIC_DIESTER_HYDROLASE_ACTIVITY	1	1	1
RNA_DEPENDENT_ATPASE_ACTIVITY	1	1	1
INOSITOL_OR_PHOSPHATIDYLINOSITOL_PHOSPHATASE_ACTIVITY	1	1	1
NUCLEOBASE__NUCLEOSIDE__NUCLEOTIDE_AND_NUCLEIC_ACID_TRANSMEMBRANE_TRANSPORTER_ACTIVITY	1	1	1
LIPID_KINASE_ACTIVITY	1	1	1
ENDOPEPTIDASE_ACTIVITY	1	1	1
MAGNESIUM_ION_BINDING	1	1	1
STRUCTURAL_MOLECULE_ACTIVITY	1	1	1
SIALYLTRANSFERASE_ACTIVITY	1	1	1
DOUBLE_STRANDED_RNA_BINDING	1	1	1
IONOTROPIC_GLUTAMATE_RECEPTOR_ACTIVITY	1	1	1
ACETYLGLUCOSAMINYLTRANSFERASE_ACTIVITY	1	1	1
SERINE_HYDROLASE_ACTIVITY	1	1	1
NF_KAPPAB_BINDING	1	1	1
RECEPTOR_SIGNALING_PROTEIN_ACTIVITY	1	1	1
CARBON_CARBON_LYASE_ACTIVITY	1	1	1
LIGASE_ACTIVITY__FORMING_CARBON_OXYGEN_BONDS	1	1	1
PROTEIN_BINDING__BRIDGING	1	1	1
DEACETYLASE_ACTIVITY	1	1	1
VOLTAGE_GATED_SODIUM_CHANNEL_ACTIVITY	1	1	1
PROTEIN_KINASE_REGULATOR_ACTIVITY	1	1	1
PHOSPHOLIPASE_C_ACTIVITY	1	1	1
LIGAND_GATED_CHANNEL_ACTIVITY	1	1	1
RHO_GUANYL_NUCLEOTIDE_EXCHANGE_FACTOR_ACTIVITY	1	1	1
DOUBLE_STRANDED_DNA_BINDING	1	1	1
SMALL_GTPASE_BINDING	1	1	1
PATTERN_RECOGNITION_RECEPTOR_ACTIVITY	1	1	1
OXIDOREDUCTASE_ACTIVITY__ACTING_ON_THE_CH_CH_GROUP_OF_DONORS	1	1	1
ATP_DEPENDENT_DNA_HELICASE_ACTIVITY	1	1	1
TRANSCRIPTION_FACTOR_ACTIVITY	1	1	1
ENDONUCLEASE_ACTIVITY	1	1	1
PDZ_DOMAIN_BINDING	1	1	1
TRANSMEMBRANE_RECEPTOR_PROTEIN_PHOSPHATASE_ACTIVITY	1	1	1
EXONUCLEASE_ACTIVITY	1	1	1
CALCIUM_CHANNEL_ACTIVITY	1	1	1
ACETYLCHOLINE_BINDING	1	1	1
STRUCTURE_SPECIFIC_DNA_BINDING	1	1	1
DNA_DEPENDENT_ATPASE_ACTIVITY	1	1	1
AUXILIARY_TRANSPORT_PROTEIN_ACTIVITY	1	1	1
POTASSIUM_CHANNEL_REGULATOR_ACTIVITY	1	1	1
PHOSPHOLIPASE_A2_ACTIVITY	1	1	1
NUCLEOTIDE_KINASE_ACTIVITY	1	1	1
AMINOPEPTIDASE_ACTIVITY	1	1	1
STEROID_BINDING	1	1	1
STEROID_HORMONE_RECEPTOR_BINDING	1	1	1
PHOSPHOPROTEIN_PHOSPHATASE_ACTIVITY	1	1	1
EXTRACELLULAR_LIGAND_GATED_ION_CHANNEL_ACTIVITY	1	1	1
HORMONE_ACTIVITY	1	1	1
PROTEIN_SERINE_THREONINE_TYROSINE_KINASE_ACTIVITY	1	1	1
TRANSFERASE_ACTIVITY__TRANSFERRING_ONE_CARBON_GROUPS	1	1	1
OXIDOREDUCTASE_ACTIVITY__ACTING_ON_NADH_OR_NADPH	1	1	1
CARBOHYDRATE_KINASE_ACTIVITY	1	1	1
CHLORIDE_CHANNEL_ACTIVITY	1	1	1
CARBOXYLESTERASE_ACTIVITY	1	1	1
RHO_GTPASE_ACTIVATOR_ACTIVITY	0.82302	1	1
PATTERN_BINDING	1	1	1
INTERLEUKIN_RECEPTOR_ACTIVITY	1	1	1
TRANSCRIPTION_FACTOR_BINDING	1	1	1
PROTEIN_KINASE_BINDING	1	1	1
PHOSPHOLIPASE_ACTIVITY	1	1	1
PROTEIN_HETERODIMERIZATION_ACTIVITY	1	1	1
OXIDOREDUCTASE_ACTIVITY__ACTING_ON_THE_ALDEHYDE_OR_OXO_GROUP_OF_DONORS	0.963056	1	1
ATPASE_ACTIVITY	1	1	1
METAL_ION_TRANSMEMBRANE_TRANSPORTER_ACTIVITY	1	1	1
HYDROGEN_ION_TRANSMEMBRANE_TRANSPORTER_ACTIVITY	1	1	1
PROTEIN_C_TERMINUS_BINDING	1	1	1
GTPASE_ACTIVITY	1	1	1
INORGANIC_CATION_TRANSMEMBRANE_TRANSPORTER_ACTIVITY	1	1	1
TRANSFERASE_ACTIVITY__TRANSFERRING_PHOSPHORUS_CONTAINING_GROUPS	1	1	1
NUCLEOBASE__NUCLEOSIDE__NUCLEOTIDE_KINASE_ACTIVITY	1	1	1
GTPASE_ACTIVATOR_ACTIVITY	1	1	1
PEPTIDASE_ACTIVITY	1	1	1
ION_CHANNEL_ACTIVITY	1	1	1
SMALL_PROTEIN_CONJUGATING_ENZYME_ACTIVITY	1	1	1
CYSTEINE_TYPE_ENDOPEPTIDASE_ACTIVITY	1	1	1
PROTEIN_DIMERIZATION_ACTIVITY	1	1	1
CHANNEL_REGULATOR_ACTIVITY	1	1	1
TRANSFERASE_ACTIVITY__TRANSFERRING_PENTOSYL_GROUPS	1	1	1
SIGNAL_SEQUENCE_BINDING	1	1	1
MONOVALENT_INORGANIC_CATION_TRANSMEMBRANE_TRANSPORTER_ACTIVITY	1	1	1
STRUCTURAL_CONSTITUENT_OF_MUSCLE	1	1	1
L_AMINO_ACID_TRANSMEMBRANE_TRANSPORTER_ACTIVITY	1	1	1
PROTEIN_PHOSPHATASE_BINDING	1	1	1
OXIDOREDUCTASE_ACTIVITY__ACTING_ON_CH_OH_GROUP_OF_DONORS	1	1	1
COENZYME_BINDING	1	1	1
GTPASE_BINDING	1	1	1
GROWTH_FACTOR_BINDING	1	1	1
ENZYME_BINDING	1	1	1
CHROMATIN_BINDING	1	1	1
LIPID_TRANSPORTER_ACTIVITY	1	1	1
PURINE_RIBONUCLEOTIDE_BINDING	1	1	1
AMINE_BINDING	1	1	1
ORGANIC_ACID_TRANSMEMBRANE_TRANSPORTER_ACTIVITY	1	1	1
UNFOLDED_PROTEIN_BINDING	1	1	1
TRANSITION_METAL_ION_BINDING	1	1	1
SH3_SH2_ADAPTOR_ACTIVITY	1	1	1
SMALL_CONJUGATING_PROTEIN_LIGASE_ACTIVITY	1	1	1
TRANSFERASE_ACTIVITY__TRANSFERRING_SULFUR_CONTAINING_GROUPS	1	1	1
GLYCOSAMINOGLYCAN_BINDING	1	1	1
PHOSPHATASE_BINDING	1	1	1
CARBOXYLIC_ACID_TRANSMEMBRANE_TRANSPORTER_ACTIVITY	1	1	1
NICOTINIC_ACETYLCHOLINE_ACTIVATED_CATION_SELECTIVE_CHANNEL_ACTIVITY	1	1	1
PHOSPHATASE_REGULATOR_ACTIVITY	1	1	1
GLUTATHIONE_TRANSFERASE_ACTIVITY	1	1	1
PYROPHOSPHATASE_ACTIVITY	1	1	1
THYROID_HORMONE_RECEPTOR_BINDING	1	1	1
HYDROLASE_ACTIVITY__ACTING_ON_CARBON_NITROGEN__BUT_NOT_PEPTIDE__BONDS__IN_LINEAR_AMIDES	1	1	1
SERINE_TYPE_ENDOPEPTIDASE_ACTIVITY	1	1	1
TRANSLATION_INITIATION_FACTOR_ACTIVITY	1	1	1
TRANSITION_METAL_ION_TRANSMEMBRANE_TRANSPORTER_ACTIVITY	1	1	1
NUCLEASE_ACTIVITY	1	1	1
SECRETIN_LIKE_RECEPTOR_ACTIVITY	1	1	1
RIBONUCLEOPROTEIN_BINDING	1	1	1
ATPASE_ACTIVITY__COUPLED_TO_MOVEMENT_OF_SUBSTANCES	1	1	1
GENERAL_RNA_POLYMERASE_II_TRANSCRIPTION_FACTOR_ACTIVITY	1	1	1
TRANSFERASE_ACTIVITY__TRANSFERRING_GROUPS_OTHER_THAN_AMINO_ACYL_GROUPS	1	1	1
DNA_BINDING	1	1	1
UBIQUITIN_PROTEIN_LIGASE_ACTIVITY	1	1	1
GALACTOSYLTRANSFERASE_ACTIVITY	1	1	1
CYCLASE_ACTIVITY	1	1	1
SINGLE_STRANDED_RNA_BINDING	1	1	1
GUANYL_NUCLEOTIDE_EXCHANGE_FACTOR_ACTIVITY	1	1	1
ION_TRANSMEMBRANE_TRANSPORTER_ACTIVITY	1	1	1
PHOSPHOLIPID_TRANSPORTER_ACTIVITY	1	1	1
LOW_DENSITY_LIPOPROTEIN_BINDING	1	1	1
HORMONE_RECEPTOR_BINDING	1	1	1
CYTOKINE_ACTIVITY	1	1	1
ATP_BINDING	1	1	1
METALLOENDOPEPTIDASE_ACTIVITY	1	1	1
ISOMERASE_ACTIVITY	1	1	1
GROWTH_FACTOR_ACTIVITY	1	1	1
MAP_KINASE_KINASE_KINASE_ACTIVITY	1	1	1
CASPASE_REGULATOR_ACTIVITY	1	1	1
EXTRACELLULAR_MATRIX_STRUCTURAL_CONSTITUENT	1	1	1
ANTIOXIDANT_ACTIVITY	1	1	1
ENDONUCLEASE_ACTIVITY_GO_0016893	1	1	1
TRANSCRIPTION_COFACTOR_ACTIVITY	1	1	1
INOSITOL_OR_PHOSPHATIDYLINOSITOL_KINASE_ACTIVITY	1	1	1
REACTOME_ABORTIVE_ELONGATION_OF_HIV1_TRANSCRIPT_IN_THE_ABSENCE_OF_TAT	1	1	1
REACTOME_ACETYLCHOLINE_NEUROTRANSMITTER_RELEASE_CYCLE	1	1	1
REACTOME_ACTIVATED_AMPK_STIMULATES_FATTY_ACID_OXIDATION_IN_MUSCLE	1	1	1
REACTOME_ACTIVATED_TLR4_SIGNALLING	1	1	1
REACTOME_ACTIVATION_OF_ATR_IN_RESPONSE_TO_REPLICATION_STRESS	1	1	1
REACTOME_ACTIVATION_OF_BH3_ONLY_PROTEINS	1	1	1
REACTOME_ACTIVATION_OF_THE_PRE_REPLICATIVE_COMPLEX	1	1	1
REACTOME_ADENYLATE_CYCLASE_ACTIVATING_PATHWAY	1	1	1
REACTOME_ADHERENS_JUNCTIONS_INTERACTIONS	1	1	1
REACTOME_ADP_SIGNALLING_THROUGH_P2Y_PURINOCEPTOR_1	1	1	1
REACTOME_AKT_PHOSPHORYLATES_TARGETS_IN_THE_CYTOSOL	1	1	1
REACTOME_AMINE_DERIVED_HORMONES	1	1	1
REACTOME_AMINE_LIGAND_BINDING_RECEPTORS	1	1	1
REACTOME_AMINO_ACID_AND_OLIGOPEPTIDE_SLC_TRANSPORTERS	1	1	1
REACTOME_AMINO_ACID_TRANSPORT_ACROSS_THE_PLASMA_MEMBRANE	1	1	1
REACTOME_APCDC20_MEDIATED_DEGRADATION_OF_CYCLIN_B	1	1	1
REACTOME_APOPTOSIS	1	1	1
REACTOME_APOPTOTIC_CLEAVAGE_OF_CELL_ADHESION_PROTEINS	1	1	1
REACTOME_APOPTOTIC_EXECUTION_PHASE	0.963056	1	1
REACTOME_AUTODEGRADATION_OF_CDH1_BY_CDH1_APC	1	1	1
REACTOME_AXON_GUIDANCE	1	1	1
REACTOME_BASE_EXCISION_REPAIR	1	1	1
REACTOME_BASE_FREE_SUGAR_PHOSPHATE_REMOVAL_VIA_THE_SINGLE_NUCLEOTIDE_REPLACEMENT_PATHWAY	1	1	1
REACTOME_BIOLOGICAL_OXIDATIONS	1	1	1
REACTOME_BRANCHED_CHAIN_AMINO_ACID_CATABOLISM	1	1	1
REACTOME_CALCITONIN_LIKE_LIGAND_RECEPTORS	1	1	1
REACTOME_CAM_PATHWAY	1	1	1
REACTOME_CD28_CO_STIMULATION	1	1	1
REACTOME_CD28_DEPENDENT_PI3K_AKT_SIGNALING	1	1	1
REACTOME_CD28_DEPENDENT_VAV1_PATHWAY	1	1	1
REACTOME_CDC20_PHOSPHO_APC_MEDIATED_DEGRADATION_OF_CYCLIN_A	1	1	1
REACTOME_CDT1_ASSOCIATION_WITH_THE_CDC6_ORC_ORIGIN_COMPLEX	1	1	1
REACTOME_CELL_CELL_ADHESION_SYSTEMS	1	1	1
REACTOME_CELL_CYCLE_CHECKPOINTS	1	1	1
REACTOME_CELL_CYCLE_MITOTIC	1	1	1
REACTOME_CELL_DEATH_SIGNALLING_VIA_NRAGE_NRIF_AND_NADE	1	1	1
REACTOME_CENTROSOME_MATURATION	1	1	1
REACTOME_CHAPERONIN_MEDIATED_PROTEIN_FOLDING	1	1	1
REACTOME_CHEMOKINE_RECEPTORS_BIND_CHEMOKINES	1	1	1
REACTOME_CHOLESTEROL_BIOSYNTHESIS	1	1	1
REACTOME_CHYLOMICRON_MEDIATED_LIPID_TRANSPORT	1	1	1
REACTOME_CITRIC_ACID_CYCLE	1	1	1
REACTOME_CLASS_A1_RHODOPSIN_LIKE_RECEPTORS	1	1	1
REACTOME_CLASS_B2_SECRETIN_FAMILY_RECEPTORS	1	1	1
REACTOME_CLASS_C3_METABOTROPIC_GLUTAMATE_PHEROMONE_RECEPTORS	1	1	1
REACTOME_CLASSICAL_ANTIBODY_MEDIATED_COMPLEMENT_ACTIVATION	1	1	1
REACTOME_CLATHRIN_DERIVED_VESICLE_BUDDING	1	1	1
REACTOME_COLLAGEN_MEDIATED_ACTIVATION_CASCADE	1	1	1
REACTOME_COMMON_PATHWAY	1	1	1
REACTOME_COMPLEMENT_CASCADE	1	1	1
REACTOME_CONVERSION_FROM_APC_CDC20_TO_APC_CDH1_IN_LATE_ANAPHASE	1	1	1
REACTOME_COPI_MEDIATED_TRANSPORT	1	1	1
REACTOME_COSTIMULATION_BY_THE_CD28_FAMILY	1	1	1
REACTOME_CRMPS_IN_SEMA3A_SIGNALING	1	1	1
REACTOME_CTLA4_INHIBITORY_SIGNALING	1	1	1
REACTOME_CYCLIN_A1_ASSOCIATED_EVENTS_DURING_G2_M_TRANSITION	1	1	1
REACTOME_CYCLIN_E_ASSOCIATED_EVENTS_DURING_G1_S_TRANSITION_	1	1	1
REACTOME_CYTOCHROME_P450_ARRANGED_BY_SUBSTRATE_TYPE	1	1	1
REACTOME_CYTOSOLIC_SULFONATION_OF_SMALL_MOLECULES	1	1	1
REACTOME_CYTOSOLIC_TRNA_AMINOACYLATION	1	1	1
REACTOME_DARPP32_EVENTS	1	1	1
REACTOME_DEATH_RECEPTOR_SIGNALLING	1	1	1
REACTOME_DIABETES_PATHWAYS	1	1	1
REACTOME_DNA_REPAIR	1	1	1
REACTOME_DNA_REPLICATION_PRE_INITIATION	1	1	1
REACTOME_DNA_STRAND_ELONGATION	1	1	1
REACTOME_DOPAMINE_NEUROTRANSMITTER_RELEASE_CYCLE	1	1	1
REACTOME_DOUBLE_STRAND_BREAK_REPAIR	1	1	1
REACTOME_DOWN_STREAM_SIGNAL_TRANSDUCTION	1	1	1
REACTOME_DOWNSTREAM_EVENTS_IN_GPCR_SIGNALING	1	1	1
REACTOME_DOWNSTREAM_TCR_SIGNALING	1	1	1
REACTOME_DUAL_INCISION_REACTION_IN_GG_NER	1	1	1
REACTOME_DUAL_INCISION_REACTION_IN_TC_NER	1	1	1
REACTOME_E2F_ENABLED_INHIBITION_OF_PRE_REPLICATION_COMPLEX_FORMATION	1	1	1
REACTOME_E2F_MEDIATED_REGULATION_OF_DNA_REPLICATION	1	1	1
REACTOME_E2F_TRANSCRIPTIONAL_TARGETS_AT_G1_S	1	1	1
REACTOME_EARLY_PHASE_OF_HIV_LIFE_CYCLE	1	1	1
REACTOME_EGFR_DOWNREGULATION	1	1	1
REACTOME_EICOSANOID_LIGAND_BINDING_RECEPTORS	1	1	1
REACTOME_ELECTRON_TRANSPORT_CHAIN	1	1	1
REACTOME_ELONGATION_AND_PROCESSING_OF_CAPPED_TRANSCRIPTS	1	1	1
REACTOME_ENDOGENOUS_STEROLS	1	1	1
REACTOME_ERK_MAPK_TARGETS	1	1	1
REACTOME_EXTENSION_OF_TELOMERES	1	1	1
REACTOME_FACILITATIVE_NA_INDEPENDENT_GLUCOSE_TRANSPORTERS	1	1	1
REACTOME_FANCONI_ANEMIA_PATHWAY	1	1	1
REACTOME_FORMATION_AND_MATURATION_OF_MRNA_TRANSCRIPT	1	1	1
REACTOME_FORMATION_OF_A_POOL_OF_FREE_40S_SUBUNITS	1	1	1
REACTOME_FORMATION_OF_ATP_BY_CHEMIOSMOTIC_COUPLING	1	1	1
REACTOME_FORMATION_OF_FIBRIN_CLOT_CLOTTING_CASCADE	1	1	1
REACTOME_FORMATION_OF_THE_EARLY_ELONGATION_COMPLEX	1	1	1
REACTOME_FORMATION_OF_THE_TERNARY_COMPLEX_AND_SUBSEQUENTLY_THE_43S_COMPLEX	1	1	1
REACTOME_FORMATION_OF_TUBULIN_FOLDING_INTERMEDIATES_BY_CCT_TRIC	1	1	1
REACTOME_FRS2_MEDIATED_ACTIVATION	1	1	1
REACTOME_FURTHER_PLATELET_RELEASATE	1	1	1
REACTOME_G_ALPHA_Q_SIGNALLING_EVENTS	1	1	1
REACTOME_G_ALPHA_S_SIGNALLING_EVENTS	1	1	1
REACTOME_G_ALPHA_Z_SIGNALLING_EVENTS	1	1	1
REACTOME_G_PROTEIN_ACTIVATION	1	1	1
REACTOME_G_PROTEIN_BETA_GAMMA_SIGNALLING	1	1	1
REACTOME_G1_PHASE	1	1	1
REACTOME_G1_S_TRANSITION	1	1	1
REACTOME_G2_M_CHECKPOINTS	1	1	1
[truncated: 288 more rows]

## Sheet: Over 50 Negatively Correlated
Pathway	BA 47 Q Value	BA 11 Q Value	AVG Q Value
INTEGRAL_TO_PLASMA_MEMBRANE	0.0958805	0.035901	0.001
PLASMA_MEMBRANE_PART	0.0418618	0.0283278	0.001
INTRINSIC_TO_PLASMA_MEMBRANE	0.0958805	0.035901	0.001
INTEGRAL_TO_MEMBRANE	0.101386	0.0670908	0.0012
KEGG_CYTOKINE_CYTOKINE_RECEPTOR_INTERACTION	0.0418618	0.168304	0.0012
INTRINSIC_TO_MEMBRANE	0.113048	0.0755735	0.0015
MEMBRANE_PART	0.116647	0.106204	0.00271428
KEGG_CELL_ADHESION_MOLECULES_CAMS	0.0418618	0.474783	0.00277778
PLASMA_MEMBRANE	0.101386	0.156356	0.00277778
TRANSMEMBRANE_RECEPTOR_PROTEIN_TYROSINE_KINASE_ACTIVITY	0.0958805	0.288029	0.0046
TRANSMEMBRANE_RECEPTOR_ACTIVITY	0.138206	0.178178	0.00572727
REACTOME_IMMUNOREGULATORY_INTERACTIONS_BETWEEN_A_LYMPHOID_AND_A_NON_LYMPHOID_CELL	0.0744706	0.466907	0.00583333
PROTEIN_TYROSINE_KINASE_ACTIVITY	0.0958805	0.466907	0.00784615
KEGG_PROXIMAL_TUBULE_BICARBONATE_RECLAMATION	0.149137	0.243386	0.00935714
TRANSMEMBRANE_RECEPTOR_PROTEIN_KINASE_ACTIVITY	0.120544	0.404488	0.0134667
KEGG_PATHWAYS_IN_CANCER	0.0958805	0.610283	0.01925
ACTIVE_TRANSMEMBRANE_TRANSPORTER_ACTIVITY	0.162298	0.410872	0.0281176
AMINE_TRANSMEMBRANE_TRANSPORTER_ACTIVITY	0.250373	0.350081	0.03372
KEGG_ALLOGRAFT_REJECTION	0.138206	0.539907	0.03372
KEGG_AUTOIMMUNE_THYROID_DISEASE	0.138206	0.539907	0.03372
KEGG_GRAFT_VERSUS_HOST_DISEASE	0.138206	0.539907	0.03372
KEGG_PROPANOATE_METABOLISM	0.149137	0.474783	0.03372
L_AMINO_ACID_TRANSMEMBRANE_TRANSPORTER_ACTIVITY	0.258448	0.350081	0.03372
OXIDOREDUCTASE_ACTIVITY__ACTING_ON_THE_ALDEHYDE_OR_OXO_GROUP_OF_DONORS__NAD_OR_NADP_AS_ACCEPTOR	0.258448	0.350081	0.03372
POSITIVE_REGULATION_OF_CELL_MIGRATION	0.473911	0.183134	0.03372
MEMBRANE	0.199268	0.466907	0.0395
REACTOME_NOTCH_HLH_TRANSCRIPTION_PATHWAY	0.278041	0.410872	0.0448148
KEGG_NOTCH_SIGNALING_PATHWAY	0.138206	0.750282	0.0468965
REACTOME_ETHANOL_OXIDATION	0.279425	0.418551	0.0468965
REACTOME_PHOSPHOLIPASE_CMEDIATED_CASCADE	0.149087	0.687129	0.0518
RECEPTOR_ACTIVITY	0.455304	0.308664	0.0534193
POSITIVE_REGULATION_OF_CELLULAR_PROCESS	0.278041	0.494141	0.0672727
REACTOME_SIGNALING_IN_IMMUNE_SYSTEM	0.101386	1	0.0672727
BIOCARTA_CARDIACEGF_PATHWAY	0.137552	1	0.069
INTERCELLULAR_JUNCTION_ASSEMBLY	0.554233	0.288029	0.069
POSITIVE_REGULATION_OF_BIOLOGICAL_PROCESS	0.358392	0.466907	0.069
REACTOME_HEMOSTASIS	0.113048	1	0.069
RNA_POLYMERASE_II_TRANSCRIPTION_FACTOR_ACTIVITY__ENHANCER_BINDING	0.174719	0.750282	0.069
TIGHT_JUNCTION	0.367092	0.466907	0.069
KEGG_ECM_RECEPTOR_INTERACTION	0.172788	0.824384	0.07715
KEGG_ENDOCYTOSIS	0.260141	0.61822	0.0772683
POSITIVE_REGULATION_OF_SIGNAL_TRANSDUCTION	0.387653	0.46947	0.0816666
APICAL_JUNCTION_COMPLEX	0.387653	0.474783	0.0826304
APICOLATERAL_PLASMA_MEMBRANE	0.387653	0.474783	0.0826304
OXIDOREDUCTASE_ACTIVITY__ACTING_ON_THE_ALDEHYDE_OR_OXO_GROUP_OF_DONORS	0.387653	0.474783	0.0826304
REACTOME_INTEGRIN_CELL_SURFACE_INTERACTIONS	0.172788	0.945201	0.0826304
ANATOMICAL_STRUCTURE_MORPHOGENESIS	0.551792	0.350081	0.0842916
CELL_JUNCTION	0.671437	0.288029	0.0842916
INTERCELLULAR_JUNCTION_ASSEMBLY_AND_MAINTENANCE	0.662206	0.350081	0.12288
REACTOME_CASPASE_MEDIATED_CLEAVAGE_OF_CYTOSKELETAL_PROTEINS	0.149087	1	0.12288
KEGG_TYPE_I_DIABETES_MELLITUS	0.278041	0.811118	0.126717
REACTOME_G_ALPHA_I_SIGNALLING_EVENTS	0.671437	0.350081	0.126717
REGULATION_OF_CELL_DIFFERENTIATION	0.301006	0.750282	0.126717
REACTOME_EICOSANOID_LIGAND_BINDING_RECEPTORS	0.850602	0.338954	0.155667
REACTOME_REGULATION_OF_LIPID_METABOLISM_BY_PEROXISOME_PROLIFERATOR_ACTIVATED_RECEPTOR_ALPHA	0.353593	0.779527	0.1562
ACTIN_FILAMENT	0.278041	0.971161	0.159983
REACTOME_FGFR_LIGAND_BINDING_AND_ACTIVATION	0.278041	0.971161	0.159983
TRANSMEMBRANE_TRANSPORTER_ACTIVITY	0.493026	0.539907	0.159983
ACTIN_CYTOSKELETON_ORGANIZATION_AND_BIOGENESIS	0.296024	0.971161	0.161254
AMINO_ACID_TRANSMEMBRANE_TRANSPORTER_ACTIVITY	0.473803	0.61822	0.161254
BIOCARTA_MCALPAIN_PATHWAY	0.190568	1	0.161254
KEGG_FC_GAMMA_R_MEDIATED_PHAGOCYTOSIS	0.190568	1	0.161254
POSITIVE_REGULATION_OF_MAPKKK_CASCADE	0.473911	0.61822	0.161254
PROTEINACEOUS_EXTRACELLULAR_MATRIX	0.491811	0.610283	0.161254
REACTOME_CELL_SURFACE_INTERACTIONS_AT_THE_VASCULAR_WALL	0.190568	1	0.161254
REACTOME_GAP_JUNCTION_ASSEMBLY	1	0.243386	0.161254
REGULATION_OF_PEPTIDYL_TYROSINE_PHOSPHORYLATION	0.419684	0.687129	0.161254
CYTOPLASM_ORGANIZATION_AND_BIOGENESIS	0.730683	0.447025	0.172775
KEGG_DORSO_VENTRAL_AXIS_FORMATION	0.493026	0.61822	0.172775
PROTEIN_KINASE_ACTIVITY	0.334654	0.971161	0.172775
REACTOME_TRIACYLGLYCERIDE_BIOSYNTHESIS	0.730683	0.447025	0.172775
KEGG_FOCAL_ADHESION	0.250373	1	0.188438
PROTEIN_KINASE_CASCADE	0.540191	0.610283	0.188438
EXTRACELLULAR_MATRIX	0.516897	0.623829	0.191757
SUBSTRATE_SPECIFIC_TRANSMEMBRANE_TRANSPORTER_ACTIVITY	0.550136	0.61822	0.20624
KEGG_REGULATION_OF_ACTIN_CYTOSKELETON	0.331751	1	0.224948
REGULATION_OF_JNK_CASCADE	0.516897	0.687129	0.224948
KEGG_BASAL_CELL_CARCINOMA	0.419684	0.964355	0.226679
CELL_SURFACE_RECEPTOR_LINKED_SIGNAL_TRANSDUCTION_GO_0007166	0.276335	1	0.232532
ACTIN_FILAMENT_BASED_PROCESS	0.387653	1	0.235827
IDENTICAL_PROTEIN_BINDING	0.301006	1	0.235827
RNA_POLYMERASE_II_TRANSCRIPTION_FACTOR_ACTIVITY	0.554356	0.687129	0.245134
REACTOME_GENES_INVOLVED_IN_APOPTOTIC_CLEAVAGE_OF_CELLULAR_PROTEINS	0.278041	1	0.247048
NEUTRAL_AMINO_ACID_TRANSMEMBRANE_TRANSPORTER_ACTIVITY	0.516897	0.750282	0.247928
AMINE_TRANSPORT	0.540191	0.750282	0.252152
COATED_VESICLE_MEMBRANE	0.387653	1	0.252152
PROTEASE_INHIBITOR_ACTIVITY	0.387653	1	0.252152
REACTOME_AMINO_ACID_AND_OLIGOPEPTIDE_SLC_TRANSPORTERS	0.419684	1	0.252152
REACTOME_CELL_JUNCTION_ORGANIZATION	0.367915	1	0.252152
REACTOME_GPCR_LIGAND_BINDING	0.947605	0.447025	0.252152
REACTOME_THROMBIN_SIGNALLING_THROUGH_PROTEINASE_ACTIVATED_RECEPTORS	0.540191	0.750282	0.252152
VESICLE_COAT	0.387653	1	0.252152
PROTEIN_COMPLEX_ASSEMBLY	0.957368	0.447025	0.257376
EXTRACELLULAR_REGION	0.44513	1	0.260042
SERINE_TYPE_ENDOPEPTIDASE_INHIBITOR_ACTIVITY	0.554233	0.750282	0.265905
KEGG_ADHERENS_JUNCTION	0.473911	0.971161	0.276187
REACTOME_DOWNSTREAM_EVENTS_IN_GPCR_SIGNALING	0.680374	0.61822	0.277113
REACTOME_GAP_JUNCTION_TRAFFICKING	0.850602	0.535128	0.285194
COATED_MEMBRANE	0.419684	1	0.295594
MEMBRANE_COAT	0.419684	1	0.295594
POSITIVE_REGULATION_OF_DEVELOPMENTAL_PROCESS	0.455304	1	0.295594
SIGNAL_TRANSDUCTION	0.491811	1	0.296225
REGULATION_OF_CELL_MIGRATION	0.850602	0.539907	0.31499
REACTOME_CLASS_B2_SECRETIN_FAMILY_RECEPTORS	1	0.466907	0.315452
BIOCARTA_CFTR_PATHWAY	0.62035	0.811118	0.330352
BIOCARTA_EGFR_SMRTE_PATHWAY	0.62035	0.811118	0.330352
REACTOME_A_THIRD_PROTEOLYTIC_CLEAVAGE_RELEASES_NICD	0.62035	0.811118	0.330352
REACTOME_SHCMEDIATED_CASCADE	0.62035	0.811118	0.330352
SUBSTRATE_SPECIFIC_TRANSPORTER_ACTIVITY	0.583309	0.926148	0.351248
SYSTEM_PROCESS	0.671437	0.785022	0.360309
AROMATIC_COMPOUND_METABOLIC_PROCESS	0.439513	1	0.363272
CYTOSKELETAL_PROTEIN_BINDING	0.473911	1	0.363272
ENDOCYTIC_VESICLE	0.662206	0.811118	0.363272
POSITIVE_REGULATION_OF_PHOSPHORYLATION	0.62035	0.904394	0.363272
REACTOME_SLC_MEDIATED_TRANSMEMBRANE_TRANSPORT	0.540191	1	0.366104
KEGG_CALCIUM_SIGNALING_PATHWAY	0.419684	1	0.376707
CARBOXYLIC_ACID_TRANSMEMBRANE_TRANSPORTER_ACTIVITY	0.650131	0.904394	0.389467
ORGAN_MORPHOGENESIS	0.956551	0.57445	0.389467
ORGANIC_ACID_TRANSMEMBRANE_TRANSPORTER_ACTIVITY	0.650131	0.904394	0.389467
PHOSPHOTRANSFERASE_ACTIVITY__ALCOHOL_GROUP_AS_ACCEPTOR	0.429166	1	0.389467
PROTEIN_HOMODIMERIZATION_ACTIVITY	0.44513	1	0.389467
REACTOME_INORGANIC_CATION_ANION_SLC_TRANSPORTERS	0.516897	1	0.389467
ACTIN_FILAMENT_BUNDLE_FORMATION	0.662206	0.904394	0.39086
BIOCARTA_ERYTH_PATHWAY	0.419684	1	0.39086
BIOCARTA_NKT_PATHWAY	0.419684	1	0.39086
EPITHELIAL_TO_MESENCHYMAL_TRANSITION	0.419684	1	0.39086
INTERCELLULAR_JUNCTION	0.884172	0.643689	0.39086
KEGG_TGF_BETA_SIGNALING_PATHWAY	0.419684	1	0.39086
OXIDOREDUCTASE_ACTIVITY__ACTING_ON_THE_CH_NH_GROUP_OF_DONORS	0.419684	1	0.39086
KINASE_ACTIVITY	0.445894	1	0.395308
CASPASE_REGULATOR_ACTIVITY	1	0.539907	0.404341
KEGG_INOSITOL_PHOSPHATE_METABOLISM	0.429166	1	0.404341
KEGG_LEISHMANIA_INFECTION	0.429166	1	0.404341
STRIATED_MUSCLE_CONTRACTION_GO_0006941	1	0.539907	0.404341
TISSUE_MORPHOGENESIS	1	0.539907	0.404341
REACTOME_INTEGRIN_ALPHAIIBBETA3_SIGNALING	0.439513	1	0.411978
RECEPTOR_BINDING	0.650131	1	0.443336
REACTOME_FRS2MEDIATED_CASCADE	0.671437	0.971161	0.458319
REACTOME_APOPTOTIC_EXECUTION_PHASE	0.469221	1	0.461165
ACTIN_FILAMENT_BINDING	0.516897	1	0.478855
BIOCARTA_INFLAM_PATHWAY	0.473911	1	0.478855
JNK_CASCADE	0.551792	1	0.478855
REACTOME_METABOLISM_OF_LIPIDS_AND_LIPOPROTEINS	0.650131	1	0.478855
REACTOME_PHASE_1_FUNCTIONALIZATION_OF_COMPOUNDS	0.516897	1	0.478855
SMALL_GTPASE_MEDIATED_SIGNAL_TRANSDUCTION	0.491811	1	0.478855
POSITIVE_REGULATION_OF_PHOSPHATE_METABOLIC_PROCESS	0.671437	1	0.489294
REGULATION_OF_SIGNAL_TRANSDUCTION	0.650131	1	0.496857
KEGG_NATURAL_KILLER_CELL_MEDIATED_CYTOTOXICITY	0.507255	1	0.515486
CELL_MIGRATION	0.917083	0.779527	0.523812
CELL_DIVISION	0.730683	1	0.530276
GROWTH	0.750318	1	0.530276
REACTOME_TIGHT_JUNCTION_INTERACTIONS	0.730683	1	0.530276
REACTOME_BASIGIN_INTERACTIONS	0.540191	1	0.537163
KEGG_EPITHELIAL_CELL_SIGNALING_IN_HELICOBACTER_PYLORI_INFECTION	0.516897	1	0.549865
REACTOME_GLUCAGON_TYPE_LIGAND_RECEPTORS	1	0.750282	0.549865
STRESS_ACTIVATED_PROTEIN_KINASE_SIGNALING_PATHWAY	0.588923	1	0.549865
REACTOME_PLATELET_AGGREGATION_PLUG_FORMATION	0.516897	1	0.550012
ATPASE_ACTIVITY__COUPLED_TO_TRANSMEMBRANE_MOVEMENT_OF_IONS__PHOSPHORYLATIVE_MECHANISM	0.752	1	0.552219
CALCIUM_MEDIATED_SIGNALING	0.516897	1	0.552219
EXTRACELLULAR_MATRIX_PART	1	0.57445	0.552219
EXTRINSIC_TO_MEMBRANE	0.752	1	0.552219
FATTY_ACID_BETA_OXIDATION	0.516897	1	0.552219
POSITIVE_REGULATION_OF_MAP_KINASE_ACTIVITY	0.752	1	0.552219
REACTOME_NUCLEOTIDE_LIKE_PURINERGIC_RECEPTORS	0.516897	1	0.552219
REACTOME_FORMATION_OF_PLATELET_PLUG	0.528646	1	0.552297
BIOCARTA_IL1R_PATHWAY	0.540191	1	0.574371
BIOCARTA_RARRXR_PATHWAY	0.752	1	0.574371
CYTOKINE_PRODUCTION	0.752	1	0.574371
CYTOPLASMIC_VESICLE_MEMBRANE	0.554233	1	0.574371
CYTOPLASMIC_VESICLE_PART	0.554233	1	0.574371
HEMATOPOIETIN_INTERFERON_CLASS__D200_DOMAIN__CYTOKINE_RECEPTOR_ACTIVITY	0.752	1	0.574371
PEPTIDYL_TYROSINE_PHOSPHORYLATION	0.730683	1	0.574371
POSITIVE_REGULATION_OF_CELL_DIFFERENTIATION	0.752	1	0.574371
REACTOME_SIGNALING_BY_NOTCH	0.752	1	0.574371
REGULATION_OF_MAPKKK_CASCADE	0.752	1	0.574371
ACTIN_CYTOSKELETON	0.554233	1	0.595983
CYTOSKELETON_ORGANIZATION_AND_BIOGENESIS	0.63512	1	0.604054
FOCAL_ADHESION	1	0.687129	0.604054
KEGG_RENAL_CELL_CARCINOMA	0.666529	1	0.604054
NF_KAPPAB_BINDING	0.554233	1	0.604054
REACTOME_GRB2_SOS_PROVIDES_LINKAGE_TO_MAPK_SIGNALING_FOR_INTERGRINS_	0.554233	1	0.604054
REACTOME_P130CAS_LINKAGE_TO_MAPK_SIGNALING_FOR_INTEGRINS	0.554233	1	0.604054
REACTOME_PLATELET_ACTIVATION	0.554233	1	0.604054
BASOLATERAL_PLASMA_MEMBRANE	1	0.779527	0.60462
EXTRACELLULAR_REGION_PART	0.830246	1	0.60462
REACTOME_PLATELET_DEGRANULATION	0.556385	1	0.60462
VESICLE_MEMBRANE	0.599001	1	0.60462
BIOCARTA_DC_PATHWAY	0.730683	1	0.626595
KEGG_ARGININE_AND_PROLINE_METABOLISM	0.650131	1	0.627217
REGULATION_OF_PROTEIN_AMINO_ACID_PHOSPHORYLATION	0.752	1	0.641942
ANATOMICAL_STRUCTURE_DEVELOPMENT	0.752	1	0.644427
SECONDARY_ACTIVE_TRANSMEMBRANE_TRANSPORTER_ACTIVITY	0.626561	1	0.644427
INTRACELLULAR_SIGNALING_CASCADE	0.671437	1	0.662559
PROTEIN_HETERODIMERIZATION_ACTIVITY	0.850602	1	0.667974
BIOCARTA_GSK3_PATHWAY	0.626561	1	0.669446
KEGG_PYRUVATE_METABOLISM	0.850602	1	0.669446
MAPKKK_CASCADE_GO_0000165	0.850602	1	0.669446
BIOCARTA_TOB1_PATHWAY	0.62035	1	0.674155
NEGATIVE_REGULATION_OF_TRANSCRIPTION_FACTOR_ACTIVITY	0.62035	1	0.674155
REACTOME_GENERIC_TRANSCRIPTION_PATHWAY	0.850602	1	0.695125
POSITIVE_REGULATION_OF_TRANSFERASE_ACTIVITY	0.850602	1	0.702149
CELL_FATE_COMMITMENT	1	0.750282	0.703147
CELL_SUBSTRATE_ADHERENS_JUNCTION	1	0.750282	0.703147
PEPTIDYL_TYROSINE_MODIFICATION	0.819557	1	0.717647
REACTOME_DOWNSTREAM_SIGNALING_OF_ACTIVATED_FGFR	0.650131	1	0.729546
CYTOKINE_BINDING	0.650131	1	0.733309
PROTEIN_DIMERIZATION_ACTIVITY	0.650131	1	0.733309
KEGG_VIRAL_MYOCARDITIS	0.671437	1	0.748413
BIOCARTA_ACE2_PATHWAY	0.850602	1	0.751448
INTERLEUKIN_8_BIOSYNTHETIC_PROCESS	0.850602	1	0.751448
NEGATIVE_REGULATION_OF_DNA_BINDING	0.662206	1	0.751448
PHOTORECEPTOR_CELL_MAINTENANCE	0.850602	1	0.751448
REACTOME_G_ALPHA_12_13_SIGNALLING_EVENTS	0.671437	1	0.751448
REGULATION_OF_TRANSFORMING_GROWTH_FACTOR_BETA_RECEPTOR_SIGNALING_PATHWAY	0.662206	1	0.751448
REGULATION_OF_BIOLOGICAL_QUALITY	0.917083	1	0.771442
REGULATION_OF_TRANSCRIPTION_FACTOR_ACTIVITY	0.671437	1	0.77387
KEGG_ANTIGEN_PROCESSING_AND_PRESENTATION	0.671437	1	0.786212
REACTOME_G_BETA_GAMMA_SIGNALLING_THROUGH_PLC_BETA	0.884172	1	0.799926
ACTIN_FILAMENT_POLYMERIZATION	0.671437	1	0.800343
BIOCARTA_ALK_PATHWAY	0.671437	1	0.800343
BIOCARTA_NKCELLS_PATHWAY	0.671437	1	0.800343
CYTOKINE_BIOSYNTHETIC_PROCESS	0.671437	1	0.800343
CYTOKINE_METABOLIC_PROCESS	0.671437	1	0.800343
EXTRACELLULAR_MATRIX_STRUCTURAL_CONSTITUENT	0.671437	1	0.800343
FATTY_ACID_OXIDATION	0.671437	1	0.800343
NEGATIVE_REGULATION_OF_BINDING	0.671437	1	0.800343
PROTEIN_TETRAMERIZATION	1	0.811118	0.800343
REACTOME_E2F_TRANSCRIPTIONAL_TARGETS_AT_G1_S	0.671437	1	0.800343
REGULATION_OF_ACTIN_FILAMENT_LENGTH	0.671437	1	0.800343
REGULATION_OF_CELLULAR_COMPONENT_ORGANIZATION_AND_BIOGENESIS	0.671437	1	0.800343
REGULATION_OF_CYTOKINE_BIOSYNTHETIC_PROCESS	0.671437	1	0.800343
REGULATION_OF_CYTOSKELETON_ORGANIZATION_AND_BIOGENESIS	0.671437	1	0.800343
TRANSFERASE_ACTIVITY__TRANSFERRING_PHOSPHORUS_CONTAINING_GROUPS	0.671437	1	0.800343
ATPASE_ACTIVITY__COUPLED_TO_TRANSMEMBRANE_MOVEMENT_OF_IONS	0.917083	1	0.801527
G_PROTEIN_SIGNALING__COUPLED_TO_IP3_SECOND_MESSENGER__PHOSPHOLIPASE_C_ACTIVATING	0.917083	1	0.801527
KEGG_PROSTATE_CANCER	0.752	1	0.83569
BIOCARTA_RHO_PATHWAY	0.713955	1	0.839185
POSITIVE_REGULATION_OF_PEPTIDYL_TYROSINE_PHOSPHORYLATION	0.850602	1	0.839185
ACTIN_BINDING	0.917083	1	0.840896
KEGG_VASCULAR_SMOOTH_MUSCLE_CONTRACTION	0.937939	1	0.840896
NEGATIVE_REGULATION_OF_CELL_DIFFERENTIATION	0.917083	1	0.840896
PROTEIN_OLIGOMERIZATION	1	0.972399	0.840896
REACTOME_SIGNALING_BY_PDGF	0.730683	1	0.866456
KEGG_MAPK_SIGNALING_PATHWAY	0.730683	1	0.871943
REGULATION_OF_CELLULAR_COMPONENT_SIZE	0.730683	1	0.871943
REGULATION_OF_HEART_CONTRACTION	0.730683	1	0.871943
KEGG_FATTY_ACID_METABOLISM	0.730683	1	0.874822
SH3_SH2_ADAPTOR_ACTIVITY	0.730683	1	0.874822
AMINO_ACID_TRANSPORT	0.917083	1	0.875328
REACTOME_AMINO_ACID_TRANSPORT_ACROSS_THE_PLASMA_MEMBRANE	0.917083	1	0.875328
CELL_MATRIX_JUNCTION	1	0.904394	0.880523
KEGG_GLYCOLYSIS_GLUCONEOGENESIS	0.937939	1	0.880523
KEGG_ADIPOCYTOKINE_SIGNALING_PATHWAY	0.752	1	0.912011
ACTIN_FILAMENT_ORGANIZATION	0.937939	1	0.91639
BIOCARTA_UCALPAIN_PATHWAY	0.752	1	0.91639
CYTOPLASMIC_VESICLE	0.755815	1	0.91639
ENZYME_INHIBITOR_ACTIVITY	0.752	1	0.91639
FEMALE_PREGNANCY	0.937939	1	0.91639
I_KAPPAB_KINASE_NF_KAPPAB_CASCADE	1	1	0.91639
INTERLEUKIN_8_PRODUCTION	0.937939	1	0.91639
ION_TRANSMEMBRANE_TRANSPORTER_ACTIVITY	0.983563	1	0.91639
LEUKOCYTE_CHEMOTAXIS	0.937939	1	0.91639
MEMBRANE_ORGANIZATION_AND_BIOGENESIS	1	1	0.91639
NEGATIVE_REGULATION_OF_TRANSLATION	0.752	1	0.91639
PHOSPHOINOSITIDE_MEDIATED_SIGNALING	0.957368	1	0.91639
POSITIVE_REGULATION_OF_EPITHELIAL_CELL_PROLIFERATION	0.937939	1	0.91639
REACTOME_ADP_SIGNALLING_THROUGH_P2Y_PURINOCEPTOR_12	0.937939	1	0.91639
REACTOME_CELLEXTRACELLULAR_MATRIX_INTERACTIONS	0.752	1	0.91639
REACTOME_THROMBOXANE_SIGNALLING_THROUGH_TP_RECEPTOR	0.937939	1	0.91639
REGULATION_OF_I_KAPPAB_KINASE_NF_KAPPAB_CASCADE	0.956551	1	0.91639
SENSORY_PERCEPTION	1	0.971161	0.91639
SPERM_MOTILITY	0.937939	1	0.91639
SYMPORTER_ACTIVITY	0.752	1	0.91639
SYSTEM_DEVELOPMENT	0.910066	1	0.91639
KEGG_LEUKOCYTE_TRANSENDOTHELIAL_MIGRATION	0.813206	1	0.959935
REACTOME_G_BETA_GAMMA_SIGNALLING_THROUGH_PI3KGAMMA	0.957368	1	0.959935
REACTOME_PI3K_CASCADE	0.957368	1	0.959935
REGULATION_OF_ANATOMICAL_STRUCTURE_MORPHOGENESIS	0.957368	1	0.959935
VESICLE	0.813206	1	0.959935
EPIDERMAL_GROWTH_FACTOR_RECEPTOR_SIGNALING_PATHWAY	0.819557	1	0.965862
REACTOME_E2F_MEDIATED_REGULATION_OF_DNA_REPLICATION	0.819557	1	0.965862
REGULATION_OF_DNA_BINDING	0.819557	1	0.965862
REGULATION_OF_SMALL_GTPASE_MEDIATED_SIGNAL_TRANSDUCTION	0.819557	1	0.965862
MONOCARBOXYLIC_ACID_METABOLIC_PROCESS	0.830246	1	0.982679
REACTOME_ADP_SIGNALLING_THROUGH_P2Y_PURINOCEPTOR_1	0.957368	1	0.992899
REACTOME_METABOLISM_OF_AMINO_ACIDS	0.884172	1	0.992899
REGULATION_OF_DEVELOPMENTAL_PROCESS	0.881699	1	0.992899
3__5__CYCLIC_NUCLEOTIDE_PHOSPHODIESTERASE_ACTIVITY	1	1	1
3__5__EXONUCLEASE_ACTIVITY	1	1	1
ACETYLCHOLINE_BINDING	1	1	1
ACETYLGALACTOSAMINYLTRANSFERASE_ACTIVITY	1	1	1
ACETYLGLUCOSAMINYLTRANSFERASE_ACTIVITY	1	1	1
ACETYLTRANSFERASE_ACTIVITY	1	1	1
ACID_AMINO_ACID_LIGASE_ACTIVITY	1	1	1
ACTIN_FILAMENT_BASED_MOVEMENT	1	1	1
ACTIN_POLYMERIZATION_AND_OR_DEPOLYMERIZATION	0.957368	1	1
ACTIVATION_OF_IMMUNE_RESPONSE	1	1	1
ACTIVATION_OF_JNK_ACTIVITY	1	1	1
ACTIVATION_OF_MAPK_ACTIVITY	1	1	1
ACTIVATION_OF_NF_KAPPAB_TRANSCRIPTION_FACTOR	1	1	1
ACTIVATION_OF_PROTEIN_KINASE_ACTIVITY	1	1	1
ACUTE_INFLAMMATORY_RESPONSE	1	1	1
ADAPTIVE_IMMUNE_RESPONSE	1	1	1
ADAPTIVE_IMMUNE_RESPONSE_GO_0002460	1	1	1
ADENYL_NUCLEOTIDE_BINDING	1	1	1
ADENYL_RIBONUCLEOTIDE_BINDING	1	1	1
ADENYLATE_CYCLASE_ACTIVATION	1	1	1
ADHERENS_JUNCTION	1	1	1
ADP_BINDING	1	1	1
AEROBIC_RESPIRATION	1	1	1
AGING	1	1	1
ALCOHOL_METABOLIC_PROCESS	1	1	1
ALDO_KETO_REDUCTASE_ACTIVITY	1	1	1
AMINE_BINDING	1	1	1
AMINE_BIOSYNTHETIC_PROCESS	1	1	1
AMINE_CATABOLIC_PROCESS	1	1	1
AMINE_METABOLIC_PROCESS	1	1	1
AMINE_RECEPTOR_ACTIVITY	1	1	1
AMINO_ACID_AND_DERIVATIVE_METABOLIC_PROCESS	1	1	1
AMINO_ACID_CATABOLIC_PROCESS	1	1	1
AMINO_ACID_DERIVATIVE_BIOSYNTHETIC_PROCESS	1	1	1
AMINO_ACID_DERIVATIVE_METABOLIC_PROCESS	1	1	1
AMINO_ACID_METABOLIC_PROCESS	1	1	1
AMINO_SUGAR_METABOLIC_PROCESS	1	1	1
AMINOPEPTIDASE_ACTIVITY	1	1	1
AMYLOID_PRECURSOR_PROTEIN_METABOLIC_PROCESS	1	1	1
ANATOMICAL_STRUCTURE_FORMATION	1	1	1
ANCHORED_TO_MEMBRANE	1	1	1
ANCHORED_TO_PLASMA_MEMBRANE	1	1	1
ANDROGEN_RECEPTOR_SIGNALING_PATHWAY	1	1	1
ANGIOGENESIS	1	1	1
ANION_CATION_SYMPORTER_ACTIVITY	1	1	1
ANION_CHANNEL_ACTIVITY	1	1	1
ANION_TRANSMEMBRANE_TRANSPORTER_ACTIVITY	1	1	1
ANION_TRANSPORT	1	1	1
ANTI_APOPTOSIS	1	1	1
ANTIGEN_BINDING	1	1	1
ANTIOXIDANT_ACTIVITY	1	1	1
ANTIPORTER_ACTIVITY	1	1	1
APICAL_PART_OF_CELL	1	1	1
APICAL_PLASMA_MEMBRANE	1	1	1
APOPTOSIS_GO	1	1	1
APOPTOTIC_MITOCHONDRIAL_CHANGES	1	1	1
APOPTOTIC_NUCLEAR_CHANGES	1	1	1
APOPTOTIC_PROGRAM	1	1	1
ARYLSULFATASE_ACTIVITY	1	1	1
ATP_BINDING	1	1	1
ATP_DEPENDENT_DNA_HELICASE_ACTIVITY	1	1	1
ATP_DEPENDENT_HELICASE_ACTIVITY	1	1	1
ATP_DEPENDENT_RNA_HELICASE_ACTIVITY	1	1	1
ATPASE_ACTIVITY	1	1	1
ATPASE_ACTIVITY__COUPLED	1	1	1
ATPASE_ACTIVITY__COUPLED_TO_MOVEMENT_OF_SUBSTANCES	1	1	1
AUXILIARY_TRANSPORT_PROTEIN_ACTIVITY	1	1	1
AXON	1	1	1
AXON_GUIDANCE	1	1	1
AXONOGENESIS	1	1	1
B_CELL_ACTIVATION	1	1	1
B_CELL_DIFFERENTIATION	1	1	1
BASAL_LAMINA	1	1	1
BASE_EXCISION_REPAIR	1	1	1
BASEMENT_MEMBRANE	1	1	1
BEHAVIOR	1	1	1
BETA_TUBULIN_BINDING	1	1	1
BILE_ACID_METABOLIC_PROCESS	1	1	1
BIOCARTA_41BB_PATHWAY	1	1	1
BIOCARTA_ACH_PATHWAY	1	1	1
BIOCARTA_ACTINY_PATHWAY	1	1	1
BIOCARTA_AGPCR_PATHWAY	1	1	1
BIOCARTA_AGR_PATHWAY	1	1	1
BIOCARTA_AHSP_PATHWAY	1	1	1
BIOCARTA_AKAP13_PATHWAY	1	1	1
BIOCARTA_AKAP95_PATHWAY	1	1	1
BIOCARTA_AKAPCENTROSOME_PATHWAY	1	1	1
BIOCARTA_AKT_PATHWAY	0.884172	1	1
BIOCARTA_AMI_PATHWAY	1	1	1
BIOCARTA_ARAP_PATHWAY	1	1	1
BIOCARTA_ARENRF2_PATHWAY	1	1	1
BIOCARTA_ARF_PATHWAY	1	1	1
BIOCARTA_ASBCELL_PATHWAY	1	1	1
BIOCARTA_AT1R_PATHWAY	1	1	1
BIOCARTA_ATM_PATHWAY	1	1	1
BIOCARTA_ATRBRCA_PATHWAY	1	1	1
BIOCARTA_BAD_PATHWAY	1	1	1
BIOCARTA_BARR_MAPK_PATHWAY	1	1	1
BIOCARTA_BARRESTIN_PATHWAY	1	1	1
BIOCARTA_BARRESTIN_SRC_PATHWAY	1	1	1
BIOCARTA_BCELLSURVIVAL_PATHWAY	1	1	1
BIOCARTA_BCR_PATHWAY	1	1	1
BIOCARTA_BIOPEPTIDES_PATHWAY	1	1	1
BIOCARTA_BLYMPHOCYTE_PATHWAY	1	1	1
BIOCARTA_CACAM_PATHWAY	1	1	1
BIOCARTA_CALCINEURIN_PATHWAY	1	1	1
BIOCARTA_CARM_ER_PATHWAY	1	1	1
BIOCARTA_CARM1_PATHWAY	1	1	1
BIOCARTA_CASPASE_PATHWAY	1	1	1
BIOCARTA_CBL_PATHWAY	1	1	1
BIOCARTA_CCR3_PATHWAY	1	1	1
BIOCARTA_CCR5_PATHWAY	1	1	1
BIOCARTA_CD40_PATHWAY	1	1	1
BIOCARTA_CDC42RAC_PATHWAY	1	1	1
BIOCARTA_CDK5_PATHWAY	1	1	1
BIOCARTA_CDMAC_PATHWAY	1	1	1
BIOCARTA_CELL2CELL_PATHWAY	1	1	1
BIOCARTA_CELLCYCLE_PATHWAY	1	1	1
BIOCARTA_CERAMIDE_PATHWAY	1	1	1
BIOCARTA_CHEMICAL_PATHWAY	1	1	1
BIOCARTA_CHREBP2_PATHWAY	1	1	1
BIOCARTA_CK1_PATHWAY	1	1	1
BIOCARTA_CLASSIC_PATHWAY	1	1	1
BIOCARTA_COMP_PATHWAY	1	1	1
BIOCARTA_CREB_PATHWAY	1	1	1
BIOCARTA_CSK_PATHWAY	1	1	1
BIOCARTA_CTCF_PATHWAY	0.937939	1	1
BIOCARTA_CTL_PATHWAY	0.850602	1	1
BIOCARTA_CTLA4_PATHWAY	1	1	1
BIOCARTA_CXCR4_PATHWAY	1	1	1
BIOCARTA_CYTOKINE_PATHWAY	1	1	1
BIOCARTA_D4GDI_PATHWAY	1	1	1
BIOCARTA_DEATH_PATHWAY	1	1	1
BIOCARTA_DNAFRAGMENT_PATHWAY	1	1	1
BIOCARTA_DREAM_PATHWAY	1	1	1
BIOCARTA_ECM_PATHWAY	1	1	1
BIOCARTA_EDG1_PATHWAY	1	1	1
BIOCARTA_EGF_PATHWAY	1	1	1
BIOCARTA_EIF_PATHWAY	1	1	1
BIOCARTA_EIF2_PATHWAY	1	1	1
BIOCARTA_EIF4_PATHWAY	1	1	1
BIOCARTA_EPHA4_PATHWAY	1	1	1
BIOCARTA_EPO_PATHWAY	1	1	1
BIOCARTA_EPONFKB_PATHWAY	1	1	1
BIOCARTA_ERK_PATHWAY	1	1	1
BIOCARTA_ERK5_PATHWAY	1	1	1
BIOCARTA_ETC_PATHWAY	1	1	1
BIOCARTA_ETS_PATHWAY	1	1	1
BIOCARTA_EXTRINSIC_PATHWAY	1	1	1
BIOCARTA_FAS_PATHWAY	1	1	1
BIOCARTA_FCER1_PATHWAY	1	1	1
BIOCARTA_FEEDER_PATHWAY	1	1	1
BIOCARTA_FIBRINOLYSIS_PATHWAY	1	1	1
BIOCARTA_FMLP_PATHWAY	1	1	1
BIOCARTA_FREE_PATHWAY	1	1	1
BIOCARTA_G1_PATHWAY	1	1	1
BIOCARTA_G2_PATHWAY	1	1	1
BIOCARTA_GABA_PATHWAY	1	1	1
BIOCARTA_GATA3_PATHWAY	1	1	1
BIOCARTA_GCR_PATHWAY	1	1	1
BIOCARTA_GH_PATHWAY	1	1	1
BIOCARTA_GLEEVEC_PATHWAY	1	1	1
BIOCARTA_GLYCOLYSIS_PATHWAY	1	1	1
BIOCARTA_GPCR_PATHWAY	1	1	1
BIOCARTA_GRANULOCYTES_PATHWAY	1	1	1
BIOCARTA_HCMV_PATHWAY	1	1	1
BIOCARTA_HDAC_PATHWAY	1	1	1
BIOCARTA_HER2_PATHWAY	1	1	1
BIOCARTA_HIF_PATHWAY	1	1	1
BIOCARTA_HIVNEF_PATHWAY	1	1	1
BIOCARTA_HSP27_PATHWAY	1	1	1
BIOCARTA_IGF1_PATHWAY	1	1	1
BIOCARTA_IGF1MTOR_PATHWAY	1	1	1
BIOCARTA_IGF1R_PATHWAY	1	1	1
BIOCARTA_IL10_PATHWAY	1	1	1
BIOCARTA_IL12_PATHWAY	1	1	1
BIOCARTA_IL17_PATHWAY	1	1	1
BIOCARTA_IL2_PATHWAY	1	1	1
BIOCARTA_IL22BP_PATHWAY	1	1	1
BIOCARTA_IL2RB_PATHWAY	1	1	1
BIOCARTA_IL3_PATHWAY	1	1	1
BIOCARTA_IL4_PATHWAY	1	1	1
BIOCARTA_IL5_PATHWAY	1	1	1
BIOCARTA_IL6_PATHWAY	1	1	1
BIOCARTA_IL7_PATHWAY	1	1	1
BIOCARTA_INSULIN_PATHWAY	1	1	1
BIOCARTA_INTEGRIN_PATHWAY	1	1	1
BIOCARTA_INTRINSIC_PATHWAY	1	1	1
BIOCARTA_KERATINOCYTE_PATHWAY	1	1	1
BIOCARTA_KREB_PATHWAY	1	1	1
BIOCARTA_LAIR_PATHWAY	1	1	1
BIOCARTA_LECTIN_PATHWAY	1	1	1
BIOCARTA_LEPTIN_PATHWAY	1	1	1
BIOCARTA_LONGEVITY_PATHWAY	1	1	1
BIOCARTA_LYM_PATHWAY	1	1	1
BIOCARTA_MAL_PATHWAY	1	1	1
BIOCARTA_MAPK_PATHWAY	1	1	1
BIOCARTA_MCM_PATHWAY	1	1	1
BIOCARTA_MEF2D_PATHWAY	1	1	1
BIOCARTA_MET_PATHWAY	1	1	1
BIOCARTA_MITOCHONDRIA_PATHWAY	1	1	1
BIOCARTA_MONOCYTE_PATHWAY	1	1	1
BIOCARTA_MPR_PATHWAY	1	1	1
BIOCARTA_MTA3_PATHWAY	1	1	1
BIOCARTA_MTOR_PATHWAY	1	1	1
BIOCARTA_MYOSIN_PATHWAY	1	1	1
BIOCARTA_NDKDYNAMIN_PATHWAY	1	1	1
BIOCARTA_NEUROTRANSMITTERS_PATHWAY	1	1	1
BIOCARTA_NFAT_PATHWAY	1	1	1
BIOCARTA_NFKB_PATHWAY	0.850602	1	1
BIOCARTA_NGF_PATHWAY	1	1	1
BIOCARTA_NO1_PATHWAY	1	1	1
BIOCARTA_NO2IL12_PATHWAY	1	1	1
BIOCARTA_NOS1_PATHWAY	1	1	1
BIOCARTA_NTHI_PATHWAY	1	1	1
BIOCARTA_NUCLEARRS_PATHWAY	1	1	1
BIOCARTA_P27_PATHWAY	1	1	1
BIOCARTA_P35ALZHEIMERS_PATHWAY	1	1	1
BIOCARTA_P38MAPK_PATHWAY	0.937939	1	1
BIOCARTA_P53_PATHWAY	1	1	1
BIOCARTA_P53HYPOXIA_PATHWAY	1	1	1
BIOCARTA_PAR1_PATHWAY	1	1	1
BIOCARTA_PARKIN_PATHWAY	1	1	1
BIOCARTA_PDGF_PATHWAY	1	1	1
BIOCARTA_PGC1A_PATHWAY	1	1	1
BIOCARTA_PITX2_PATHWAY	1	1	1
BIOCARTA_PLATELETAPP_PATHWAY	1	1	1
BIOCARTA_PLCE_PATHWAY	1	1	1
BIOCARTA_PML_PATHWAY	1	1	1
BIOCARTA_PPARA_PATHWAY	1	1	1
BIOCARTA_PROTEASOME_PATHWAY	1	1	1
BIOCARTA_PS1_PATHWAY	1	1	1
BIOCARTA_PTC1_PATHWAY	1	1	1
BIOCARTA_PTDINS_PATHWAY	1	1	1
BIOCARTA_PTEN_PATHWAY	1	1	1
BIOCARTA_PYK2_PATHWAY	1	1	1
BIOCARTA_RAB_PATHWAY	1	1	1
BIOCARTA_RAC1_PATHWAY	1	1	1
BIOCARTA_RACCYCD_PATHWAY	1	1	1
BIOCARTA_RANKL_PATHWAY	1	1	1
BIOCARTA_RANMS_PATHWAY	1	1	1
BIOCARTA_RAS_PATHWAY	1	1	1
BIOCARTA_RB_PATHWAY	1	1	1
BIOCARTA_RELA_PATHWAY	1	1	1
BIOCARTA_RNA_PATHWAY	1	1	1
BIOCARTA_SALMONELLA_PATHWAY	1	1	1
BIOCARTA_SARS_PATHWAY	1	1	1
BIOCARTA_SET_PATHWAY	1	1	1
BIOCARTA_SHH_PATHWAY	1	1	1
BIOCARTA_SKP2E2F_PATHWAY	1	1	1
BIOCARTA_SODD_PATHWAY	1	1	1
BIOCARTA_SPPA_PATHWAY	1	1	1
BIOCARTA_SPRY_PATHWAY	1	1	1
BIOCARTA_SRCRPTP_PATHWAY	1	1	1
BIOCARTA_STATHMIN_PATHWAY	1	1	1
BIOCARTA_STEM_PATHWAY	1	1	1
BIOCARTA_STRESS_PATHWAY	1	1	1
BIOCARTA_TALL1_PATHWAY	1	1	1
BIOCARTA_TCAPOPTOSIS_PATHWAY	NA	1	1
BIOCARTA_TCR_PATHWAY	0.850602	1	1
BIOCARTA_TCRA_PATHWAY	1	1	1
BIOCARTA_TCYTOTOXIC_PATHWAY	1	1	1
BIOCARTA_TEL_PATHWAY	1	1	1
BIOCARTA_TFF_PATHWAY	1	1	1
BIOCARTA_TGFB_PATHWAY	0.917083	1	1
BIOCARTA_TH1TH2_PATHWAY	1	1	1
BIOCARTA_THELPER_PATHWAY	1	1	1
BIOCARTA_TID_PATHWAY	1	1	1
BIOCARTA_TNFR1_PATHWAY	1	1	1
BIOCARTA_TNFR2_PATHWAY	1	1	1
BIOCARTA_TOLL_PATHWAY	1	1	1
BIOCARTA_TPO_PATHWAY	1	1	1
BIOCARTA_TRKA_PATHWAY	1	1	1
BIOCARTA_VDR_PATHWAY	1	1	1
BIOCARTA_VEGF_PATHWAY	1	1	1
BIOCARTA_VIP_PATHWAY	1	1	1
BIOCARTA_VITCB_PATHWAY	1	1	1
BIOCARTA_WNT_PATHWAY	1	1	1
BIOGENIC_AMINE_METABOLIC_PROCESS	1	1	1
BIOPOLYMER_BIOSYNTHETIC_PROCESS	1	1	1
BIOPOLYMER_CATABOLIC_PROCESS	1	1	1
BIOPOLYMER_METABOLIC_PROCESS	1	1	1
BIOPOLYMER_MODIFICATION	1	1	1
BIOSYNTHETIC_PROCESS	1	1	1
BLOOD_COAGULATION	1	1	1
BODY_FLUID_SECRETION	1	1	1
BONE_REMODELING	1	1	1
BRAIN_DEVELOPMENT	0.952245	1	1
BRUSH_BORDER	1	1	1
CALCIUM_CHANNEL_ACTIVITY	1	1	1
CALCIUM_INDEPENDENT_CELL_CELL_ADHESION	1	1	1
CALCIUM_ION_BINDING	1	1	1
CALCIUM_ION_TRANSMEMBRANE_TRANSPORTER_ACTIVITY	1	1	1
CALCIUM_ION_TRANSPORT	1	1	1
CALMODULIN_BINDING	1	1	1
CAMP_MEDIATED_SIGNALING	1	1	1
CARBOHYDRATE_BINDING	1	1	1
CARBOHYDRATE_BIOSYNTHETIC_PROCESS	1	1	1
CARBOHYDRATE_CATABOLIC_PROCESS	1	1	1
CARBOHYDRATE_KINASE_ACTIVITY	1	1	1
CARBOHYDRATE_METABOLIC_PROCESS	1	1	1
CARBOHYDRATE_TRANSMEMBRANE_TRANSPORTER_ACTIVITY	1	1	1
CARBOHYDRATE_TRANSPORT	1	1	1
CARBON_CARBON_LYASE_ACTIVITY	1	1	1
CARBON_OXYGEN_LYASE_ACTIVITY	1	1	1
CARBONATE_DEHYDRATASE_ACTIVITY	1	1	1
CARBOXY_LYASE_ACTIVITY	1	1	1
CARBOXYLESTERASE_ACTIVITY	1	1	1
CARBOXYLIC_ACID_METABOLIC_PROCESS	1	1	1
CARBOXYLIC_ACID_TRANSPORT	1	1	1
CARBOXYPEPTIDASE_ACTIVITY	1	1	1
CASPASE_ACTIVATION	1	1	1
CATABOLIC_PROCESS	1	1	1
CATION_BINDING	1	1	1
CATION_CHANNEL_ACTIVITY	1	1	1
CATION_HOMEOSTASIS	1	1	1
CATION_TRANSMEMBRANE_TRANSPORTER_ACTIVITY	1	1	1
CATION_TRANSPORT	1	1	1
CATION_TRANSPORTING_ATPASE_ACTIVITY	1	1	1
CDC42_PROTEIN_SIGNAL_TRANSDUCTION	1	1	1
CELL_ACTIVATION	1	1	1
CELL_CELL_ADHESION	1	1	1
CELL_CELL_SIGNALING	1	1	1
CELL_CORTEX	1	1	1
CELL_CORTEX_PART	1	1	1
CELL_CYCLE_ARREST_GO_0007050	1	1	1
CELL_CYCLE_CHECKPOINT_GO_0000075	1	1	1
CELL_CYCLE_GO_0007049	1	1	1
CELL_CYCLE_PHASE	1	1	1
CELL_CYCLE_PROCESS	1	1	1
CELL_DEVELOPMENT	1	1	1
CELL_FRACTION	1	1	1
CELL_MATRIX_ADHESION	1	1	1
CELL_MATURATION	1	1	1
CELL_PROJECTION	1	1	1
CELL_PROJECTION_BIOGENESIS	1	1	1
CELL_PROJECTION_PART	1	1	1
CELL_PROLIFERATION_GO_0008283	0.917083	1	1
CELL_RECOGNITION	1	1	1
CELL_SOMA	1	1	1
CELL_STRUCTURE_DISASSEMBLY_DURING_APOPTOSIS	1	1	1
CELL_SUBSTRATE_ADHESION	1	1	1
CELL_SURFACE	1	1	1
CELLULAR_BIOSYNTHETIC_PROCESS	1	1	1
CELLULAR_CARBOHYDRATE_CATABOLIC_PROCESS	1	1	1
CELLULAR_CARBOHYDRATE_METABOLIC_PROCESS	1	1	1
CELLULAR_CATABOLIC_PROCESS	1	1	1
CELLULAR_CATION_HOMEOSTASIS	1	1	1
CELLULAR_COMPONENT_ASSEMBLY	1	1	1
CELLULAR_COMPONENT_DISASSEMBLY	1	1	1
CELLULAR_DEFENSE_RESPONSE	1	1	1
CELLULAR_HOMEOSTASIS	1	1	1
CELLULAR_LIPID_CATABOLIC_PROCESS	1	1	1
CELLULAR_LIPID_METABOLIC_PROCESS	1	1	1
CELLULAR_LOCALIZATION	1	1	1
CELLULAR_MACROMOLECULE_CATABOLIC_PROCESS	1	1	1
CELLULAR_MACROMOLECULE_METABOLIC_PROCESS	1	1	1
CELLULAR_MONOVALENT_INORGANIC_CATION_HOMEOSTASIS	1	1	1
CELLULAR_MORPHOGENESIS_DURING_DIFFERENTIATION	1	1	1
CELLULAR_POLYSACCHARIDE_METABOLIC_PROCESS	1	1	1
CELLULAR_PROTEIN_CATABOLIC_PROCESS	1	1	1
CELLULAR_PROTEIN_COMPLEX_ASSEMBLY	1	1	1
CELLULAR_PROTEIN_COMPLEX_DISASSEMBLY	1	1	1
CELLULAR_PROTEIN_METABOLIC_PROCESS	1	1	1
CELLULAR_RESPIRATION	1	1	1
CELLULAR_RESPONSE_TO_EXTRACELLULAR_STIMULUS	1	1	1
CELLULAR_RESPONSE_TO_NUTRIENT_LEVELS	1	1	1
CELLULAR_RESPONSE_TO_STIMULUS	1	1	1
CELLULAR_RESPONSE_TO_STRESS	1	1	1
CENTRAL_NERVOUS_SYSTEM_DEVELOPMENT	0.884172	1	1
CENTROSOME	1	1	1
CENTROSOME_CYCLE	1	1	1
CENTROSOME_ORGANIZATION_AND_BIOGENESIS	1	1	1
CERAMIDE_METABOLIC_PROCESS	1	1	1
CHANNEL_REGULATOR_ACTIVITY	1	1	1
CHAPERONE_BINDING	1	1	1
CHEMICAL_HOMEOSTASIS	1	1	1
CHEMOKINE_ACTIVITY	1	1	1
CHEMOKINE_RECEPTOR_BINDING	1	1	1
CHLORIDE_CHANNEL_ACTIVITY	1	1	1
CHROMATIN	1	1	1
CHROMATIN_ASSEMBLY	1	1	1
CHROMATIN_ASSEMBLY_OR_DISASSEMBLY	1	1	1
CHROMATIN_BINDING	1	1	1
CHROMATIN_MODIFICATION	1	1	1
CHROMATIN_REMODELING	1	1	1
CHROMATIN_REMODELING_COMPLEX	1	1	1
CHROMOSOMAL_PART	1	1	1
CHROMOSOME	1	1	1
CHROMOSOME__PERICENTRIC_REGION	1	1	1
CHROMOSOME_CONDENSATION	1	1	1
CHROMOSOME_ORGANIZATION_AND_BIOGENESIS	1	1	1
CHROMOSOME_SEGREGATION	1	1	1
CIRCADIAN_RHYTHM	1	1	1
CLATHRIN_COATED_VESICLE	0.850602	1	1
COAGULATION	1	1	1
COATED_VESICLE	1	1	1
COENZYME_BINDING	1	1	1
COENZYME_BIOSYNTHETIC_PROCESS	1	1	1
COENZYME_METABOLIC_PROCESS	1	1	1
COFACTOR_BINDING	1	1	1
COFACTOR_BIOSYNTHETIC_PROCESS	1	1	1
COFACTOR_CATABOLIC_PROCESS	1	1	1
COFACTOR_METABOLIC_PROCESS	1	1	1
COFACTOR_TRANSPORT	1	1	1
COFACTOR_TRANSPORTER_ACTIVITY	1	1	1
COLLAGEN	1	0.750282	1
COLLAGEN_BINDING	1	1	1
CONDENSED_CHROMOSOME	1	1	1
CONDENSED_NUCLEAR_CHROMOSOME	1	1	1
CONTRACTILE_FIBER	1	1	1
CONTRACTILE_FIBER_PART	1	1	1
COPPER_ION_BINDING	1	1	1
CORNIFIED_ENVELOPE	1	1	1
CORTICAL_ACTIN_CYTOSKELETON	1	1	1
CORTICAL_CYTOSKELETON	1	1	1
COVALENT_CHROMATIN_MODIFICATION	1	1	1
CYCLASE_ACTIVITY	1	1	1
CYCLIC_NUCLEOTIDE_MEDIATED_SIGNALING	1	1	1
CYCLIC_NUCLEOTIDE_METABOLIC_PROCESS	1	1	1
CYCLIC_NUCLEOTIDE_PHOSPHODIESTERASE_ACTIVITY	1	1	1
CYSTEINE_TYPE_ENDOPEPTIDASE_ACTIVITY	1	1	1
CYSTEINE_TYPE_PEPTIDASE_ACTIVITY	1	1	1
CYTOCHROME_C_OXIDASE_ACTIVITY	1	1	1
CYTOKINE_ACTIVITY	1	1	1
CYTOKINE_AND_CHEMOKINE_MEDIATED_SIGNALING_PATHWAY	1	1	1
CYTOKINE_SECRETION	1	1	1
CYTOKINESIS	1	1	1
CYTOPLASM	1	1	1
CYTOPLASMIC_MEMBRANE_BOUND_VESICLE	1	1	1
CYTOPLASMIC_PART	1	1	1
CYTOSKELETAL_PART	1	1	1
CYTOSKELETON	1	1	1
CYTOSKELETON_DEPENDENT_INTRACELLULAR_TRANSPORT	1	1	1
CYTOSOL	1	1	1
CYTOSOLIC_PART	1	1	1
DAMAGED_DNA_BINDING	1	1	1
DEACETYLASE_ACTIVITY	1	1	1
DEAMINASE_ACTIVITY	1	1	1
DEFENSE_RESPONSE	1	1	1
DEFENSE_RESPONSE_TO_BACTERIUM	1	1	1
DEFENSE_RESPONSE_TO_VIRUS	1	1	1
DELAYED_RECTIFIER_POTASSIUM_CHANNEL_ACTIVITY	1	1	1
DENDRITE	1	1	1
DEOXYRIBONUCLEASE_ACTIVITY	1	1	1
DEPHOSPHORYLATION	1	1	1
DETECTION_OF_ABIOTIC_STIMULUS	1	1	1
DETECTION_OF_BIOTIC_STIMULUS	1	1	1
DETECTION_OF_CHEMICAL_STIMULUS	1	1	1
DETECTION_OF_EXTERNAL_STIMULUS	1	1	1
DETECTION_OF_STIMULUS	1	1	1
DETECTION_OF_STIMULUS_INVOLVED_IN_SENSORY_PERCEPTION	1	1	1
DEVELOPMENT_OF_PRIMARY_SEXUAL_CHARACTERISTICS	1	1	1
DEVELOPMENTAL_GROWTH	1	1	1
DEVELOPMENTAL_MATURATION	1	1	1
DI___TRI_VALENT_INORGANIC_CATION_TRANSMEMBRANE_TRANSPORTER_ACTIVITY	1	1	1
DI___TRI_VALENT_INORGANIC_CATION_TRANSPORT	1	1	1
DIGESTION	1	1	1
DNA_BINDING	1	1	1
DNA_CATABOLIC_PROCESS	1	1	1
DNA_DAMAGE_CHECKPOINT	1	1	1
DNA_DAMAGE_RESPONSE__SIGNAL_TRANSDUCTION	1	1	1
DNA_DAMAGE_RESPONSE__SIGNAL_TRANSDUCTION_BY_P53_CLASS_MEDIATOR	1	1	1
DNA_DAMAGE_RESPONSE__SIGNAL_TRANSDUCTION_RESULTING_IN_INDUCTION_OF_APOPTOSIS	1	1	1
DNA_DEPENDENT_ATPASE_ACTIVITY	1	1	1
DNA_DEPENDENT_DNA_REPLICATION	1	1	1
DNA_DIRECTED_DNA_POLYMERASE_ACTIVITY	1	1	1
DNA_DIRECTED_RNA_POLYMERASE_COMPLEX	1	1	1
DNA_DIRECTED_RNA_POLYMERASE_II__CORE_COMPLEX	1	1	1
DNA_DIRECTED_RNA_POLYMERASE_II__HOLOENZYME	1	1	1
DNA_FRAGMENTATION_DURING_APOPTOSIS	1	1	1
DNA_HELICASE_ACTIVITY	1	1	1
DNA_INTEGRITY_CHECKPOINT	1	1	1
DNA_METABOLIC_PROCESS	1	1	1
DNA_MODIFICATION	1	1	1
DNA_PACKAGING	1	1	1
DNA_POLYMERASE_ACTIVITY	1	1	1
DNA_RECOMBINATION	1	1	1
DNA_REPAIR	1	1	1
DNA_REPLICATION	1	1	1
DNA_REPLICATION_INITIATION	1	1	1
DOUBLE_STRAND_BREAK_REPAIR	1	1	1
DOUBLE_STRANDED_DNA_BINDING	1	1	1
DOUBLE_STRANDED_RNA_BINDING	1	1	1
DRUG_BINDING	1	1	1
DYSTROPHIN_ASSOCIATED_GLYCOPROTEIN_COMPLEX	1	1	1
EARLY_ENDOSOME	1	1	1
ECTODERM_DEVELOPMENT	1	1	1
ELECTRON_CARRIER_ACTIVITY	0.917083	1	1
ELECTRON_TRANSPORT_GO_0006118	1	1	1
EMBRYO_IMPLANTATION	1	1	1
EMBRYONIC_DEVELOPMENT	1	1	1
EMBRYONIC_MORPHOGENESIS	1	1	1
ENDODEOXYRIBONUCLEASE_ACTIVITY	1	1	1
ENDOMEMBRANE_SYSTEM	1	1	1
ENDONUCLEASE_ACTIVITY	1	1	1
ENDONUCLEASE_ACTIVITY_GO_0016893	1	1	1
ENDOPEPTIDASE_ACTIVITY	1	1	1
ENDOPLASMIC_RETICULUM	1	1	1
ENDOPLASMIC_RETICULUM_LUMEN	1	1	1
ENDOPLASMIC_RETICULUM_MEMBRANE	1	1	1
ENDOPLASMIC_RETICULUM_PART	1	1	1
ENDORIBONUCLEASE_ACTIVITY	1	1	1
ENDOSOME	1	1	1
ENDOSOME_TRANSPORT	1	1	1
ENDOTHELIAL_CELL_MIGRATION	1	1	1
ENDOTHELIAL_CELL_PROLIFERATION	1	1	1
ENERGY_DERIVATION_BY_OXIDATION_OF_ORGANIC_COMPOUNDS	1	1	1
ENERGY_RESERVE_METABOLIC_PROCESS	1	1	1
ENVELOPE	1	1	1
ENZYME_ACTIVATOR_ACTIVITY	1	1	1
ENZYME_BINDING	1	1	1
ENZYME_LINKED_RECEPTOR_PROTEIN_SIGNALING_PATHWAY	1	1	1
ENZYME_REGULATOR_ACTIVITY	1	1	1
EPIDERMIS_DEVELOPMENT	1	1	1
EPITHELIAL_CELL_DIFFERENTIATION	NA	NA	1
ER_GOLGI_INTERMEDIATE_COMPARTMENT	1	1	1
ER_NUCLEAR_SIGNALING_PATHWAY	1	1	1
ER_TO_GOLGI_VESICLE_MEDIATED_TRANSPORT	1	1	1
ESTABLISHMENT_AND_OR_MAINTENANCE_OF_CELL_POLARITY	1	1	1
ESTABLISHMENT_AND_OR_MAINTENANCE_OF_CHROMATIN_ARCHITECTURE	1	1	1
ESTABLISHMENT_OF_CELLULAR_LOCALIZATION	1	1	1
ESTABLISHMENT_OF_LOCALIZATION	1	1	1
ESTABLISHMENT_OF_ORGANELLE_LOCALIZATION	1	1	1
ESTABLISHMENT_OF_PROTEIN_LOCALIZATION	1	1	1
ESTABLISHMENT_OF_VESICLE_LOCALIZATION	1	1	1
EUKARYOTIC_TRANSLATION_INITIATION_FACTOR_3_COMPLEX	1	1	1
EXCITATORY_EXTRACELLULAR_LIGAND_GATED_ION_CHANNEL_ACTIVITY	1	1	1
EXCRETION	1	1	1
EXOCYTOSIS	1	1	1
EXONUCLEASE_ACTIVITY	1	1	1
EXOPEPTIDASE_ACTIVITY	1	1	1
EXTERNAL_SIDE_OF_PLASMA_MEMBRANE	1	1	1
EXTRACELLULAR_LIGAND_GATED_ION_CHANNEL_ACTIVITY	1	1	1
EXTRACELLULAR_SPACE	1	1	1
EXTRACELLULAR_STRUCTURE_ORGANIZATION_AND_BIOGENESIS	1	1	1
EXTRINSIC_TO_PLASMA_MEMBRANE	1	1	1
FATTY_ACID_BIOSYNTHETIC_PROCESS	1	1	1
FATTY_ACID_METABOLIC_PROCESS	0.952245	1	1
FEEDING_BEHAVIOR	1	1	1
FEMALE_GAMETE_GENERATION	1	1	1
FOCAL_ADHESION_FORMATION	1	1	1
FUCOSYLTRANSFERASE_ACTIVITY	1	1	1
G_PROTEIN_COUPLED_RECEPTOR_ACTIVITY	1	1	1
G_PROTEIN_COUPLED_RECEPTOR_BINDING	1	1	1
G_PROTEIN_COUPLED_RECEPTOR_PROTEIN_SIGNALING_PATHWAY	1	1	1
G_PROTEIN_SIGNALING__ADENYLATE_CYCLASE_ACTIVATING_PATHWAY	1	1	1
G_PROTEIN_SIGNALING__ADENYLATE_CYCLASE_INHIBITING_PATHWAY	1	1	1
G_PROTEIN_SIGNALING__COUPLED_TO_CAMP_NUCLEOTIDE_SECOND_MESSENGER	1	1	1
G_PROTEIN_SIGNALING__COUPLED_TO_CYCLIC_NUCLEOTIDE_SECOND_MESSENGER	1	1	1
G1_PHASE	1	1	1
G1_PHASE_OF_MITOTIC_CELL_CYCLE	1	1	1
G1_S_TRANSITION_OF_MITOTIC_CELL_CYCLE	1	1	1
G2_M_TRANSITION_OF_MITOTIC_CELL_CYCLE	1	1	1
GABA_RECEPTOR_ACTIVITY	1	1	1
GALACTOSYLTRANSFERASE_ACTIVITY	1	1	1
GAMETE_GENERATION	1	1	1
GATED_CHANNEL_ACTIVITY	1	1	1
GENE_SILENCING	1	1	1
GENERAL_RNA_POLYMERASE_II_TRANSCRIPTION_FACTOR_ACTIVITY	1	1	1
GENERATION_OF_A_SIGNAL_INVOLVED_IN_CELL_CELL_SIGNALING	1	1	1
GENERATION_OF_NEURONS	1	1	1
GENERATION_OF_PRECURSOR_METABOLITES_AND_ENERGY	1	1	1
GLAND_DEVELOPMENT	1	1	1
GLIOGENESIS	1	1	1
GLUCAN_METABOLIC_PROCESS	1	1	1
GLUCOSAMINE_METABOLIC_PROCESS	1	1	1
GLUCOSE_CATABOLIC_PROCESS	1	1	1
GLUCOSE_METABOLIC_PROCESS	1	1	1
GLUTAMATE_RECEPTOR_ACTIVITY	1	1	1
GLUTAMATE_SIGNALING_PATHWAY	1	1	1
GLUTAMINE_FAMILY_AMINO_ACID_METABOLIC_PROCESS	1	1	1
GLUTATHIONE_TRANSFERASE_ACTIVITY	1	1	1
GLYCEROPHOSPHOLIPID_BIOSYNTHETIC_PROCESS	1	1	1
GLYCEROPHOSPHOLIPID_METABOLIC_PROCESS	1	1	1
GLYCOLIPID_METABOLIC_PROCESS	1	1	1
GLYCOPROTEIN_BIOSYNTHETIC_PROCESS	1	1	1
GLYCOPROTEIN_CATABOLIC_PROCESS	1	1	1
GLYCOPROTEIN_METABOLIC_PROCESS	1	1	1
GLYCOSAMINOGLYCAN_BINDING	1	1	1
GLYCOSPHINGOLIPID_METABOLIC_PROCESS	1	1	1
GOLGI_APPARATUS	1	1	1
GOLGI_APPARATUS_PART	1	1	1
GOLGI_ASSOCIATED_VESICLE	1	1	1
GOLGI_MEMBRANE	1	1	1
GOLGI_STACK	1	1	1
GOLGI_VESICLE_TRANSPORT	1	1	1
GROWTH_CONE	1	1	1
GROWTH_FACTOR_ACTIVITY	1	1	1
GROWTH_FACTOR_BINDING	1	1	1
GTP_BINDING	1	1	1
GTPASE_ACTIVATOR_ACTIVITY	1	1	1
GTPASE_ACTIVITY	1	1	1
GTPASE_BINDING	1	1	1
GTPASE_REGULATOR_ACTIVITY	1	1	1
GUANYL_NUCLEOTIDE_BINDING	1	1	1
GUANYL_NUCLEOTIDE_EXCHANGE_FACTOR_ACTIVITY	1	1	1
HEART_DEVELOPMENT	0.850602	1	1
HELICASE_ACTIVITY	1	1	1
HEMATOPOIETIN_INTERFERON_CLASS__D200_DOMAIN__CYTOKINE_RECEPTOR_BINDING	1	1	1
HEME_BIOSYNTHETIC_PROCESS	1	1	1
HEME_METABOLIC_PROCESS	1	1	1
HEMOPOIESIS	1	1	1
HEMOPOIETIC_OR_LYMPHOID_ORGAN_DEVELOPMENT	1	1	1
HEMOSTASIS	1	1	1
HEPARIN_BINDING	1	1	1
HETEROCYCLE_METABOLIC_PROCESS	1	1	1
HETEROGENEOUS_NUCLEAR_RIBONUCLEOPROTEIN_COMPLEX	1	1	1
HETEROPHILIC_CELL_ADHESION	1	1	1
HISTONE_ACETYLTRANSFERASE_ACTIVITY	1	1	1
HISTONE_DEACETYLASE_BINDING	1	1	1
HISTONE_DEACETYLASE_COMPLEX	1	1	1
HISTONE_METHYLTRANSFERASE_ACTIVITY	1	1	1
HISTONE_MODIFICATION	1	1	1
HOMEOSTASIS_OF_NUMBER_OF_CELLS	1	1	1
HOMEOSTATIC_PROCESS	1	1	1
HOMOPHILIC_CELL_ADHESION	1	1	1
HORMONE_ACTIVITY	1	1	1
HORMONE_BINDING	1	1	1
HORMONE_METABOLIC_PROCESS	1	1	1
HORMONE_RECEPTOR_BINDING	1	1	1
HORMONE_SECRETION	1	1	1
HUMORAL_IMMUNE_RESPONSE	1	1	1
HYDRO_LYASE_ACTIVITY	1	1	1
HYDROGEN_ION_TRANSMEMBRANE_TRANSPORTER_ACTIVITY	1	1	1
HYDROLASE_ACTIVITY__ACTING_ON_ACID_ANHYDRIDES	1	1	1
HYDROLASE_ACTIVITY__ACTING_ON_ACID_ANHYDRIDES__CATALYZING_TRANSMEMBRANE_MOVEMENT_OF_SUBSTANCES	1	1	1
HYDROLASE_ACTIVITY__ACTING_ON_CARBON_NITROGEN__BUT_NOT_PEPTIDE__BONDS	1	1	1
HYDROLASE_ACTIVITY__ACTING_ON_CARBON_NITROGEN__BUT_NOT_PEPTIDE__BONDS__IN_CYCLIC_AMIDINES	1	1	1
HYDROLASE_ACTIVITY__ACTING_ON_CARBON_NITROGEN__BUT_NOT_PEPTIDE__BONDS__IN_LINEAR_AMIDES	1	1	1
HYDROLASE_ACTIVITY__ACTING_ON_ESTER_BONDS	1	1	1
HYDROLASE_ACTIVITY__ACTING_ON_GLYCOSYL_BONDS	1	1	1
HYDROLASE_ACTIVITY__HYDROLYZING_N_GLYCOSYL_COMPOUNDS	1	1	1
HYDROLASE_ACTIVITY__HYDROLYZING_O_GLYCOSYL_COMPOUNDS	1	1	1
ICOSANOID_METABOLIC_PROCESS	1	1	1
IMMUNE_EFFECTOR_PROCESS	1	1	1
IMMUNE_RESPONSE	1	1	1
IMMUNE_SYSTEM_DEVELOPMENT	1	1	1
IMMUNE_SYSTEM_PROCESS	1	1	1
IMMUNOLOGICAL_SYNAPSE	0.937939	1	1
INACTIVATION_OF_MAPK_ACTIVITY	1	1	1
INDUCTION_OF_APOPTOSIS_BY_EXTRACELLULAR_SIGNALS	1	1	1
INDUCTION_OF_APOPTOSIS_BY_INTRACELLULAR_SIGNALS	1	1	1
INFLAMMATORY_RESPONSE	1	1	1
INNATE_IMMUNE_RESPONSE	1	1	1
INORGANIC_ANION_TRANSMEMBRANE_TRANSPORTER_ACTIVITY	1	1	1
INORGANIC_ANION_TRANSPORT	1	1	1
INORGANIC_CATION_TRANSMEMBRANE_TRANSPORTER_ACTIVITY	1	1	1
INOSITOL_OR_PHOSPHATIDYLINOSITOL_KINASE_ACTIVITY	1	1	1
INOSITOL_OR_PHOSPHATIDYLINOSITOL_PHOSPHATASE_ACTIVITY	1	1	1
INOSITOL_OR_PHOSPHATIDYLINOSITOL_PHOSPHODIESTERASE_ACTIVITY	1	1	1
INSOLUBLE_FRACTION	1	1	1
INSULIN_LIKE_GROWTH_FACTOR_RECEPTOR_BINDING	1	1	1
INSULIN_RECEPTOR_SIGNALING_PATHWAY	1	1	1
INTEGRAL_TO_ENDOPLASMIC_RETICULUM_MEMBRANE	1	1	1
INTEGRAL_TO_GOLGI_MEMBRANE	1	1	1
INTEGRAL_TO_ORGANELLE_MEMBRANE	1	1	1
INTEGRATOR_COMPLEX	1	1	1
INTEGRIN_BINDING	1	1	1
INTEGRIN_COMPLEX	1	1	1
INTERACTION_WITH_HOST	1	1	1
INTERCALATED_DISC	1	1	1
INTERFERON_GAMMA_BIOSYNTHETIC_PROCESS	1	1	1
INTERFERON_GAMMA_PRODUCTION	1	1	1
INTERLEUKIN_1_SECRETION	1	1	1
INTERLEUKIN_2_PRODUCTION	1	1	1
INTERLEUKIN_BINDING	1	1	1
INTERLEUKIN_RECEPTOR_ACTIVITY	1	1	1
INTERMEDIATE_FILAMENT	1	1	1
INTERMEDIATE_FILAMENT_CYTOSKELETON	1	1	1
INTERPHASE	1	1	1
INTERPHASE_OF_MITOTIC_CELL_CYCLE	1	1	1
INTRA_GOLGI_VESICLE_MEDIATED_TRANSPORT	1	1	1
INTRACELLULAR_NON_MEMBRANE_BOUND_ORGANELLE	1	1	1
INTRACELLULAR_ORGANELLE_PART	1	1	1
INTRACELLULAR_PROTEIN_TRANSPORT	1	1	1
INTRACELLULAR_RECEPTOR_MEDIATED_SIGNALING_PATHWAY	1	1	1
INTRACELLULAR_TRANSPORT	1	1	1
INTRAMOLECULAR_OXIDOREDUCTASE_ACTIVITY	1	1	1
INTRINSIC_TO_ENDOPLASMIC_RETICULUM_MEMBRANE	1	1	1
INTRINSIC_TO_GOLGI_MEMBRANE	1	1	1
INTRINSIC_TO_ORGANELLE_MEMBRANE	1	1	1
INWARD_RECTIFIER_POTASSIUM_CHANNEL_ACTIVITY	1	1	1
ION_BINDING	1	1	1
ION_CHANNEL_ACTIVITY	1	1	1
ION_HOMEOSTASIS	1	1	1
ION_TRANSPORT	1	1	1
IONOTROPIC_GLUTAMATE_RECEPTOR_ACTIVITY	1	1	1
ISOMERASE_ACTIVITY	1	1	1
ISOPRENOID_METABOLIC_PROCESS	1	1	1
JAK_STAT_CASCADE	1	1	1
KEGG_ABC_TRANSPORTERS	1	1	1
KEGG_ACUTE_MYELOID_LEUKEMIA	1	1	1
KEGG_ALANINE_ASPARTATE_AND_GLUTAMATE_METABOLISM	1	1	1
KEGG_ALDOSTERONE_REGULATED_SODIUM_REABSORPTION	1	1	1
KEGG_ALPHA_LINOLENIC_ACID_METABOLISM	1	1	1
KEGG_ALZHEIMERS_DISEASE	1	1	1
KEGG_AMINO_SUGAR_AND_NUCLEOTIDE_SUGAR_METABOLISM	1	1	1
KEGG_AMINOACYL_TRNA_BIOSYNTHESIS	1	1	1
KEGG_AMYOTROPHIC_LATERAL_SCLEROSIS_ALS	1	1	1
KEGG_APOPTOSIS	1	1	1
KEGG_ARACHIDONIC_ACID_METABOLISM	1	1	1
KEGG_ARRHYTHMOGENIC_RIGHT_VENTRICULAR_CARDIOMYOPATHY_ARVC	1	1	1
KEGG_ASCORBATE_AND_ALDARATE_METABOLISM	1	1	1
KEGG_ASTHMA	1	1	1
KEGG_AXON_GUIDANCE	1	1	1
KEGG_B_CELL_RECEPTOR_SIGNALING_PATHWAY	1	1	1
KEGG_BASAL_TRANSCRIPTION_FACTORS	1	1	1
KEGG_BASE_EXCISION_REPAIR	1	1	1
KEGG_BETA_ALANINE_METABOLISM	1	1	1
KEGG_BIOSYNTHESIS_OF_UNSATURATED_FATTY_ACIDS	0.937939	1	1
KEGG_BLADDER_CANCER	1	1	1
KEGG_BUTANOATE_METABOLISM	1	1	1
KEGG_CARDIAC_MUSCLE_CONTRACTION	1	1	1
KEGG_CELL_CYCLE	1	1	1
KEGG_CHEMOKINE_SIGNALING_PATHWAY	1	1	1
KEGG_CHRONIC_MYELOID_LEUKEMIA	1	1	1
KEGG_CIRCADIAN_RHYTHM_MAMMAL	1	1	1
KEGG_CITRATE_CYCLE_TCA_CYCLE	1	1	1
KEGG_COLORECTAL_CANCER	1	1	1
KEGG_COMPLEMENT_AND_COAGULATION_CASCADES	1	1	1
KEGG_CYSTEINE_AND_METHIONINE_METABOLISM	1	1	1
KEGG_CYTOSOLIC_DNA_SENSING_PATHWAY	1	1	1
KEGG_DILATED_CARDIOMYOPATHY	1	1	1
KEGG_DNA_REPLICATION	1	1	1
KEGG_DRUG_METABOLISM_CYTOCHROME_P450	1	1	1
KEGG_DRUG_METABOLISM_OTHER_ENZYMES	1	1	1
KEGG_ENDOMETRIAL_CANCER	1	1	1
KEGG_ERBB_SIGNALING_PATHWAY	1	1	1
KEGG_ETHER_LIPID_METABOLISM	1	1	1
KEGG_FC_EPSILON_RI_SIGNALING_PATHWAY	1	1	1
KEGG_FOLATE_BIOSYNTHESIS	1	1	1
KEGG_FRUCTOSE_AND_MANNOSE_METABOLISM	1	1	1
KEGG_GALACTOSE_METABOLISM	1	1	1
KEGG_GAP_JUNCTION	1	1	1
KEGG_GLIOMA	1	1	1
KEGG_GLUTATHIONE_METABOLISM	1	1	1
KEGG_GLYCEROLIPID_METABOLISM	1	1	1
KEGG_GLYCEROPHOSPHOLIPID_METABOLISM	1	1	1
KEGG_GLYCINE_SERINE_AND_THREONINE_METABOLISM	1	1	1
KEGG_GLYCOSAMINOGLYCAN_BIOSYNTHESIS_CHONDROITIN_SULFATE	1	1	1
KEGG_GLYCOSAMINOGLYCAN_BIOSYNTHESIS_HEPARAN_SULFATE	1	1	1
KEGG_GLYCOSAMINOGLYCAN_BIOSYNTHESIS_KERATAN_SULFATE	1	1	1
KEGG_GLYCOSAMINOGLYCAN_DEGRADATION	0.850602	1	1
KEGG_GLYCOSPHINGOLIPID_BIOSYNTHESIS_GANGLIO_SERIES	1	1	1
KEGG_GLYCOSPHINGOLIPID_BIOSYNTHESIS_GLOBO_SERIES	1	1	1
KEGG_GLYCOSPHINGOLIPID_BIOSYNTHESIS_LACTO_AND_NEOLACTO_SERIES	1	1	1
KEGG_GLYCOSYLPHOSPHATIDYLINOSITOL_GPI_ANCHOR_BIOSYNTHESIS	1	1	1
KEGG_GLYOXYLATE_AND_DICARBOXYLATE_METABOLISM	1	1	1
KEGG_GNRH_SIGNALING_PATHWAY	1	1	1
KEGG_HEDGEHOG_SIGNALING_PATHWAY	1	1	1
KEGG_HEMATOPOIETIC_CELL_LINEAGE	1	1	1
KEGG_HISTIDINE_METABOLISM	1	1	1
KEGG_HOMOLOGOUS_RECOMBINATION	1	1	1
KEGG_HUNTINGTONS_DISEASE	1	1	1
KEGG_HYPERTROPHIC_CARDIOMYOPATHY_HCM	1	1	1
KEGG_INSULIN_SIGNALING_PATHWAY	1	1	1
KEGG_INTESTINAL_IMMUNE_NETWORK_FOR_IGA_PRODUCTION	1	1	1
KEGG_JAK_STAT_SIGNALING_PATHWAY	1	1	1
KEGG_LIMONENE_AND_PINENE_DEGRADATION	1	1	1
KEGG_LINOLEIC_ACID_METABOLISM	1	1	1
KEGG_LONG_TERM_DEPRESSION	1	1	1
KEGG_LONG_TERM_POTENTIATION	1	1	1
KEGG_LYSINE_DEGRADATION	1	1	1
KEGG_LYSOSOME	1	1	1
KEGG_MATURITY_ONSET_DIABETES_OF_THE_YOUNG	1	1	1
KEGG_MELANOGENESIS	1	1	1
KEGG_MELANOMA	1	1	1
KEGG_METABOLISM_OF_XENOBIOTICS_BY_CYTOCHROME_P450	1	1	1
KEGG_MISMATCH_REPAIR	1	1	1
KEGG_MTOR_SIGNALING_PATHWAY	1	1	1
KEGG_N_GLYCAN_BIOSYNTHESIS	1	1	1
KEGG_NEUROACTIVE_LIGAND_RECEPTOR_INTERACTION	1	1	1
KEGG_NEUROTROPHIN_SIGNALING_PATHWAY	1	1	1
KEGG_NICOTINATE_AND_NICOTINAMIDE_METABOLISM	1	1	1
KEGG_NITROGEN_METABOLISM	1	1	1
KEGG_NOD_LIKE_RECEPTOR_SIGNALING_PATHWAY	1	1	1
KEGG_NON_HOMOLOGOUS_END_JOINING	1	1	1
KEGG_NON_SMALL_CELL_LUNG_CANCER	1	1	1
KEGG_NUCLEOTIDE_EXCISION_REPAIR	1	1	1
KEGG_O_GLYCAN_BIOSYNTHESIS	1	1	1
KEGG_OLFACTORY_TRANSDUCTION	1	1	1
KEGG_ONE_CARBON_POOL_BY_FOLATE	1	1	1
KEGG_OOCYTE_MEIOSIS	1	1	1
KEGG_OTHER_GLYCAN_DEGRADATION	1	1	1
KEGG_OXIDATIVE_PHOSPHORYLATION	1	1	1
KEGG_P53_SIGNALING_PATHWAY	1	1	1
KEGG_PANCREATIC_CANCER	0.917083	1	1
KEGG_PANTOTHENATE_AND_COA_BIOSYNTHESIS	1	1	1
KEGG_PARKINSONS_DISEASE	1	1	1
KEGG_PATHOGENIC_ESCHERICHIA_COLI_INFECTION	1	1	1
KEGG_PENTOSE_AND_GLUCURONATE_INTERCONVERSIONS	1	1	1
KEGG_PENTOSE_PHOSPHATE_PATHWAY	1	1	1
KEGG_PEROXISOME	1	1	1
KEGG_PHENYLALANINE_METABOLISM	1	1	1
KEGG_PHOSPHATIDYLINOSITOL_SIGNALING_SYSTEM	1	1	1
KEGG_PORPHYRIN_AND_CHLOROPHYLL_METABOLISM	1	1	1
KEGG_PPAR_SIGNALING_PATHWAY	0.952245	1	1
KEGG_PRIMARY_BILE_ACID_BIOSYNTHESIS	1	1	1
KEGG_PRIMARY_IMMUNODEFICIENCY	1	1	1
KEGG_PRION_DISEASES	1	1	1
KEGG_PROGESTERONE_MEDIATED_OOCYTE_MATURATION	1	1	1
KEGG_PROTEASOME	1	1	1
KEGG_PROTEIN_EXPORT	1	1	1
KEGG_PURINE_METABOLISM	1	1	1
KEGG_PYRIMIDINE_METABOLISM	1	1	1
KEGG_REGULATION_OF_AUTOPHAGY	1	1	1
KEGG_RENIN_ANGIOTENSIN_SYSTEM	1	1	1
KEGG_RETINOL_METABOLISM	1	1	1
KEGG_RIBOFLAVIN_METABOLISM	1	1	1
KEGG_RIBOSOME	1	1	1
KEGG_RIG_I_LIKE_RECEPTOR_SIGNALING_PATHWAY	1	1	1
KEGG_RNA_DEGRADATION	1	1	1
KEGG_RNA_POLYMERASE	1	1	1
KEGG_SELENOAMINO_ACID_METABOLISM	1	1	1
KEGG_SMALL_CELL_LUNG_CANCER	1	1	1
KEGG_SNARE_INTERACTIONS_IN_VESICULAR_TRANSPORT	1	1	1
KEGG_SPHINGOLIPID_METABOLISM	1	1	1
KEGG_SPLICEOSOME	1	1	1
KEGG_STARCH_AND_SUCROSE_METABOLISM	1	1	1
KEGG_STEROID_BIOSYNTHESIS	1	1	1
KEGG_STEROID_HORMONE_BIOSYNTHESIS	1	1	1
KEGG_SULFUR_METABOLISM	1	1	1
KEGG_SYSTEMIC_LUPUS_ERYTHEMATOSUS	1	1	1
KEGG_T_CELL_RECEPTOR_SIGNALING_PATHWAY	1	1	1
KEGG_TASTE_TRANSDUCTION	1	1	1
KEGG_TAURINE_AND_HYPOTAURINE_METABOLISM	1	1	1
KEGG_TERPENOID_BACKBONE_BIOSYNTHESIS	1	1	1
KEGG_THYROID_CANCER	1	1	1
KEGG_TIGHT_JUNCTION	1	1	1
KEGG_TOLL_LIKE_RECEPTOR_SIGNALING_PATHWAY	1	1	1
KEGG_TRYPTOPHAN_METABOLISM	1	1	1
KEGG_TYPE_II_DIABETES_MELLITUS	1	1	1
KEGG_TYROSINE_METABOLISM	1	1	1
KEGG_UBIQUITIN_MEDIATED_PROTEOLYSIS	1	1	1
KEGG_VALINE_LEUCINE_AND_ISOLEUCINE_BIOSYNTHESIS	1	1	1
KEGG_VALINE_LEUCINE_AND_ISOLEUCINE_DEGRADATION	1	1	1
KEGG_VASOPRESSIN_REGULATED_WATER_REABSORPTION	1	1	1
KEGG_VEGF_SIGNALING_PATHWAY	1	1	1
KEGG_VIBRIO_CHOLERAE_INFECTION	1	1	1
KEGG_WNT_SIGNALING_PATHWAY	1	1	1
KERATINOCYTE_DIFFERENTIATION	1	1	1
KINASE_ACTIVATOR_ACTIVITY	1	1	1
KINASE_BINDING	1	1	1
KINASE_INHIBITOR_ACTIVITY	1	1	1
KINASE_REGULATOR_ACTIVITY	1	1	1
KINESIN_COMPLEX	1	1	1
KINETOCHORE	1	1	1
LAMELLIPODIUM	1	1	1
LATE_ENDOSOME	1	1	1
LEADING_EDGE	0.884172	1	1
LEARNING_AND_OR_MEMORY	1	1	1
LEUKOCYTE_ACTIVATION	1	1	1
LEUKOCYTE_DIFFERENTIATION	1	1	1
LEUKOCYTE_MIGRATION	1	1	1
LIGAND_DEPENDENT_NUCLEAR_RECEPTOR_ACTIVITY	1	1	1
LIGAND_GATED_CHANNEL_ACTIVITY	1	1	1
LIGASE_ACTIVITY	1	1	1
LIGASE_ACTIVITY__FORMING_CARBON_NITROGEN_BONDS	1	1	1
LIGASE_ACTIVITY__FORMING_CARBON_OXYGEN_BONDS	1	1	1
LIPASE_ACTIVITY	1	1	1
LIPID_BINDING	1	1	1
LIPID_BIOSYNTHETIC_PROCESS	1	1	1
LIPID_CATABOLIC_PROCESS	1	1	1
LIPID_HOMEOSTASIS	1	1	1
LIPID_KINASE_ACTIVITY	1	1	1
LIPID_METABOLIC_PROCESS	1	1	1
LIPID_RAFT	0.884172	1	1
LIPID_TRANSPORT	1	1	1
LIPID_TRANSPORTER_ACTIVITY	1	1	1
LIPOPROTEIN_BINDING	1	1	1
LIPOPROTEIN_BIOSYNTHETIC_PROCESS	1	1	1
LIPOPROTEIN_METABOLIC_PROCESS	1	1	1
LOCOMOTORY_BEHAVIOR	1	1	1
LOW_DENSITY_LIPOPROTEIN_BINDING	1	1	1
LYASE_ACTIVITY	1	1	1
LYMPHOCYTE_ACTIVATION	1	1	1
LYMPHOCYTE_DIFFERENTIATION	1	1	1
LYSOSOMAL_MEMBRANE	1	1	1
LYSOSOMAL_TRANSPORT	1	1	1
LYSOSOME	1	1	1
LYSOSOME_ORGANIZATION_AND_BIOGENESIS	1	1	1
LYTIC_VACUOLE	1	1	1
M_PHASE	1	1	1
M_PHASE_OF_MITOTIC_CELL_CYCLE	1	1	1
MACROMOLECULAR_COMPLEX	1	1	1
MACROMOLECULAR_COMPLEX_ASSEMBLY	1	1	1
MACROMOLECULAR_COMPLEX_DISASSEMBLY	1	1	1
MACROMOLECULE_BIOSYNTHETIC_PROCESS	1	1	1
MACROMOLECULE_CATABOLIC_PROCESS	1	1	1
MACROMOLECULE_LOCALIZATION	1	1	1
MAGNESIUM_ION_BINDING	1	1	1
MAINTENANCE_OF_CELLULAR_LOCALIZATION	1	1	1
MAINTENANCE_OF_CELLULAR_PROTEIN_LOCALIZATION	1	1	1
MAINTENANCE_OF_LOCALIZATION	1	1	1
MAINTENANCE_OF_PROTEIN_LOCALIZATION	1	1	1
MALE_GONAD_DEVELOPMENT	1	1	1
MANNOSYLTRANSFERASE_ACTIVITY	1	1	1
MAP_KINASE_ACTIVITY	1	1	1
MAP_KINASE_KINASE_KINASE_ACTIVITY	1	1	1
MEDIATOR_COMPLEX	1	1	1
MEIOSIS_I	1	1	1
MEIOTIC_CELL_CYCLE	1	1	1
MEIOTIC_RECOMBINATION	1	1	1
MEMBRANE_BOUND_VESICLE	1	1	1
MEMBRANE_ENCLOSED_LUMEN	1	1	1
MEMBRANE_FRACTION	1	1	1
MEMBRANE_FUSION	1	1	1
MEMBRANE_LIPID_BIOSYNTHETIC_PROCESS	1	1	1
MEMBRANE_LIPID_METABOLIC_PROCESS	1	1	1
MESODERM_DEVELOPMENT	1	1	1
METABOTROPIC_GLUTAMATE__GABA_B_LIKE_RECEPTOR_ACTIVITY	1	1	1
METAL_ION_TRANSMEMBRANE_TRANSPORTER_ACTIVITY	1	1	1
METAL_ION_TRANSPORT	1	1	1
METALLOENDOPEPTIDASE_ACTIVITY	1	1	1
METALLOEXOPEPTIDASE_ACTIVITY	1	1	1
METALLOPEPTIDASE_ACTIVITY	1	1	1
METHYLTRANSFERASE_ACTIVITY	1	1	1
MICROBODY	1	1	1
MICROBODY_MEMBRANE	1	1	1
MICROBODY_PART	1	1	1
MICROSOME	1	1	1
MICROTUBULE	1	1	1
MICROTUBULE_ASSOCIATED_COMPLEX	1	1	1
MICROTUBULE_BASED_MOVEMENT	1	1	1
MICROTUBULE_BASED_PROCESS	1	1	1
MICROTUBULE_BINDING	1	1	1
MICROTUBULE_CYTOSKELETON	1	1	1
MICROTUBULE_CYTOSKELETON_ORGANIZATION_AND_BIOGENESIS	1	1	1
MICROTUBULE_MOTOR_ACTIVITY	1	1	1
MICROTUBULE_ORGANIZING_CENTER	1	1	1
MICROTUBULE_ORGANIZING_CENTER_ORGANIZATION_AND_BIOGENESIS	1	1	1
MICROTUBULE_ORGANIZING_CENTER_PART	1	1	1
MICROTUBULE_POLYMERIZATION_OR_DEPOLYMERIZATION	1	1	1
MICROVILLUS	1	1	1
MITOCHONDRIAL_ENVELOPE	1	1	1
MITOCHONDRIAL_INNER_MEMBRANE	1	1	1
MITOCHONDRIAL_LUMEN	1	1	1
MITOCHONDRIAL_MATRIX	1	1	1
MITOCHONDRIAL_MEMBRANE	1	1	1
MITOCHONDRIAL_MEMBRANE_ORGANIZATION_AND_BIOGENESIS	1	1	1
MITOCHONDRIAL_MEMBRANE_PART	1	1	1
MITOCHONDRIAL_OUTER_MEMBRANE	1	1	1
MITOCHONDRIAL_PART	1	1	1
MITOCHONDRIAL_RESPIRATORY_CHAIN	1	1	1
MITOCHONDRIAL_RESPIRATORY_CHAIN_COMPLEX_I	1	1	1
MITOCHONDRIAL_RIBOSOME	1	1	1
MITOCHONDRIAL_SMALL_RIBOSOMAL_SUBUNIT	1	1	1
MITOCHONDRIAL_TRANSPORT	1	1	1
MITOCHONDRION	1	1	1
MITOCHONDRION_ORGANIZATION_AND_BIOGENESIS	1	1	1
MITOSIS	1	1	1
MITOTIC_CELL_CYCLE	1	1	1
MITOTIC_CELL_CYCLE_CHECKPOINT	1	1	1
MITOTIC_SISTER_CHROMATID_SEGREGATION	1	1	1
MITOTIC_SPINDLE_ORGANIZATION_AND_BIOGENESIS	1	1	1
MOLECULAR_ADAPTOR_ACTIVITY	0.850602	1	1
MONOCARBOXYLIC_ACID_TRANSMEMBRANE_TRANSPORTER_ACTIVITY	1	1	1
MONOCARBOXYLIC_ACID_TRANSPORT	1	1	1
MONOOXYGENASE_ACTIVITY	1	1	1
MONOSACCHARIDE_BINDING	1	1	1
MONOSACCHARIDE_TRANSMEMBRANE_TRANSPORTER_ACTIVITY	1	1	1
MONOVALENT_INORGANIC_CATION_HOMEOSTASIS	1	1	1
MONOVALENT_INORGANIC_CATION_TRANSMEMBRANE_TRANSPORTER_ACTIVITY	1	1	1
MONOVALENT_INORGANIC_CATION_TRANSPORT	1	1	1
MORPHOGENESIS_OF_AN_EPITHELIUM	1	1	1
MOTOR_ACTIVITY	1	1	1
MRNA_BINDING	1	1	1
MRNA_METABOLIC_PROCESS	1	1	1
MRNA_PROCESSING_GO_0006397	1	1	1
MRNA_SPLICE_SITE_SELECTION	1	1	1
MULTI_ORGANISM_PROCESS	1	1	1
MULTICELLULAR_ORGANISMAL_DEVELOPMENT	0.971753	1	1
MUSCLE_CELL_DIFFERENTIATION	1	1	1
MUSCLE_DEVELOPMENT	1	1	1
MYELOID_CELL_DIFFERENTIATION	1	1	1
MYELOID_LEUKOCYTE_DIFFERENTIATION	1	1	1
MYOBLAST_DIFFERENTIATION	1	1	1
MYOFIBRIL	1	1	1
MYOSIN_COMPLEX	1	1	1
N_ACETYLGLUCOSAMINE_METABOLIC_PROCESS	1	1	1
N_ACETYLTRANSFERASE_ACTIVITY	1	1	1
N_ACYLTRANSFERASE_ACTIVITY	1	1	1
N_METHYLTRANSFERASE_ACTIVITY	1	1	1
N_TERMINAL_PROTEIN_AMINO_ACID_MODIFICATION	1	1	1
NADH_DEHYDROGENASE_COMPLEX	1	1	1
NEGATIVE_REGULATION_OF_ANGIOGENESIS	1	1	1
NEGATIVE_REGULATION_OF_APOPTOSIS	1	1	1
NEGATIVE_REGULATION_OF_BIOLOGICAL_PROCESS	1	1	1
NEGATIVE_REGULATION_OF_BIOSYNTHETIC_PROCESS	0.917083	1	1
NEGATIVE_REGULATION_OF_CATALYTIC_ACTIVITY	1	1	1
NEGATIVE_REGULATION_OF_CELL_ADHESION	1	1	1
NEGATIVE_REGULATION_OF_CELL_CYCLE	1	1	1
NEGATIVE_REGULATION_OF_CELL_MIGRATION	1	1	1
NEGATIVE_REGULATION_OF_CELL_PROLIFERATION	1	1	1
NEGATIVE_REGULATION_OF_CELLULAR_BIOSYNTHETIC_PROCESS	0.884172	1	1
NEGATIVE_REGULATION_OF_CELLULAR_COMPONENT_ORGANIZATION_AND_BIOGENESIS	1	1	1
NEGATIVE_REGULATION_OF_CELLULAR_METABOLIC_PROCESS	1	1	1
NEGATIVE_REGULATION_OF_CELLULAR_PROCESS	1	1	1
NEGATIVE_REGULATION_OF_CELLULAR_PROTEIN_METABOLIC_PROCESS	0.850602	1	1
NEGATIVE_REGULATION_OF_CYTOKINE_BIOSYNTHETIC_PROCESS	1	1	1
NEGATIVE_REGULATION_OF_CYTOSKELETON_ORGANIZATION_AND_BIOGENESIS	1	1	1
NEGATIVE_REGULATION_OF_DEVELOPMENTAL_PROCESS	1	1	1
NEGATIVE_REGULATION_OF_DNA_METABOLIC_PROCESS	1	1	1
NEGATIVE_REGULATION_OF_DNA_REPLICATION	1	1	1
NEGATIVE_REGULATION_OF_GROWTH	1	1	1
NEGATIVE_REGULATION_OF_HYDROLASE_ACTIVITY	1	1	1
NEGATIVE_REGULATION_OF_IMMUNE_SYSTEM_PROCESS	1	1	1
NEGATIVE_REGULATION_OF_INTRACELLULAR_TRANSPORT	1	1	1
NEGATIVE_REGULATION_OF_MAP_KINASE_ACTIVITY	1	1	1
NEGATIVE_REGULATION_OF_METABOLIC_PROCESS	1	1	1
NEGATIVE_REGULATION_OF_MULTICELLULAR_ORGANISMAL_PROCESS	1	1	1
NEGATIVE_REGULATION_OF_MYELOID_CELL_DIFFERENTIATION	1	1	1
NEGATIVE_REGULATION_OF_NUCLEOBASE__NUCLEOSIDE__NUCLEOTIDE_AND_NUCLEIC_ACID_METABOLIC_PROCESS	1	1	1
NEGATIVE_REGULATION_OF_PHOSPHATE_METABOLIC_PROCESS	1	1	1
NEGATIVE_REGULATION_OF_PHOSPHORYLATION	1	1	1
NEGATIVE_REGULATION_OF_PROGRAMMED_CELL_DEATH	1	1	1
NEGATIVE_REGULATION_OF_PROTEIN_METABOLIC_PROCESS	0.884172	1	1
NEGATIVE_REGULATION_OF_RESPONSE_TO_STIMULUS	1	1	1
NEGATIVE_REGULATION_OF_RNA_METABOLIC_PROCESS	1	1	1
NEGATIVE_REGULATION_OF_SECRETION	0.937939	1	1
NEGATIVE_REGULATION_OF_SIGNAL_TRANSDUCTION	1	1	1
NEGATIVE_REGULATION_OF_TRANSCRIPTION	1	1	1
NEGATIVE_REGULATION_OF_TRANSCRIPTION__DNA_DEPENDENT	1	1	1
NEGATIVE_REGULATION_OF_TRANSCRIPTION_FROM_RNA_POLYMERASE_II_PROMOTER	1	1	1
NEGATIVE_REGULATION_OF_TRANSFERASE_ACTIVITY	1	1	1
NEGATIVE_REGULATION_OF_TRANSPORT	1	1	1
NERVOUS_SYSTEM_DEVELOPMENT	1	1	1
NEURITE_DEVELOPMENT	1	1	1
NEUROGENESIS	1	1	1
NEUROLOGICAL_SYSTEM_PROCESS	1	1	1
NEURON_APOPTOSIS	1	1	1
NEURON_DEVELOPMENT	1	1	1
NEURON_DIFFERENTIATION	1	1	1
NEURON_PROJECTION	1	1	1
NEUROPEPTIDE_BINDING	1	1	1
NEUROPEPTIDE_HORMONE_ACTIVITY	1	1	1
NEUROPEPTIDE_RECEPTOR_ACTIVITY	1	1	1
NEUROPEPTIDE_SIGNALING_PATHWAY	1	1	1
NEUROTRANSMITTER_BINDING	1	1	1
NEUROTRANSMITTER_RECEPTOR_ACTIVITY	1	1	1
NEUROTRANSMITTER_SECRETION	1	1	1
NEUTRAL_AMINO_ACID_TRANSPORT	1	1	1
NICOTINIC_ACETYLCHOLINE_ACTIVATED_CATION_SELECTIVE_CHANNEL_ACTIVITY	1	1	1
NICOTINIC_ACETYLCHOLINE_GATED_RECEPTOR_CHANNEL_COMPLEX	1	1	1
NITROGEN_COMPOUND_BIOSYNTHETIC_PROCESS	1	1	1
NITROGEN_COMPOUND_CATABOLIC_PROCESS	1	1	1
NITROGEN_COMPOUND_METABOLIC_PROCESS	1	1	1
NLS_BEARING_SUBSTRATE_IMPORT_INTO_NUCLEUS	1	1	1
NON_MEMBRANE_BOUND_ORGANELLE	1	1	1
NON_MEMBRANE_SPANNING_PROTEIN_TYROSINE_KINASE_ACTIVITY	1	1	1
NOTCH_SIGNALING_PATHWAY	1	1	1
NUCLEAR_BODY	1	0.857943	1
NUCLEAR_CHROMATIN	1	1	1
NUCLEAR_CHROMOSOME	1	1	1
NUCLEAR_CHROMOSOME_PART	1	1	1
NUCLEAR_DNA_DIRECTED_RNA_POLYMERASE_COMPLEX	1	1	1
NUCLEAR_ENVELOPE	1	1	1
NUCLEAR_ENVELOPE_ENDOPLASMIC_RETICULUM_NETWORK	1	1	1
NUCLEAR_EXPORT	1	1	1
NUCLEAR_HORMONE_RECEPTOR_BINDING	1	1	1
NUCLEAR_IMPORT	0.952245	1	1
NUCLEAR_LUMEN	1	1	1
NUCLEAR_MATRIX	1	1	1
NUCLEAR_MEMBRANE	1	1	1
NUCLEAR_MEMBRANE_PART	1	1	1
NUCLEAR_ORGANIZATION_AND_BIOGENESIS	1	1	1
NUCLEAR_PART	1	1	1
NUCLEAR_PORE	1	1	1
NUCLEAR_REPLICATION_FORK	1	1	1
NUCLEAR_SPECK	1	1	1
NUCLEAR_TRANSPORT	1	1	1
NUCLEAR_UBIQUITIN_LIGASE_COMPLEX	1	1	1
NUCLEASE_ACTIVITY	1	1	1
NUCLEOBASE__NUCLEOSIDE__NUCLEOTIDE_AND_NUCLEIC_ACID_METABOLIC_PROCESS	1	1	1
NUCLEOBASE__NUCLEOSIDE__NUCLEOTIDE_AND_NUCLEIC_ACID_TRANSMEMBRANE_TRANSPORTER_ACTIVITY	1	1	1
NUCLEOBASE__NUCLEOSIDE__NUCLEOTIDE_AND_NUCLEIC_ACID_TRANSPORT	1	1	1
NUCLEOBASE__NUCLEOSIDE__NUCLEOTIDE_KINASE_ACTIVITY	1	1	1
NUCLEOBASE__NUCLEOSIDE_AND_NUCLEOTIDE_METABOLIC_PROCESS	1	1	1
NUCLEOCYTOPLASMIC_TRANSPORT	1	1	1
NUCLEOLAR_PART	1	1	1
NUCLEOLUS	1	1	1
NUCLEOPLASM	1	1	1
NUCLEOPLASM_PART	1	1	1
NUCLEOSIDE_TRIPHOSPHATASE_ACTIVITY	1	1	1
NUCLEOSOME_ASSEMBLY	1	1	1
NUCLEOTIDE_BINDING	1	1	1
NUCLEOTIDE_BIOSYNTHETIC_PROCESS	1	1	1
NUCLEOTIDE_EXCISION_REPAIR	1	1	1
NUCLEOTIDE_KINASE_ACTIVITY	1	1	1
NUCLEOTIDE_METABOLIC_PROCESS	1	1	1
NUCLEOTIDE_SUGAR_METABOLIC_PROCESS	1	1	1
NUCLEOTIDYLTRANSFERASE_ACTIVITY	1	1	1
NUCLEUS	1	1	1
OLIGOSACCHARIDE_METABOLIC_PROCESS	1	1	1
OLIGOSACCHARYL_TRANSFERASE_COMPLEX	1	1	1
ONE_CARBON_COMPOUND_METABOLIC_PROCESS	1	1	1
ORGAN_DEVELOPMENT	0.956551	1	1
ORGANELLAR_RIBOSOME	1	1	1
ORGANELLAR_SMALL_RIBOSOMAL_SUBUNIT	1	1	1
ORGANELLE_ENVELOPE	1	1	1
ORGANELLE_INNER_MEMBRANE	1	1	1
ORGANELLE_LOCALIZATION	1	1	1
ORGANELLE_LUMEN	1	1	1
ORGANELLE_MEMBRANE	1	1	1
ORGANELLE_ORGANIZATION_AND_BIOGENESIS	1	1	1
ORGANELLE_OUTER_MEMBRANE	1	1	1
ORGANELLE_PART	1	1	1
ORGANIC_ACID_METABOLIC_PROCESS	1	1	1
ORGANIC_ACID_TRANSPORT	1	1	1
ORGANIC_ANION_TRANSMEMBRANE_TRANSPORTER_ACTIVITY	1	1	1
OUTER_MEMBRANE	1	1	1
OVULATION_CYCLE	1	1	1
OXIDOREDUCTASE_ACTIVITY	1	1	1
OXIDOREDUCTASE_ACTIVITY__ACTING_ON_CH_OH_GROUP_OF_DONORS	1	1	1
OXIDOREDUCTASE_ACTIVITY__ACTING_ON_NADH_OR_NADPH	1	1	1
OXIDOREDUCTASE_ACTIVITY__ACTING_ON_PEROXIDE_AS_ACCEPTOR	1	1	1
OXIDOREDUCTASE_ACTIVITY__ACTING_ON_SULFUR_GROUP_OF_DONORS	1	1	1
OXIDOREDUCTASE_ACTIVITY__ACTING_ON_THE_CH_CH_GROUP_OF_DONORS	1	1	1
OXIDOREDUCTASE_ACTIVITY_GO_0016616	1	1	1
OXIDOREDUCTASE_ACTIVITY_GO_0016705	1	1	1
OXIDOREDUCTASE_ACTIVITY_GO_0016706	1	1	1
OXYGEN_AND_REACTIVE_OXYGEN_SPECIES_METABOLIC_PROCESS	1	1	1
OXYGEN_BINDING	1	1	1
PATTERN_BINDING	1	1	1
PATTERN_RECOGNITION_RECEPTOR_ACTIVITY	1	1	1
PATTERN_SPECIFICATION_PROCESS	1	1	1
PDZ_DOMAIN_BINDING	1	1	1
PEPTIDASE_ACTIVITY	1	1	1
PEPTIDE_BINDING	1	1	1
PEPTIDE_METABOLIC_PROCESS	1	1	1
PEPTIDE_RECEPTOR_ACTIVITY	1	1	1
PEPTIDYL_AMINO_ACID_MODIFICATION	1	1	1
PERINUCLEAR_REGION_OF_CYTOPLASM	1	1	1
PERIPHERAL_NERVOUS_SYSTEM_DEVELOPMENT	1	1	1
PEROXISOMAL_MEMBRANE	1	1	1
PEROXISOMAL_PART	1	1	1
PEROXISOME	1	1	1
PEROXISOME_ORGANIZATION_AND_BIOGENESIS	1	1	1
PHAGOCYTOSIS	1	1	1
PHOSPHATASE_BINDING	1	1	1
PHOSPHATASE_INHIBITOR_ACTIVITY	1	1	1
PHOSPHATASE_REGULATOR_ACTIVITY	1	1	1
PHOSPHATE_TRANSMEMBRANE_TRANSPORTER_ACTIVITY	1	1	1
PHOSPHOINOSITIDE_BINDING	1	1	1
PHOSPHOINOSITIDE_BIOSYNTHETIC_PROCESS	1	1	1
PHOSPHOINOSITIDE_METABOLIC_PROCESS	1	1	1
PHOSPHOLIPASE_A2_ACTIVITY	1	1	1
PHOSPHOLIPASE_ACTIVITY	1	1	1
PHOSPHOLIPASE_C_ACTIVATION	1	1	1
PHOSPHOLIPASE_C_ACTIVITY	1	1	1
PHOSPHOLIPID_BINDING	1	1	1
PHOSPHOLIPID_BIOSYNTHETIC_PROCESS	1	1	1
PHOSPHOLIPID_METABOLIC_PROCESS	1	1	1
PHOSPHOLIPID_TRANSPORTER_ACTIVITY	1	1	1
PHOSPHOPROTEIN_PHOSPHATASE_ACTIVITY	1	1	1
PHOSPHORIC_DIESTER_HYDROLASE_ACTIVITY	1	1	1
PHOSPHORIC_ESTER_HYDROLASE_ACTIVITY	1	1	1
PHOSPHORIC_MONOESTER_HYDROLASE_ACTIVITY	1	1	1
PHOSPHORUS_OXYGEN_LYASE_ACTIVITY	1	1	1
PHOSPHORYLATION	1	1	1
PHOSPHOTRANSFERASE_ACTIVITY__PHOSPHATE_GROUP_AS_ACCEPTOR	1	1	1
PHOTOTRANSDUCTION	1	1	1
PIGMENT_BIOSYNTHETIC_PROCESS	1	1	1
PIGMENT_METABOLIC_PROCESS	1	1	1
PML_BODY	1	1	1
POLYSACCHARIDE_BINDING	1	1	1
POLYSACCHARIDE_METABOLIC_PROCESS	1	1	1
PORE_COMPLEX	1	1	1
POSITIVE_REGULATION_OF_ANGIOGENESIS	1	1	1
POSITIVE_REGULATION_OF_BINDING	1	1	1
POSITIVE_REGULATION_OF_CASPASE_ACTIVITY	1	1	1
POSITIVE_REGULATION_OF_CATALYTIC_ACTIVITY	1	1	1
POSITIVE_REGULATION_OF_CELL_ADHESION	1	1	1
POSITIVE_REGULATION_OF_CELL_CYCLE	1	1	1
POSITIVE_REGULATION_OF_CELL_PROLIFERATION	1	1	1
POSITIVE_REGULATION_OF_CELLULAR_COMPONENT_ORGANIZATION_AND_BIOGENESIS	1	1	1
POSITIVE_REGULATION_OF_CELLULAR_METABOLIC_PROCESS	1	1	1
POSITIVE_REGULATION_OF_CELLULAR_PROTEIN_METABOLIC_PROCESS	1	1	1
POSITIVE_REGULATION_OF_CYTOKINE_BIOSYNTHETIC_PROCESS	1	1	1
POSITIVE_REGULATION_OF_CYTOKINE_PRODUCTION	1	1	1
POSITIVE_REGULATION_OF_CYTOKINE_SECRETION	1	1	1
POSITIVE_REGULATION_OF_CYTOSKELETON_ORGANIZATION_AND_BIOGENESIS	1	1	1
POSITIVE_REGULATION_OF_DEFENSE_RESPONSE	1	1	1
POSITIVE_REGULATION_OF_DNA_BINDING	1	1	1
POSITIVE_REGULATION_OF_DNA_METABOLIC_PROCESS	1	1	1
POSITIVE_REGULATION_OF_HYDROLASE_ACTIVITY	1	1	1
POSITIVE_REGULATION_OF_I_KAPPAB_KINASE_NF_KAPPAB_CASCADE	0.917083	1	1
POSITIVE_REGULATION_OF_IMMUNE_RESPONSE	1	1	1
POSITIVE_REGULATION_OF_IMMUNE_SYSTEM_PROCESS	1	1	1
POSITIVE_REGULATION_OF_JNK_ACTIVITY	1	1	1
POSITIVE_REGULATION_OF_LYMPHOCYTE_ACTIVATION	1	1	1
POSITIVE_REGULATION_OF_METABOLIC_PROCESS	1	1	1
POSITIVE_REGULATION_OF_MULTICELLULAR_ORGANISMAL_PROCESS	1	1	1
POSITIVE_REGULATION_OF_NUCLEOBASE__NUCLEOSIDE__NUCLEOTIDE_AND_NUCLEIC_ACID_METABOLIC_PROCESS	1	1	1
POSITIVE_REGULATION_OF_PROTEIN_AMINO_ACID_PHOSPHORYLATION	1	1	1
POSITIVE_REGULATION_OF_PROTEIN_METABOLIC_PROCESS	1	1	1
POSITIVE_REGULATION_OF_PROTEIN_MODIFICATION_PROCESS	1	1	1
POSITIVE_REGULATION_OF_PROTEIN_SECRETION	1	1	1
POSITIVE_REGULATION_OF_RESPONSE_TO_STIMULUS	1	1	1
POSITIVE_REGULATION_OF_RNA_METABOLIC_PROCESS	1	1	1
POSITIVE_REGULATION_OF_SECRETION	1	1	1
POSITIVE_REGULATION_OF_T_CELL_ACTIVATION	1	1	1
POSITIVE_REGULATION_OF_T_CELL_PROLIFERATION	1	1	1
POSITIVE_REGULATION_OF_TRANSCRIPTION	1	1	1
POSITIVE_REGULATION_OF_TRANSCRIPTION__DNA_DEPENDENT	1	1	1
POSITIVE_REGULATION_OF_TRANSCRIPTION_FACTOR_ACTIVITY	1	1	1
POSITIVE_REGULATION_OF_TRANSCRIPTION_FROM_RNA_POLYMERASE_II_PROMOTER	1	1	1
POSITIVE_REGULATION_OF_TRANSLATION	1	1	1
POSITIVE_REGULATION_OF_TRANSPORT	1	1	1
POST_GOLGI_VESICLE_MEDIATED_TRANSPORT	1	1	1
POST_TRANSLATIONAL_PROTEIN_MODIFICATION	1	1	1
POTASSIUM_CHANNEL_ACTIVITY	1	1	1
POTASSIUM_CHANNEL_REGULATOR_ACTIVITY	1	1	1
POTASSIUM_ION_TRANSPORT	1	1	1
PRIMARY_ACTIVE_TRANSMEMBRANE_TRANSPORTER_ACTIVITY	1	1	1
PRODUCTION_OF_MOLECULAR_MEDIATOR_OF_IMMUNE_RESPONSE	1	1	1
PROGRAMMED_CELL_DEATH	1	1	1
PROTEASOME_COMPLEX	1	1	1
PROTEIN_AMINO_ACID_ADP_RIBOSYLATION	1	1	1
PROTEIN_AMINO_ACID_AUTOPHOSPHORYLATION	1	1	1
PROTEIN_AMINO_ACID_DEPHOSPHORYLATION	1	1	1
PROTEIN_AMINO_ACID_LIPIDATION	1	1	1
PROTEIN_AMINO_ACID_N_LINKED_GLYCOSYLATION	1	1	1
PROTEIN_AMINO_ACID_O_LINKED_GLYCOSYLATION	1	1	1
PROTEIN_AMINO_ACID_PHOSPHORYLATION	1	1	1
PROTEIN_AUTOPROCESSING	1	1	1
PROTEIN_BINDING__BRIDGING	0.937939	1	1
PROTEIN_C_TERMINUS_BINDING	1	1	1
PROTEIN_CATABOLIC_PROCESS	1	1	1
PROTEIN_COMPLEX	1	1	1
PROTEIN_COMPLEX_BINDING	1	1	1
PROTEIN_COMPLEX_DISASSEMBLY	1	1	1
PROTEIN_DEACETYLASE_ACTIVITY	1	1	1
PROTEIN_DNA_COMPLEX_ASSEMBLY	1	1	1
PROTEIN_DOMAIN_SPECIFIC_BINDING	1	1	1
PROTEIN_EXPORT_FROM_NUCLEUS	1	1	1
PROTEIN_FOLDING	1	1	1
PROTEIN_HOMOOLIGOMERIZATION	1	1	1
PROTEIN_IMPORT	1	1	1
PROTEIN_IMPORT_INTO_NUCLEUS	0.917083	1	1
PROTEIN_IMPORT_INTO_NUCLEUS__TRANSLOCATION	1	1	1
PROTEIN_KINASE_BINDING	1	1	1
PROTEIN_KINASE_INHIBITOR_ACTIVITY	1	1	1
PROTEIN_KINASE_REGULATOR_ACTIVITY	1	1	1
PROTEIN_LOCALIZATION	1	1	1
PROTEIN_MATURATION	1	1	1
PROTEIN_METABOLIC_PROCESS	1	1	1
PROTEIN_METHYLTRANSFERASE_ACTIVITY	1	1	1
PROTEIN_MODIFICATION_BY_SMALL_PROTEIN_CONJUGATION	1	1	1
PROTEIN_MODIFICATION_PROCESS	1	1	1
PROTEIN_N_TERMINUS_BINDING	1	1	1
PROTEIN_PHOSPHATASE_BINDING	1	1	1
PROTEIN_PHOSPHATASE_TYPE_2A_REGULATOR_ACTIVITY	1	1	1
PROTEIN_POLYMERIZATION	0.850602	1	1
PROTEIN_POLYUBIQUITINATION	1	1	1
PROTEIN_PROCESSING	1	1	1
PROTEIN_RNA_COMPLEX_ASSEMBLY	1	1	1
PROTEIN_SECRETION	1	1	1
PROTEIN_SERINE_THREONINE_KINASE_ACTIVITY	1	1	1
PROTEIN_SERINE_THREONINE_PHOSPHATASE_ACTIVITY	1	1	1
PROTEIN_SERINE_THREONINE_PHOSPHATASE_COMPLEX	1	1	1
PROTEIN_SERINE_THREONINE_TYROSINE_KINASE_ACTIVITY	1	1	1
PROTEIN_STABILIZATION	1	1	1
PROTEIN_TARGETING	1	1	1
PROTEIN_TARGETING_TO_MEMBRANE	1	1	1
PROTEIN_TARGETING_TO_MITOCHONDRION	1	1	1
PROTEIN_TRANSPORT	1	1	1
PROTEIN_TRANSPORTER_ACTIVITY	1	1	1
PROTEIN_TYROSINE_PHOSPHATASE_ACTIVITY	1	1	1
PROTEIN_UBIQUITINATION	1	1	1
PROTEOGLYCAN_BIOSYNTHETIC_PROCESS	1	1	1
PROTEOGLYCAN_METABOLIC_PROCESS	1	1	1
PROTEOLYSIS	1	1	1
PROTON_TRANSPORTING_TWO_SECTOR_ATPASE_COMPLEX	1	1	1
PURINE_NUCLEOTIDE_BINDING	1	1	1
PURINE_NUCLEOTIDE_METABOLIC_PROCESS	1	1	1
PURINE_RIBONUCLEOTIDE_BINDING	1	1	1
PURINE_RIBONUCLEOTIDE_METABOLIC_PROCESS	1	1	1
PYRIMIDINE_NUCLEOTIDE_METABOLIC_PROCESS	1	1	1
PYROPHOSPHATASE_ACTIVITY	1	1	1
RAS_GTPASE_ACTIVATOR_ACTIVITY	1	1	1
RAS_GTPASE_BINDING	1	1	1
RAS_GUANYL_NUCLEOTIDE_EXCHANGE_FACTOR_ACTIVITY	1	1	1
RAS_PROTEIN_SIGNAL_TRANSDUCTION	1	1	1
REACTOME_ABORTIVE_ELONGATION_OF_HIV1_TRANSCRIPT_IN_THE_ABSENCE_OF_TAT	1	1	1
REACTOME_ACETYLCHOLINE_NEUROTRANSMITTER_RELEASE_CYCLE	1	1	1
REACTOME_ACTIVATED_AMPK_STIMULATES_FATTY_ACID_OXIDATION_IN_MUSCLE	1	1	1
REACTOME_ACTIVATED_TAK1_MEDIATES_P38_MAPK_ACTIVATION	1	1	1
REACTOME_ACTIVATED_TLR4_SIGNALLING	1	1	1
REACTOME_ACTIVATION_OF_ATR_IN_RESPONSE_TO_REPLICATION_STRESS	1	1	1
REACTOME_ACTIVATION_OF_BH3_ONLY_PROTEINS	1	1	1
REACTOME_ACTIVATION_OF_CHAPERONES_BY_IRE1_ALPHA	1	1	1
REACTOME_ACTIVATION_OF_KAINATE_RECEPTORS_UPON_GLUTAMATE_BINDING	1	1	1
REACTOME_ACTIVATION_OF_NMDA_RECEPTOR_UPON_GLUTAMATE_BINDING_AND_POSTSYNAPTIC_EVENTS	1	1	1
REACTOME_ACTIVATION_OF_RAC	1	1	1
REACTOME_ACTIVATION_OF_THE_AP1_FAMILY_OF_TRANSCRIPTION_FACTORS	1	1	1
REACTOME_ACTIVATION_OF_THE_PRE_REPLICATIVE_COMPLEX	1	1	1
REACTOME_ADENYLATE_CYCLASE_ACTIVATING_PATHWAY	1	1	1
REACTOME_ADHERENS_JUNCTIONS_INTERACTIONS	1	1	1
REACTOME_AKT_PHOSPHORYLATES_TARGETS_IN_THE_CYTOSOL	1	1	1
REACTOME_AMINE_COMPOUND_SLC_TRANSPORTERS	1	1	1
REACTOME_AMINE_DERIVED_HORMONES	1	1	1
REACTOME_AMINE_LIGAND_BINDING_RECEPTORS	1	1	1
REACTOME_AMINO_ACID_SYNTHESIS_AND_INTERCONVERSION	1	1	1
REACTOME_APCDC20_MEDIATED_DEGRADATION_OF_CYCLIN_B	1	1	1
REACTOME_APOPTOSIS	1	1	1
REACTOME_APOPTOSIS_INDUCED_DNA_FRAGMENTATION	1	1	1
REACTOME_APOPTOTIC_CLEAVAGE_OF_CELL_ADHESION_PROTEINS	1	1	1
REACTOME_ASSOCIATION_OF_LICENSING_FACTORS_WITH_THE_PREREPLICATIVE_COMPLEX	1	1	1
REACTOME_ASSOCIATION_OF_TRIC_CCT_WITH_TARGET_PROTEINS_DURING_BIOSYNTHESIS	1	1	1
REACTOME_AUTODEGRADATION_OF_CDH1_BY_CDH1_APC	1	1	1
REACTOME_AXON_GUIDANCE	1	1	1
REACTOME_BASE_EXCISION_REPAIR	1	1	1
REACTOME_BASE_FREE_SUGAR_PHOSPHATE_REMOVAL_VIA_THE_SINGLE_NUCLEOTIDE_REPLACEMENT_PATHWAY	1	1	1
REACTOME_BETACATENIN_PHOSPHORYLATION_CASCADE	1	1	1
REACTOME_BILE_SALT_AND_ORGANIC_ANION_SLC_TRANSPORTERS	1	1	1
REACTOME_BIOLOGICAL_OXIDATIONS	1	1	1
REACTOME_BOTULINUM_NEUROTOXICITY	1	1	1
REACTOME_BRANCHED_CHAIN_AMINO_ACID_CATABOLISM	1	1	1
REACTOME_CALCITONIN_LIKE_LIGAND_RECEPTORS	1	1	1
REACTOME_CAM_PATHWAY	1	1	1
REACTOME_CD28_CO_STIMULATION	1	1	1
REACTOME_CD28_DEPENDENT_PI3K_AKT_SIGNALING	1	1	1
REACTOME_CD28_DEPENDENT_VAV1_PATHWAY	1	1	1
REACTOME_CDC20_PHOSPHO_APC_MEDIATED_DEGRADATION_OF_CYCLIN_A	1	1	1
REACTOME_CDC6_ASSOCIATION_WITH_THE_ORC:ORIGIN_COMPLEX	1	1	1
REACTOME_CDT1_ASSOCIATION_WITH_THE_CDC6_ORC_ORIGIN_COMPLEX	1	1	1
REACTOME_CELL_CELL_ADHESION_SYSTEMS	0.937939	1	1
REACTOME_CELL_CYCLE_CHECKPOINTS	1	1	1
REACTOME_CELL_CYCLE_MITOTIC	1	1	1
REACTOME_CELL_DEATH_SIGNALLING_VIA_NRAGE_NRIF_AND_NADE	1	1	1
REACTOME_CENTROSOME_MATURATION	1	1	1
REACTOME_CHAPERONIN_MEDIATED_PROTEIN_FOLDING	1	1	1
REACTOME_CHEMOKINE_RECEPTORS_BIND_CHEMOKINES	1	1	1
REACTOME_CHOLESTEROL_BIOSYNTHESIS	1	1	1
REACTOME_CHYLOMICRON_MEDIATED_LIPID_TRANSPORT	1	1	1
REACTOME_CITRIC_ACID_CYCLE	1	1	1
REACTOME_CLASS_A1_RHODOPSIN_LIKE_RECEPTORS	1	1	1
REACTOME_CLASS_C3_METABOTROPIC_GLUTAMATE_PHEROMONE_RECEPTORS	1	1	1
REACTOME_CLASSICAL_ANTIBODY_MEDIATED_COMPLEMENT_ACTIVATION	1	1	1
REACTOME_CLATHRIN_DERIVED_VESICLE_BUDDING	1	1	1
REACTOME_COLLAGEN_MEDIATED_ACTIVATION_CASCADE	1	1	1
REACTOME_COMMON_PATHWAY	1	1	1
REACTOME_COMPLEMENT_CASCADE	1	1	1
REACTOME_CONVERSION_FROM_APC_CDC20_TO_APC_CDH1_IN_LATE_ANAPHASE	1	1	1
REACTOME_COPI_MEDIATED_TRANSPORT	1	1	1
REACTOME_COSTIMULATION_BY_THE_CD28_FAMILY	1	1	1
REACTOME_CREB_PHOPHORYLATION_THROUGH_THE_ACTIVATION_OF_RAS	1	1	1
REACTOME_CREB_PHOSPHORYLATION_THROUGH_THE_ACTIVATION_OF_CAMKII	1	1	1
REACTOME_CRMPS_IN_SEMA3A_SIGNALING	1	1	1
REACTOME_CTLA4_INHIBITORY_SIGNALING	1	1	1
REACTOME_CYCLIN_A1_ASSOCIATED_EVENTS_DURING_G2_M_TRANSITION	1	1	1
REACTOME_CYCLIN_E_ASSOCIATED_EVENTS_DURING_G1_S_TRANSITION_	1	1	1
REACTOME_CYTOCHROME_P450_ARRANGED_BY_SUBSTRATE_TYPE	1	1	1
REACTOME_CYTOSOLIC_SULFONATION_OF_SMALL_MOLECULES	1	1	1
REACTOME_CYTOSOLIC_TRNA_AMINOACYLATION	1	1	1
REACTOME_DARPP32_EVENTS	1	1	1
REACTOME_DEADENYLATION_OF_MRNA	1	1	1
REACTOME_DEATH_RECEPTOR_SIGNALLING	1	1	1
REACTOME_DEPOLARIZATION_OF_THE_PRESYNAPTIC_TERMINAL_TRIGGERS_THE_OPENING_OF_CALCIUM_CHANNELS	1	1	1
REACTOME_DIABETES_PATHWAYS	1	1	1
REACTOME_DNA_REPAIR	1	1	1
REACTOME_DNA_REPLICATION_PRE_INITIATION	1	1	1
REACTOME_DNA_STRAND_ELONGATION	1	1	1
REACTOME_DOPAMINE_NEUROTRANSMITTER_RELEASE_CYCLE	1	1	1
REACTOME_DOUBLE_STRAND_BREAK_REPAIR	1	1	1
REACTOME_DOWN_STREAM_SIGNAL_TRANSDUCTION	1	1	1
REACTOME_DOWNSTREAM_TCR_SIGNALING	1	1	1
REACTOME_DUAL_INCISION_REACTION_IN_GG_NER	1	1	1
REACTOME_DUAL_INCISION_REACTION_IN_TC_NER	1	1	1
REACTOME_E2F_ENABLED_INHIBITION_OF_PRE_REPLICATION_COMPLEX_FORMATION	1	1	1
REACTOME_EARLY_PHASE_OF_HIV_LIFE_CYCLE	1	1	1
REACTOME_EFFECTS_OF_PIP2_HYDROLYSIS	1	1	1
REACTOME_EGFR_DOWNREGULATION	1	1	1
REACTOME_ELECTRON_TRANSPORT_CHAIN	1	1	1
REACTOME_ELONGATION_AND_PROCESSING_OF_CAPPED_TRANSCRIPTS	1	1	1
REACTOME_ENDOGENOUS_STEROLS	1	1	1
REACTOME_ENERGY_DEPENDENT_REGULATION_OF_MTOR_BY_LKB1_AMPK	1	1	1
REACTOME_ERK_MAPK_TARGETS	1	1	1
REACTOME_ERKS_ARE_INACTIVATED	1	1	1
REACTOME_EXTENSION_OF_TELOMERES	1	1	1
REACTOME_FACILITATIVE_NA_INDEPENDENT_GLUCOSE_TRANSPORTERS	1	1	1
REACTOME_FANCONI_ANEMIA_PATHWAY	1	1	1
REACTOME_FORMATION_AND_MATURATION_OF_MRNA_TRANSCRIPT	1	1	1
REACTOME_FORMATION_OF_A_POOL_OF_FREE_40S_SUBUNITS	1	1	1
REACTOME_FORMATION_OF_ATP_BY_CHEMIOSMOTIC_COUPLING	1	1	1
REACTOME_FORMATION_OF_FIBRIN_CLOT_CLOTTING_CASCADE	1	1	1
REACTOME_FORMATION_OF_THE_EARLY_ELONGATION_COMPLEX	1	1	1
REACTOME_FORMATION_OF_THE_TERNARY_COMPLEX_AND_SUBSEQUENTLY_THE_43S_COMPLEX	1	1	1
REACTOME_FORMATION_OF_TUBULIN_FOLDING_INTERMEDIATES_BY_CCT_TRIC	1	1	1
REACTOME_FRS2_MEDIATED_ACTIVATION	1	1	1
REACTOME_FURTHER_PLATELET_RELEASATE	1	1	1
REACTOME_G_ALPHA_Q_SIGNALLING_EVENTS	1	1	1
REACTOME_G_ALPHA_S_SIGNALLING_EVENTS	1	1	1
REACTOME_G_ALPHA_Z_SIGNALLING_EVENTS	1	1	1
REACTOME_G_PROTEIN_ACTIVATION	1	1	1
REACTOME_G_PROTEIN_BETA_GAMMA_SIGNALLING	1	1	1
REACTOME_G1_PHASE	1	1	1
REACTOME_G1_S_TRANSITION	1	1	1
REACTOME_G2_M_CHECKPOINTS	1	1	1
REACTOME_G2_M_TRANSITION	1	1	1
REACTOME_GAB1_SIGNALOSOME	1	1	1
REACTOME_GAMMA_CARBOXYLATION_TRANSPORT_AND_AMINO_TERMINAL_CLEAVAGE_OF_PROTEINS	1	1	1
REACTOME_GAP_JUNCTION_DEGRADATION	1	1	1
REACTOME_GENE_EXPRESSION	1	1	1
REACTOME_GENERATION_OF_SECOND_MESSENGER_MOLECULES	0.917083	1	1
REACTOME_GLOBAL_GENOMIC_NER	1	1	1
REACTOME_GLUCAGON_SIGNALING_IN_METABOLIC_REGULATION	1	1	1
REACTOME_GLUCONEOGENESIS	1	1	1
REACTOME_GLUCOSE_AND_OTHER_SUGAR_SLC_TRANSPORTERS	1	1	1
REACTOME_GLUCOSE_METABOLISM	1	1	1
REACTOME_GLUCOSE_REGULATION_OF_INSULIN_SECRETION	1	1	1
REACTOME_GLUCOSE_TRANSPORT	1	1	1
REACTOME_GLUCURONIDATION	1	1	1
REACTOME_GLUTAMATE_NEUROTRANSMITTER_RELEASE_CYCLE	1	1	1
REACTOME_GLUTATHIONE_CONJUGATION	1	1	1
REACTOME_GLYCOGEN_BREAKDOWN_GLYCOGENOLYSIS	1	1	1
REACTOME_GLYCOLYSIS	1	1	1
REACTOME_GOLGI_ASSOCIATED_VESICLE_BIOGENESIS	1	1	1
REACTOME_GRB2_EVENTS_IN_EGFR_SIGNALING	1	1	1
REACTOME_GS_ALPHA_MEDIATED_EVENTS_IN_GLUCAGON_SIGNALLING	1	1	1
REACTOME_GTP_HYDROLYSIS_AND_JOINING_OF_THE_60S_RIBOSOMAL_SUBUNIT	1	1	1
REACTOME_HDL_MEDIATED_LIPID_TRANSPORT	1	1	1
REACTOME_HIV_INFECTION	1	1	1
REACTOME_HIV_LIFE_CYCLE	1	1	1
REACTOME_HIV1_TRANSCRIPTION_ELONGATION	1	1	1
REACTOME_HIV1_TRANSCRIPTION_INITIATION	1	1	1
REACTOME_HOMOLOGOUS_RECOMBINATION_REPAIR	1	1	1
REACTOME_HORMONE_BIOSYNTHESIS	1	1	1
REACTOME_HORMONE_LIGAND_BINDING_RECEPTORS	1	1	1
REACTOME_HORMONE_SENSITIVE_LIPASE_HSL_MEDIATED_TRIACYLGLYCEROL_HYDROLYSIS	1	1	1
REACTOME_HOST_INTERACTIONS_OF_HIV_FACTORS	1	1	1
REACTOME_HUMAN_TAK1_ACTIVATES_NFKB_BY_PHOSPHORYLATION_AND_ACTIVATION_OF_IKKS_COMPLEX	1	1	1
REACTOME_INACTIVATION_OF_APC_VIA_DIRECT_INHIBITION_OF_THE_APCOMPLEX	1	1	1
REACTOME_INFLUENZA_LIFE_CYCLE	1	1	1
REACTOME_INFLUENZA_VIRAL_RNA_TRANSCRIPTION_AND_REPLICATION	1	1	1
REACTOME_INHIBITION_OF_INSULIN_SECRETION_BY_ADRENALINE_NORADRENALINE	1	1	1
REACTOME_INITIAL_TRIGGERING_OF_COMPLEMENT	1	1	1
REACTOME_INNATE_IMMUNITY_SIGNALING	1	1	1
REACTOME_INSULIN_SYNTHESIS_AND_SECRETION	1	1	1
REACTOME_INTEGRATION_OF_ENERGY_METABOLISM	1	1	1
REACTOME_INTRINSIC_PATHWAY	1	1	1
REACTOME_INTRINSIC_PATHWAY_FOR_APOPTOSIS	1	1	1
REACTOME_IONOTROPIC_ACTIVITY_OF_KAINATE_RECEPTORS	1	1	1
REACTOME_IRS_RELATED_EVENTS	1	1	1
REACTOME_JNK_PHOSPHORYLATION_AND_ACTIVATION_MEDIATED_BY_ACTIVATED_HUMAN_TAK1	1	1	1
REACTOME_LAGGING_STRAND_SYNTHESIS	1	1	1
REACTOME_LATE_PHASE_OF_HIV_LIFE_CYCLE	1	1	1
REACTOME_LIPOPROTEIN_METABOLISM	1	1	1
REACTOME_LOSS_OF_NLP_FROM_MITOTIC_CENTROSOMES	1	1	1
REACTOME_LYSOSOME_VESICLE_BIOGENESIS	1	1	1
REACTOME_M_G1_TRANSITION	1	1	1
REACTOME_MAP_KINASES_ACTIVATION_IN_TLR_CASCADE	1	1	1
REACTOME_MAPK_TARGETS_NUCLEAR_EVENTS_MEDIATED_BY_MAP_KINASES	1	1	1
REACTOME_MEMBRANE_TRAFFICKING	1	1	1
REACTOME_METABLISM_OF_NUCLEOTIDES	1	1	1
REACTOME_METABOLISM_OF_BILE_ACIDS_AND_BILE_SALTS	1	1	1
REACTOME_METABOLISM_OF_CARBOHYDRATES	1	1	1
REACTOME_METABOLISM_OF_MRNA	1	1	1
REACTOME_METABOLISM_OF_NITRIC_OXIDE	1	1	1
REACTOME_METABOLISM_OF_PROTEINS	1	1	1
REACTOME_METABOLISM_OF_RNA	1	1	1
REACTOME_METABOLISM_OF_VITAMINS_AND_COFACTORS	1	1	1
REACTOME_METAL_ION_SLC_TRANSPORTERS	1	1	1
REACTOME_MICRORNA_BIOGENESIS	1	1	1
REACTOME_MITOCHONDRIAL_FATTY_ACID_BETA_OXIDATION	1	1	1
REACTOME_MITOCHONDRIAL_TRNA_AMINOACYLATION	1	1	1
REACTOME_MITOTIC_M_M_G1_PHASES	1	1	1
REACTOME_MITOTIC_PROMETAPHASE	1	1	1
REACTOME_MRNA_3_END_PROCESSING	1	1	1
REACTOME_MRNA_DECAY_BY_3_TO_5_EXORIBONUCLEASE	1	1	1
REACTOME_MRNA_DECAY_BY_5_TO_3_EXORIBONUCLEASE	1	1	1
REACTOME_MRNA_PROCESSING	1	1	1
REACTOME_MRNA_SPLICING	1	1	1
REACTOME_MRNA_SPLICING_MINOR_PATHWAY	1	1	1
REACTOME_MTOR_SIGNALLING	1	1	1
REACTOME_MTORC1_MEDIATED_SIGNALLING	1	1	1
REACTOME_MUSCLE_CONTRACTION	0.850602	1	1
REACTOME_MYD88_CASCADE	1	1	1
REACTOME_MYOGENESSIS	1	1	1
REACTOME_NA_CL_DEPENDENT_NEUROTRANSMITTER_TRANSPORTERS	1	1	1
REACTOME_NCAM_SIGNALING_FOR_NEURITE_OUT_GROWTH	1	1	1
REACTOME_NCAM1_INTERACTIONS	1	1	1
REACTOME_NEF_MEDIATED_DOWNREGULATION_OF_MHC_CLASS_I_COMPLEX_CELL_SURFACE_EXPRESSION	1	1	1
REACTOME_NEF_MEDIATES_DOWN_MODULATION_OF_CELL_SURFACE_RECEPTORS_BY_RECRUITING_THEM_TO_CLATHRIN_ADAPTERS	1	1	1
REACTOME_NEP_NS2_INTERACTS_WITH_THE_CELLULAR_EXPORT_MACHINERY	1	1	1
REACTOME_NEURORANSMITTER_RECEPTOR_BINDING_AND_DOWNSTREAM_TRANSMISSION_IN_THE_POSTSYNAPTIC_CELL	1	1	1
REACTOME_NEUROTRANSMITTER_RELEASE_CYCLE	1	1	1
REACTOME_NF_KB_IS_ACTIVATED_AND_SIGNALS_SURVIVAL	1	1	1
REACTOME_NOREPINEPHRINE_NEUROTRANSMITTER_RELEASE_CYCLE	1	1	1
REACTOME_NRAGE_SIGNALS_DEATH_THROUGH_JNK	1	1	1
REACTOME_NRIF_SIGNALS_CELL_DEATH_FROM_THE_NUCLEUS	1	1	1
REACTOME_NUCLEAR_EVENTS_KINASE_AND_TRANSCRIPTION_FACTOR_ACTIVATION	1	1	1
REACTOME_NUCLEAR_IMPORT_OF_REV_PROTEIN	1	1	1
REACTOME_NUCLEAR_RECEPTOR_TRANSCRIPTION_PATHWAY	1	1	1
REACTOME_NUCLEOTIDE_EXCISION_REPAIR	1	1	1
REACTOME_OLFACTORY_SIGNALING_PATHWAY	1	1	1
REACTOME_OPIOID_SIGNALLING	1	1	1
REACTOME_OPSINS	1	1	1
REACTOME_ORC1_REMOVAL_FROM_CHROMATIN	1	1	1
REACTOME_OTHER_SEMAPHORIN_INTERACTIONS	1	1	1
REACTOME_P2Y_RECEPTORS	1	1	1
REACTOME_P38MAPK_EVENTS	1	1	1
REACTOME_P53_INDEPENDENT_DNA_DAMAGE_RESPONSE	1	1	1
REACTOME_P75_NTR_RECEPTOR_MEDIATED_SIGNALLING	1	1	1
REACTOME_P75NTR_RECRUITS_SIGNALLING_COMPLEXES	1	1	1
REACTOME_P75NTR_SIGNALS_VIA_NFKB	1	1	1
REACTOME_PACKAGING_OF_TELOMERE_ENDS	1	1	1
REACTOME_PD1_SIGNALING	1	1	1
REACTOME_PECAM1_INTERACTIONS	1	1	1
REACTOME_PEPTIDE_CHAIN_ELONGATION	1	1	1
REACTOME_PEPTIDE_LIGAND_BINDING_RECEPTORS	1	1	1
REACTOME_PEROXISOMAL_LIPID_METABOLISM	1	1	1
REACTOME_PHASE_1_FUNCTIONALIZATION	1	1	1
REACTOME_PHASE_II_CONJUGATION	1	1	1
REACTOME_PHOSPHORYLATION_OF_CD3_AND_TCR_ZETA_CHAINS	1	1	1
REACTOME_PHOSPHORYLATION_OF_THE_APC	1	1	1
REACTOME_PI3K_AKT_SIGNALLING	1	1	1
REACTOME_PKA_ACTIVATION	1	1	1
REACTOME_PLATELET_ACTIVATION_TRIGGERS	1	1	1
REACTOME_PLATELET_ADHESION_TO_EXPOSED_COLLAGEN	1	1	1
REACTOME_PLC_BETA_MEDIATED_EVENTS	1	1	1
REACTOME_PLC_GAMMA1_SIGNALLING	1	1	1
REACTOME_POLYMERASE_SWITCHING	1	1	1
REACTOME_POST_CHAPERONIN_TUBULIN_FOLDING_PATHWAY	1	1	1
REACTOME_POST_NMDA_RECEPTOR_ACTIVATION_EVENTS	1	1	1
REACTOME_POST_TRANSLATIONAL_PROTEIN_MODIFICATION	1	1	1
REACTOME_PP2A_MEDIATED_DEPHOSPHORYLATION_OF_KEY_METABOLIC_FACTORS	1	1	1
REACTOME_PREFOLDIN_MEDIATED_TRANSFER_OF_SUBSTRATE_TO_CCT_TRIC	1	1	1
REACTOME_PROCESSING_OF_CAPPED_INTRON_CONTAINING_PRE_MRNA	1	1	1
REACTOME_PROSTANOID_HORMONES	1	1	1
REACTOME_PROTEOLYTIC_CLEAVAGE_OF_SNARE_COMPLEX_PROTEINS	1	1	1
REACTOME_PURINE_METABOLISM	1	1	1
REACTOME_PURINE_RIBONUCLEOSIDE_MONOPHOSPHATE_BIOSYNTHESIS	1	1	1
REACTOME_PURINE_SALVAGE_REACTIONS	1	1	1
REACTOME_PYRIMIDINE_CATABOLISM	1	1	1
REACTOME_PYRIMIDINE_METABOLISM	1	1	1
REACTOME_PYRUVATE_METABOLISM	1	1	1
REACTOME_PYRUVATE_METABOLISM_AND_TCA_CYCLE	1	1	1
REACTOME_RAS_ACTIVATION_UOPN_CA2_INFUX_THROUGH_NMDA_RECEPTOR	1	1	1
REACTOME_RECRUITMENT_OF_NUMA_TO_MITOTIC_CENTROSOMES	1	1	1
REACTOME_RECYCLING_OF_BILE_ACIDS_AND_SALTS	1	1	1
REACTOME_REGULATED_PROTEOLYSIS_OF_P75NTR	1	1	1
REACTOME_REGULATION_OF_AMPK_ACTIVITY_VIA_LKB1	1	1	1
REACTOME_REGULATION_OF_APC_ACTIVATORS_BETWEEN_G1_S_AND_EARLY_ANAPHASE	1	1	1
REACTOME_REGULATION_OF_BETA_CELL_DEVELOPMENT	1	1	1
REACTOME_REGULATION_OF_GENE_EXPRESSION_IN_BETA_CELLS	1	1	1
REACTOME_REGULATION_OF_GLUCOKINASE_BY_GLUCOKINASE_REGULATORY_PROTEIN	1	1	1
REACTOME_REGULATION_OF_INSULIN_LIKE_GROWTH_FACTOR_ACTIVITY_BY_INSULIN_LIKE_GROWTH_FACTOR_BINDING_PROTEINS	1	1	1
REACTOME_REGULATION_OF_INSULIN_SECRETION	1	1	1
REACTOME_REGULATION_OF_INSULIN_SECRETION_BY_ACETYLCHOLINE	1	1	1
REACTOME_REGULATION_OF_INSULIN_SECRETION_BY_FREE_FATTY_ACIDS	1	1	1
REACTOME_REGULATION_OF_INSULIN_SECRETION_BY_GLUCAGON_LIKE_PEPTIDE_1	1	1	1
REACTOME_REGULATION_OF_ORNITHINE_DECARBOXYLASE	1	1	1
REACTOME_REGULATION_OF_PYRUVATE_DEHYDROGENASE_COMPLEX	1	1	1
REACTOME_REGULATION_OF_RHEB_GTPASE_ACTIVITY_BY_AMPK	1	1	1
REACTOME_REMOVAL_OF_DNA_PATCH_CONTAINING_ABASIC_RESIDUE	1	1	1
REACTOME_REMOVAL_OF_THE_FLAP_INTERMEDIATE	1	1	1
REACTOME_REMOVAL_OF_THE_FLAP_INTERMEDIATE_FROM_THE_C_STRAND	1	1	1
REACTOME_REPAIR_SYNTHESIS_OF_PATCH_27_30_BASES_LONG_BY_DNA_POLYMERASE	1	1	1
REACTOME_RESOLUTION_OF_AP_SITES_VIA_THE_SINGLE_NUCLEOTIDE_REPLACEMENT_PATHWAY	1	1	1
REACTOME_RETROGRADE_NEUROTROPHIN_SIGNALLING	1	1	1
REACTOME_REV_MEDIATED_NUCLEAR_EXPORT_OF_HIV1_RNA	1	1	1
REACTOME_RHO_GTPASE_CYCLE	1	1	1
REACTOME_RNA_POL_II_CTD_PHOSPHORYLATION_AND_INTERACTION_WITH_CE	1	1	1
REACTOME_RNA_POLYMERASE_I_CHAIN_ELONGATION	1	1	1
REACTOME_RNA_POLYMERASE_I_III_AND_MITOCHONDRIAL_TRANSCRIPTION	1	1	1
REACTOME_RNA_POLYMERASE_I_PROMOTER_CLEARANCE	1	1	1
REACTOME_RNA_POLYMERASE_I_PROMOTER_ESCAPE	1	1	1
REACTOME_RNA_POLYMERASE_I_PROMOTER_OPENING	1	1	1
REACTOME_RNA_POLYMERASE_I_TRANSCRIPTION_INITIATION	1	1	1
REACTOME_RNA_POLYMERASE_I_TRANSCRIPTION_TERMINATION	1	1	1
REACTOME_RNA_POLYMERASE_II_TRANSCRIPTION	1	1	1
REACTOME_RNA_POLYMERASE_III_CHAIN_ELONGATION	1	1	1
REACTOME_RNA_POLYMERASE_III_TRANSCRIPTION	1	1	1
REACTOME_RNA_POLYMERASE_III_TRANSCRIPTION_INITIATION	1	1	1
REACTOME_RNA_POLYMERASE_III_TRANSCRIPTION_INITIATION_FROM_TYPE_2_PROMOTER	1	1	1
REACTOME_RNA_POLYMERASE_III_TRANSCRIPTION_INITIATION_FROM_TYPE_3_PROMOTER	1	1	1
REACTOME_RNA_POLYMERASE_III_TRANSCRIPTION_TERMINATION	1	1	1
REACTOME_S_PHASE	1	1	1
REACTOME_SCF_BETA_TRCP_MEDIATED_DEGRADATION_OF_EMI1	1	1	1
REACTOME_SCF_SKP2_MEDIATED_DEGRADATION_OF_P27_P21	1	1	1
REACTOME_SEMA3A_PAK_DEPENDENT_AXON_REPULSION	1	1	1
REACTOME_SEMA3A_PLEXIN_REPULSION_SIGNALING_BY_INHIBITING_INTEGRIN_ADHESION	1	1	1
REACTOME_SEMA4D_IN_SEMAPHORIN_SIGNALING	1	1	1
REACTOME_SEMA4D_INDUCED_CELL_MIGRATION_AND_GROWTH_CONE_COLLAPSE	1	1	1
REACTOME_SEMAPHORIN_INTERACTIONS	0.956551	1	1
REACTOME_SEROTONIN_NEUROTRANSMITTER_RELEASE_CYCLE	1	1	1
REACTOME_SEROTONIN_RECEPTORS	1	1	1
REACTOME_SHC_MEDIATED_SIGNALLING	1	1	1
REACTOME_SHC_RELATED_EVENTS	1	1	1
REACTOME_SIGNAL_AMPLIFICATION	1	1	1
REACTOME_SIGNAL_ATTENUATION	1	1	1
REACTOME_SIGNALING_BY_BMP	1	1	1
REACTOME_SIGNALING_BY_EGFR	1	1	1
REACTOME_SIGNALING_BY_ROBO_RECEPTOR	1	1	1
REACTOME_SIGNALING_BY_TGF_BETA	1	1	1
REACTOME_SIGNALING_BY_VEGF	1	1	1
REACTOME_SIGNALING_BY_WNT	1	1	1
REACTOME_SIGNALLING_BY_NGF	1	1	1
REACTOME_SIGNALLING_TO_ERKS	1	1	1
REACTOME_SIGNALLING_TO_P38_VIA_RIT_AND_RIN	1	1	1
REACTOME_SIGNALLING_TO_RAS	1	1	1
REACTOME_SMOOTH_MUSCLE_CONTRACTION	1	1	1
REACTOME_SNRNP_ASSEMBLY	1	1	1
REACTOME_SOS_MEDIATED_SIGNALLING	1	1	1
REACTOME_SPHINGOLIPID_METABOLISM	1	1	1
REACTOME_STABILIZATION_OF_P53	1	1	1
REACTOME_STEROID_HORMONE_BIOSYNTHESIS	1	1	1
REACTOME_STEROID_HORMONES	1	1	1
REACTOME_STEROID_METABOLISM	1	1	1
REACTOME_STRIATED_MUSCLE_CONTRACTION	1	1	1
REACTOME_SYNTHESIS_AND_INTERCONVERSION_OF_NUCLEOTIDE_DI_AND_TRIPHOSPHATES	1	1	1
REACTOME_SYNTHESIS_OF_BILE_ACIDS_AND_BILE_SALTS	1	1	1
REACTOME_SYNTHESIS_OF_BILE_ACIDS_AND_BILE_SALTS_VIA_24_HYDROXYCHOLESTEROL	1	1	1
REACTOME_SYNTHESIS_OF_BILE_ACIDS_AND_BILE_SALTS_VIA_7ALPHA_HYDROXYCHOLESTEROL	1	1	1
REACTOME_SYNTHESIS_OF_DNA	1	1	1
REACTOME_SYNTHESIS_OF_GLYCOSYLPHOSPHATIDYLINOSITOL	1	1	1
REACTOME_SYNTHESIS_OF_GPI_ANCHORED_PROTEINS	1	1	1
REACTOME_TAT_MEDIATED_HIV1_ELONGATION_ARREST_AND_RECOVERY	1	1	1
REACTOME_TCR_SIGNALING	0.964862	1	1
REACTOME_TELOMERE_MAINTENANCE	1	1	1
REACTOME_THE_ROLE_OF_NEF_IN_HIV1_REPLICATION_AND_DISEASE_PATHOGENESIS	1	1	1
REACTOME_TIE2_SIGNALING	1	1	1
REACTOME_TOLL_LIKE_RECEPTOR_3_CASCADE	1	1	1
REACTOME_TOLL_LIKE_RECEPTOR_4_CASCADE	1	1	1
REACTOME_TOLL_LIKE_RECEPTOR_9_CASCADE	1	1	1
REACTOME_TOLL_RECEPTOR_CASCADES	1	1	1
REACTOME_TRAF6_MEDIATED_INDUCTION_OF_THE_ANTIVIRAL_CYTOKINE_IFN_ALPHA_BETA_CASCADE	1	1	1
REACTOME_TRAFFICKING_OF_AMPA_RECEPTORS	1	1	1
REACTOME_TRAFFICKING_OF_GLUR2_CONTAINING_AMPA_RECEPTORS	1	1	1
REACTOME_TRANSCRIPTION	1	1	1
REACTOME_TRANSCRIPTION_COUPLED_NER	1	1	1
REACTOME_TRANSCRIPTION_OF_THE_HIV_GENOME	1	1	1
REACTOME_TRANSFORMATION_OF_LANOSTEROL_TO_CHOLESTEROL	1	1	1
REACTOME_TRANSLATION	1	1	1
REACTOME_TRANSLATION_INITIATION_COMPLEX_FORMATION	1	1	1
REACTOME_TRANSLOCATION_OF_ZAP70_TO_IMMUNOLOGICAL_SYNAPSE	1	1	1
REACTOME_TRANSMEMBRANE_TRANSPORT_OF_SMALL_MOLECULES	0.917083	1	1
REACTOME_TRANSMISSION_ACROSS_CHEMICAL_SYNAPSES	1	1	1
REACTOME_TRANSPORT_OF_MATURE_MRNA_DERIVED_FROM_AN_INTRON_CONTAINING_TRANSCRIPT	1	1	1
REACTOME_TRANSPORT_OF_RIBONUCLEOPROTEINS_INTO_THE_HOST_NUCLEUS	1	1	1
REACTOME_TRANSPORT_OF_THE_SLBP_INDEPENDENT_MATURE_MRNA	1	1	1
REACTOME_TRKA_SIGNALLING_FROM_THE_PLASMA_MEMBRANE	1	1	1
REACTOME_TRNA_AMINOACYLATION	1	1	1
REACTOME_UNFOLDED_PROTEIN_RESPONSE	1	1	1
REACTOME_UNWINDING_OF_DNA	1	1	1
REACTOME_VIF_MEDIATED_DEGRADATION_OF_APOBEC3G	1	1	1
REACTOME_VIRAL_DSRNA_TLR3_TRIF_COMPLEX_ACTIVATES_RIP1	1	1	1
REACTOME_VIRAL_MESSENGER_RNA_SYNTHESIS	1	1	1
REACTOME_VIRAL_MRNA_TRANSLATION	1	1	1
REACTOME_VITAMIN_B5_(PANTOTHENATE)_METABOLISM	1	1	1
REACTOME_VPR_MEDIATED_NUCLEAR_IMPORT_OF_PICS	1	1	1
REACTOME_XENOBIOTICS	1	1	1
REACTOME_ZINC_INFLUX_INTO_CELLS_BY_THE_SLC39_GENES_FAMILY	1	1	1
REACTOME_ZINC_TRANSPORTATION	1	1	1
RECEPTOR_COMPLEX	1	0.972399	1
RECEPTOR_MEDIATED_ENDOCYTOSIS	1	1	1
RECEPTOR_SIGNALING_PROTEIN_ACTIVITY	1	1	1
RECEPTOR_SIGNALING_PROTEIN_SERINE_THREONINE_KINASE_ACTIVITY	1	1	1
REGIONALIZATION	1	1	1
REGULATED_SECRETORY_PATHWAY	1	1	1
REGULATION_OF_ACTIN_POLYMERIZATION_AND_OR_DEPOLYMERIZATION	1	1	1
REGULATION_OF_ACTION_POTENTIAL	1	1	1
REGULATION_OF_ANGIOGENESIS	1	1	1
REGULATION_OF_APOPTOSIS	1	1	1
REGULATION_OF_AXONOGENESIS	1	1	1
REGULATION_OF_BINDING	1	1	1
REGULATION_OF_BLOOD_PRESSURE	1	1	1
REGULATION_OF_BODY_FLUID_LEVELS	1	1	1
REGULATION_OF_CATABOLIC_PROCESS	1	1	1
REGULATION_OF_CATALYTIC_ACTIVITY	1	1	1
REGULATION_OF_CELL_ADHESION	1	1	1
REGULATION_OF_CELL_CELL_ADHESION	1	1	1
REGULATION_OF_CELL_CYCLE	1	1	1
REGULATION_OF_CELL_GROWTH	1	1	1
REGULATION_OF_CELL_MORPHOGENESIS	1	1	1
REGULATION_OF_CELL_PROLIFERATION	1	1	1
REGULATION_OF_CELL_SHAPE	1	1	1
REGULATION_OF_CELLULAR_METABOLIC_PROCESS	1	1	1
REGULATION_OF_CELLULAR_PH	1	1	1
REGULATION_OF_CELLULAR_PROTEIN_METABOLIC_PROCESS	0.952245	1	1
REGULATION_OF_CHROMOSOME_ORGANIZATION_AND_BIOGENESIS	1	1	1
REGULATION_OF_CYCLIN_DEPENDENT_PROTEIN_KINASE_ACTIVITY	1	1	1
REGULATION_OF_CYTOKINE_PRODUCTION	1	1	1
REGULATION_OF_CYTOKINE_SECRETION	1	1	1
REGULATION_OF_DEFENSE_RESPONSE	1	1	1
REGULATION_OF_DNA_METABOLIC_PROCESS	1	1	1
REGULATION_OF_DNA_REPLICATION	1	1	1
REGULATION_OF_ENDOCYTOSIS	1	1	1
REGULATION_OF_ENDOTHELIAL_CELL_PROLIFERATION	1	1	1
REGULATION_OF_G_PROTEIN_COUPLED_RECEPTOR_PROTEIN_SIGNALING_PATHWAY	1	1	1
REGULATION_OF_GENE_EXPRESSION	1	1	1
REGULATION_OF_GENE_EXPRESSION__EPIGENETIC	1	1	1
REGULATION_OF_GENE_SPECIFIC_TRANSCRIPTION	1	1	1
REGULATION_OF_GROWTH	1	1	1
REGULATION_OF_GTPASE_ACTIVITY	1	1	1
REGULATION_OF_HOMEOSTATIC_PROCESS	1	1	1
REGULATION_OF_HORMONE_SECRETION	1	1	1
REGULATION_OF_HYDROLASE_ACTIVITY	1	1	1
REGULATION_OF_IMMUNE_EFFECTOR_PROCESS	1	1	1
REGULATION_OF_IMMUNE_RESPONSE	1	1	1
REGULATION_OF_IMMUNE_SYSTEM_PROCESS	1	1	1
REGULATION_OF_INTERFERON_GAMMA_BIOSYNTHETIC_PROCESS	1	1	1
REGULATION_OF_INTRACELLULAR_TRANSPORT	1	1	1
REGULATION_OF_JAK_STAT_CASCADE	1	1	1
REGULATION_OF_JNK_ACTIVITY	1	1	1
REGULATION_OF_KINASE_ACTIVITY	1	1	1
REGULATION_OF_LIPID_METABOLIC_PROCESS	1	1	1
REGULATION_OF_LYMPHOCYTE_ACTIVATION	1	1	1
REGULATION_OF_MAP_KINASE_ACTIVITY	1	1	1
[truncated: 288 more rows]
